# Supplementary material for: Different congenital hydrocephalus–associated mutations in Trim71 impair stem cell differentiation via distinct gain-of-function mechanisms
Source: PLoS Biol. 2023 Feb 9;21(2):e3001947. doi: 10.1371/journal.pbio.3001947 (PMC9910693; doi:10.1371/journal.pbio.3001947)
Supplement: S1 Table — (XLSX) [file pbio.3001947.s009.xlsx]

## Sheet: 595
peak	RPM	fold change	annotation
chr1:9547366-9547406:+	3.727	3.769	Rrs1	3'UTR
chr1:34817146-34817194:-	5.091	3.745	Fam168b	3'UTR
chr1:43115104-43115128:+	7.545	3.869	AI597479	3'UTR
chr1:64731221-64731231:-	9.545	4.488	Fzd5	3'UTR
chr1:77367394-77367439:-	9.182	4.381	Epha4	3'UTR
chr1:79705336-79705368:-	3.909	3.615	Wdfy1	3'UTR
chr1:87719633-87719666:+	7.636	5.803	Inpp5d	3'UTR
chr1:92947823-92947850:+	3.636	5.096	Capn10	3'UTR
chr1:93406023-93406051:-	4.636	3.932	Hdlbp	3'UTR
chr1:118681935-118681946:+	10.636	3.322	Tfcp2l1	3'UTR
chr1:125393866-125393879:-	9.455	3.554	Actr3	3'UTR
chr1:125393954-125393997:-	5.545	3.757	Actr3	3'UTR
chr1:134432097-134432155:+	7.364	4.461	Adipor1	3'UTR
chr1:143755088-143755163:-	4.727	4.194	Trove2	3'UTR
chr1:151470468-151470483:-	4.909	4.014	Rnf2	3'UTR
chr1:151470774-151470818:-	5.636	3.677	Rnf2	3'UTR
chr1:180867060-180867082:+	6.455	2.848	BC031781	3'UTR
chr1:181177365-181177407:-	5.545	2.897	Wdr26	3'UTR
chr1:181905276-181905338:-	5.909	3.144	Enah	3'UTR
chr10:7905954-7905981:-	6.545	3.797	Tab2	3'UTR
chr10:23785753-23785821:-	69.818	3.635	Snord100	3'UTR
chr10:23786472-23786541:-	302.182	4.636	Rps12	3'UTR
chr10:42535016-42535038:+	14.182	4.034	Snx3	3'UTR
chr10:43583070-43583095:+	4.455	4.874	Cd24a	3'UTR
chr10:52437270-52437301:+	5	3.192	Nus1	3'UTR
chr10:61674126-61674136:+	6.545	2.918	Ppa1	3'UTR
chr10:62580822-62580872:-	4.818	3.18	Ddx21	3'UTR
chr10:63317730-63317756:+	6.909	5.659	Herc4	3'UTR
chr10:69338464-69338493:-	8.455	3.238	Cdk1	3'UTR
chr10:70190792-70190813:+	3.727	4.238	Ccdc6	3'UTR
chr10:77617374-77617399:+	11.455	3.329	Sumo3	3'UTR
chr10:82749078-82749108:-	6.182	3.968	Nfyb	3'UTR
chr10:111295913-111295971:+	6.273	5.105	Osbpl8	3'UTR
chr10:128624541-128624608:-	102.909	3.883	Rps26	3'UTR
chr11:6472969-6472985:-	3.636	4.318	Purb	3'UTR
chr11:20063629-20063699:-	8	2.34	Actr2	3'UTR
chr11:35785642-35785666:+	5.727	2.858	Pank3	3'UTR
chr11:50200707-50200722:-	5.909	2.626	Sqstm1	3'UTR
chr11:51692502-51692526:-	3.727	4.769	Sec24a	3'UTR
chr11:77534241-77534261:-	5.364	4.216	Taok1	3'UTR
chr11:77537733-77537763:-	7.545	4.956	Taok1	3'UTR
chr11:79239588-79239620:-	8	2.517	Wsb1	3'UTR
chr11:80396159-80396180:+	6.273	3.645	Zfp207	3'UTR
chr11:85191517-85191531:-	4.818	3.18	Appbp2	3'UTR
chr11:86268479-86268516:-	7.182	4.3	Med13	3'UTR
chr11:88049858-88049895:+	21.364	2.683	Srsf1	3'UTR
chr11:97502329-97502342:+	3.455	5.022	Arhgap23	3'UTR
chr11:100476738-100476757:-	8.545	3.709	Acly	3'UTR
chr11:102436774-102436785:+	4.455	4.026	Grn	3'UTR
chr11:102799615-102799643:-	6.091	2.919	Gjc1	3'UTR
chr11:119288408-119288420:-	4.273	3.435	Eif4a3	3'UTR
chr12:12936477-12936526:-	10.727	4.334	Mycn	3'UTR
chr12:28681090-28681148:+	5.364	4.142	Adi1	3'UTR
chr12:56328582-56328607:-	6.364	5.903	Mbip	3'UTR
chr13:22040992-22041002:-	7.364	5.599	Hist1h4i	3'UTR
chr13:22042498-22042519:-	9.909	2.594	Hist1h2ag	3'UTR
chr13:23531435-23531446:+	7.364	2.99	Hist1h4h	3'UTR
chr13:51150691-51150715:+	6.455	5.731	Spin1	3'UTR
chr13:58126248-58126266:-	7.364	3.193	Hnrnpa0	3'UTR
chr13:69634029-69634038:+	6.182	3.581	Nsun2	3'UTR
chr13:81796828-81796870:+	4.545	3.833	Cetn3	3'UTR
chr13:111746761-111746768:-	4.636	3.668	Map3k1	3'UTR
chr13:119707905-119707935:+	9	2.177	Hmgcs1	3'UTR
chr14:20391252-20391280:-	4	3.455	Mrps16	3'UTR
chr14:27481695-27481715:+	4.364	3.581	D14Abb1e	3'UTR
chr14:32296777-32296782:+	2.818	4.728	Parg	3'UTR
chr14:34344364-34344373:+	8.727	2.155	Glud1	3'UTR
chr14:34414310-34414327:-	3.182	4.125	Bmpr1a	3'UTR
chr14:63143044-63143085:+	10.636	3.67	Ctsb	3'UTR
chr14:67015715-67015734:-	2.818	5.213	Ppp2r2a	3'UTR
chr14:105114643-105114670:-	7.727	4.084	Rbm26	3'UTR
chr15:25812286-25812339:+	7.455	3.546	Myo10	3'UTR
chr15:35931990-35932067:-	17.091	2.064	Cox6c	3'UTR
chr15:37967903-37967938:-	7.818	2.817	Ubr5	3'UTR
chr15:38488526-38488553:-	5.091	5.388	Azin1	3'UTR
chr15:38489778-38489815:-	6.091	2.975	Azin1	3'UTR
chr15:79528467-79528481:-	6.273	3.442	Ddx17	3'UTR
chr15:79529145-79529162:-	5.455	3.581	Ddx17	3'UTR
chr15:81705008-81705071:-	7.091	4.112	Rangap1	3'UTR
chr15:88865254-88865264:+	5.636	4.213	Pim3	3'UTR
chr15:96687830-96687899:-	58.364	4.748	Slc38a2	3'UTR
chr15:101274514-101274562:+	9.727	4.738	Nr4a1	3'UTR
chr16:11193123-11193155:-	13.545	4.045	Rsl1d1	3'UTR
chr16:17840514-17840520:-	3.273	4.166	Dgcr2	3'UTR
chr16:30602570-30602593:+	4.273	5.814	Fam43a	3'UTR
chr16:31094331-31094358:-	5	4.455	Mir1195	3'UTR
chr16:32385379-32385418:+	4.364	3.411	Ubxn7	3'UTR
chr16:32388481-32388505:+	8.091	5.057	Ubxn7	3'UTR
chr16:32391693-32391728:+	12.727	6.71	Ubxn7	3'UTR
chr16:45731158-45731205:-	3.545	4.866	Abhd10	3'UTR
chr16:49019121-49019167:+	4.545	3.977	C330027C09Rik	3'UTR
chr16:57156722-57156771:-	3.636	4.318	Nit2	3'UTR
chr16:64856089-64856131:+	14.818	3.33	Cggbp1	3'UTR
chr16:84822938-84822962:+	4.727	4.194	Jam2	3'UTR
chr16:84862319-84862373:+	9	5.51	Gabpa	3'UTR
chr16:89787286-89787311:-	4.364	4.844	Tiam1	3'UTR
chr17:10208706-10208753:-	20.636	4.05	Qk	3'UTR
chr17:10209004-10209045:-	6.727	2.836	Qk	3'UTR
chr17:21817273-21817299:-	4.909	6.014	Zfp820	3'UTR
chr17:24074105-24074168:-	7.909	3.739	Pdpk1	3'UTR
chr17:25267693-25267717:-	7.182	3.563	Ube2i	3'UTR
chr17:29041894-29041950:+	6.909	2.386	Srsf3	3'UTR
chr17:33838259-33838274:+	5.545	2.897	Ndufa7	3'UTR
chr17:34985674-34985704:+	4.909	5.529	Lsm2	3'UTR
chr18:7926302-7926337:+	4.909	3.635	Wac	3'UTR
chr18:24013438-24013461:-	3.818	3.581	Zfp191	3'UTR
chr18:32099872-32099893:+	2.727	5.166	Iws1	3'UTR
chr18:34336398-34336416:+	4.091	3.681	Srp19	3'UTR
chr18:34346993-34347010:-	5.909	5.603	Reep5	3'UTR
chr18:34904466-34904511:-	8.818	2.806	Etf1	3'UTR
chr18:36404133-36404140:-	6.364	3.462	Pfdn1	3'UTR
chr18:42339685-42339727:+	5.636	3.628	Rbm27	3'UTR
chr18:44420274-44420298:+	6	4.233	Dcp2	3'UTR
chr18:44423048-44423086:+	8.455	3.166	Dcp2	3'UTR
chr18:53953380-53953400:+	3.182	5.125	Csnk1g3	3'UTR
chr18:61588208-61588248:+	33.909	3.153	Csnk1a1	3'UTR
chr18:65981056-65981084:-	3.636	4.096	Lman1	3'UTR
chr18:77782505-77782537:+	10.545	3.739	Atp5a1	3'UTR
chr19:3456533-3456549:-	5.727	3.201	Ppp6r3	3'UTR
chr19:9872378-9872405:-	4.636	4.932	Incenp	3'UTR
chr19:11778345-11778380:-	4.364	4.166	Stx3	3'UTR
chr19:18718317-18718341:+	11.818	3.414	D030056L22Rik	3'UTR
chr19:23165694-23165708:+	4.909	3.207	Klf9	3'UTR
chr19:37221944-37221999:+	6.727	2.983	2021-03-05	3'UTR
chr19:42121938-42122010:+	10.091	5.206	Pi4k2a	3'UTR
chr19:44036864-44036912:-	2.909	4.774	Erlin1	3'UTR
chr19:44396860-44396955:-	15.364	3.162	Scd1	3'UTR
chr19:60864158-60864185:-	11.091	3.342	Prdx3	3'UTR
chr2:15078871-15078934:+	6.091	3.56	Arl5b	3'UTR
chr2:29739918-29739957:+	4.818	3.785	Rapgef1	3'UTR
chr2:39074138-39074162:-	5.273	3.854	Scai	3'UTR
chr2:53217896-53217926:+	4.182	3.645	Arl6ip6	3'UTR
chr2:147077848-147077888:+	6.273	3.442	Xrn2	3'UTR
chr2:166073167-166073191:+	4.909	4.429	Ncoa3	3'UTR
chr2:170110575-170110586:-	17.909	4.711	Zfp217	3'UTR
chr2:173034178-173034221:+	3.545	4.166	Rbm38	3'UTR
chr2:181549777-181549805:+	4	4.233	Dnajc5	3'UTR
chr3:65381766-65381805:-	9.545	2.741	Ssr3	3'UTR
chr3:69073898-69073917:-	4	4.871	Kpna4	3'UTR
chr3:88321729-88321746:+	3.818	3.886	Cct3	3'UTR
chr3:88569664-88569695:+	20.818	4.211	Ubqln4	3'UTR
chr3:89415616-89415651:-	11	3.091	Cks1b	3'UTR
chr3:89783868-89783907:+	6.636	2.864	Ube2q1	3'UTR
chr3:94884366-94884426:-	8.091	3.329	Psmb4	3'UTR
chr3:95661096-95661124:+	7.727	2.946	Mcl1	3'UTR
chr3:97921802-97921828:+	6.182	4.762	Sec22b	3'UTR
chr3:133465995-133466023:-	11.636	3.431	Tet2	3'UTR
chr3:135466345-135466367:+	4	3.719	Ube2d3	3'UTR
chr3:152273885-152273934:-	4.091	3.429	Fam73a	3'UTR
chr4:33245784-33245871:-	19.545	3.715	Pnrc1	3'UTR
chr4:106439279-106439293:+	4.727	3.697	Usp24	3'UTR
chr4:107887277-107887329:+	7.182	2.315	Magoh	3'UTR
chr4:116601123-116601149:-	8.273	4.044	Nasp	3'UTR
chr4:123936425-123936461:+	11.727	4.685	Rragc	3'UTR
chr4:124918846-124918875:-	6.091	2.84	Cdca8	3'UTR
chr4:129309681-129309721:-	11.273	3.653	Rbbp4	3'UTR
chr4:148556927-148557002:+	13	4.697	Mtor	3'UTR
chr4:148617782-148617815:-	8.182	2.863	Tardbp	3'UTR
chr4:152333996-152334042:+	6.364	4.318	Rpl22	3'UTR
chr5:28415929-28415950:+	10.909	4.4	Rbm33	3'UTR
chr5:30268308-30268344:+	4.727	4.194	Ept1	3'UTR
chr5:32491699-32491735:+	9.455	2.487	Ppp1cb	3'UTR
chr5:75656332-75656340:+	9.455	3.727	Kit	3'UTR
chr5:92054571-92054604:-	11.818	2.365	G3bp2	3'UTR
chr5:92286646-92286659:-	5.545	4.811	Sdad1	3'UTR
chr5:93275726-93275746:+	3.091	5.347	Ccng2	3'UTR
chr5:108107891-108107929:+	12.455	3.109	Mtf2	3'UTR
chr5:134621261-134621273:-	4.818	2.987	Eif4h	3'UTR
chr5:135908416-135908433:-	11	2.732	Ywhag	3'UTR
chr5:138103639-138103674:+	4.545	5.055	Zkscan1	3'UTR
chr5:145147982-145148022:+	3.727	4.238	Bud31	3'UTR
chr6:24614072-24614094:-	7.091	4.112	Wasl	3'UTR
chr6:28426356-28426376:+	4	3.719	Arf5	3'UTR
chr6:56878442-56878467:+	5.364	3.879	Fkbp9	3'UTR
chr6:71389240-71389269:-	3.636	4.096	Rmnd5a	3'UTR
chr6:86524530-86524548:-	10.727	2.521	Pcbp1	3'UTR
chr6:95128386-95128424:+	5.273	4.269	Kbtbd8	3'UTR
chr6:108549962-108549973:+	2.818	4.95	Itpr1	3'UTR
chr6:120795386-120795410:-	8.182	3.985	Atp6v1e1	3'UTR
chr6:120893256-120893289:-	27.273	4.384	Bid	3'UTR
chr6:145219726-145219757:-	8.727	2.918	Kras	3'UTR
chr6:147110403-147110427:+	3.727	4.769	Klhdc5	3'UTR
chr7:28269099-28269133:+	6.091	2.84	Eid2	3'UTR
chr7:28399598-28399650:-	4.727	4.822	Samd4b	3'UTR
chr7:30028206-30028219:+	3.273	5.166	Zfp568	3'UTR
chr7:44830736-44830767:+	8.364	2.55	Nup62-il4i1	3'UTR
chr7:80094879-80094929:-	14.545	3.949	Idh2	3'UTR
chr7:99479561-99479601:-	11.818	3.474	Snord15b	3'UTR
chr7:99479662-99479707:-	10.273	4.543	Rps3	3'UTR
chr7:100837179-100837220:+	5.818	5.259	Fam168a	3'UTR
chr7:105376337-105376357:-	4.364	3.259	Fam160a2	3'UTR
chr7:110282030-110282090:+	3.727	4.238	Swap70	3'UTR
chr7:118120195-118120249:-	22.364	2.939	Arl6ip1	3'UTR
chr7:126780475-126780494:+	5.364	3.879	Ypel3	3'UTR
chr7:130912547-130912560:+	3.636	4.581	Plekha1	3'UTR
chr7:144863339-144863379:+	6.364	3.284	Fgf4	3'UTR
chr7:144865171-144865186:+	15.545	3.507	Fgf4	3'UTR
chr8:13174689-13174741:+	9.818	5.529	Lamp1	3'UTR
chr8:22568712-22568751:+	13.091	4.325	Slc20a2	3'UTR
chr8:25999147-25999192:-	4.909	4.336	Fnta	3'UTR
chr8:31159980-31159996:-	4.909	3.944	Mak16	3'UTR
chr8:64718594-64718620:-	8.091	3.809	Sc4mol	3'UTR
chr8:64718830-64718856:-	10.273	4.272	Sc4mol	3'UTR
chr8:66889824-66889862:+	3.818	4.066	Naf1	3'UTR
chr8:69112822-69112856:+	14.545	3.636	Atp6v1b2	3'UTR
chr8:85260454-85260523:-	13.909	3.499	Vps35	3'UTR
chr8:94180264-94180284:+	38.364	3.835	Mt1	3'UTR
chr8:94575234-94575279:-	5.091	4.14	Fam192a	3'UTR
chr8:95452401-95452423:-	4.455	4.196	Csnk2a2	3'UTR
chr8:105217664-105217680:+	7.091	2.912	Cbfb	3'UTR
chr8:122573028-122573045:+	12.545	3.52	Cdt1	3'UTR
chr9:13844948-13844968:+	7.909	3.776	Fam76b	3'UTR
chr9:15313878-15313932:+	12.182	2.636	Taf1d	3'UTR
chr9:20495999-20496027:-	5.727	4.858	Zfp266	3'UTR
chr9:20889490-20889554:+	9.091	4.271	Ppan	3'UTR
chr9:20890787-20890808:+	3.909	4.837	Ppan	3'UTR
chr9:36779352-36779382:-	5.182	4.244	Ei24	3'UTR
chr9:40803582-40803669:+	56.273	2.83	Hspa8	3'UTR
chr9:40803993-40804081:+	93.455	2.424	Hspa8	3'UTR
chr9:40804787-40804838:+	144	3.822	Hspa8	3'UTR
chr9:44410145-44410181:+	12.909	3.445	Rps25	3'UTR
chr9:54909856-54909905:+	10.909	2.844	Ireb2	3'UTR
chr9:61417113-61417138:+	12.818	3.743	Tle3	3'UTR
chr9:62791912-62791973:-	3.545	3.866	Fem1b	3'UTR
chr9:71478530-71478537:-	5.455	4.028	Polr2m	3'UTR
chr9:84124092-84124133:+	5.909	2.903	Bckdhb	3'UTR
chr9:113919516-113919521:+	3.909	5.422	Clasp2	3'UTR
chr9:120959536-120959547:+	10.182	2.647	Ctnnb1	3'UTR
chr9:120959835-120959880:+	10.455	2.951	Ctnnb1	3'UTR
chrX:7930180-7930217:-	5.273	3.795	Hdac6	3'UTR
chrX:41797385-41797408:-	6.364	3.54	Thoc2	3'UTR
chrX:101600155-101600181:+	8.545	4.328	Taf1	3'UTR
chrX:103961938-103961966:-	6.091	3.155	Rlim	3'UTR
chr10:80019691-80019712:+	4.091	5.488	Hmha1	5'UTR
chr11:48802057-48802106:+	9.909	3.89	Snord96a	5'UTR
chr11:62551575-62551588:+	11.182	4.716	Ubb	5'UTR
chr13:23531097-23531127:+	12.091	4.549	Hist1h4h	5'UTR
chr17:35242677-35242749:+	13.273	5.449	Ddx39b	5'UTR
chr18:68305785-68305830:+	6.636	3.311	Rnmt	5'UTR
chr2:31689538-31689576:+	5	4.275	Abl1	5'UTR
chr3:153912129-153912167:-	30.091	2.29	Rabggtb	5'UTR
chr5:125389724-125389737:-	4.273	4.048	Ubc	5'UTR
chr6:71882556-71882600:-	18.273	3.806	Ptcd3	5'UTR
chr6:82774201-82774226:-	9.455	2.758	Hk2	5'UTR
chr6:122707678-122707729:+	11.909	2.559	Nanog	5'UTR
chr6:124712083-124712120:-	7.636	4.886	Emg1	5'UTR
chr7:3704048-3704064:+	7.545	3.123	Rps9	5'UTR
chr7:28169775-28169810:+	5.273	2.884	Fbl	5'UTR
chr7:44248092-44248124:+	7.909	3.166	2410002F23Rik	5'UTR
chr7:44250151-44250180:+	6.545	3.325	2410002F23Rik	5'UTR
chr7:44250193-44250222:+	20.182	5.288	Snord88a	5'UTR
chr7:44250452-44250525:+	11.091	2.605	Snord88a	5'UTR
chr7:45127383-45127425:-	22.545	2.204	Snord32a	5'UTR
chr7:143052832-143052844:+	6.818	2.384	Cd81	5'UTR
chr9:43105224-43105240:-	4.818	4.402	Arhgef12	5'UTR
chrX:13281094-13281117:+	9.818	4.292	Ddx3x	5'UTR
chr1:30830867-30830902:-	5.545	3.605	Phf3	CDS
chr1:54420395-54420445:-	8.091	4.809	Gtf3c3	CDS
chr1:55079145-55079185:-	6.909	2.946	Hspd1	CDS
chr1:55084774-55084785:-	5.364	3.106	Hspd1	CDS
chr1:55086765-55086773:-	7.273	2.411	Hspd1	CDS
chr1:86353228-86353244:-	6.455	2.873	Ncl	CDS
chr1:106790009-106790066:-	6.273	4.105	Vps4b	CDS
chr1:128343466-128343505:-	10.182	3.66	Mcm6	CDS
chr1:133132681-133132710:+	5	2.903	Ppp1r15b	CDS
chr1:133659477-133659496:-	5.091	4.14	Zc3h11a	CDS
chr1:150403960-150404028:+	4.091	3.549	Tpr	CDS
chr1:150423485-150423490:+	5.182	2.954	Tpr	CDS
chr1:153459441-153459466:-	6.182	2.539	Dhx9	CDS
chr1:153459557-153459584:-	6.182	2.738	Dhx9	CDS
chr1:153467181-153467188:-	3.818	3.725	Dhx9	CDS
chr1:180598986-180599008:+	3.545	4.545	Parp1	CDS
chr10:60300533-60300565:+	6.636	2.864	Psap	CDS
chr10:76291065-76291101:-	6.909	4.659	Dip2a	CDS
chr10:88772452-88772485:-	6.727	3.299	Utp20	CDS
chr10:89790613-89790629:+	3.091	4.668	Uhrf1bp1l	CDS
chr10:127065206-127065227:+	8.636	2.811	Cdk4	CDS
chr10:128048117-128048127:+	4.818	3.061	Naca	CDS
chr10:128048244-128048262:+	7.455	3.056	Naca	CDS
chr10:128359433-128359461:+	8.545	4.181	Cs	CDS
chr11:3426666-3426679:-	3.091	4.668	Rnf185	CDS
chr11:35815657-35815677:-	4.727	3.034	Rars	CDS
chr11:53286851-53286857:-	6.818	2.977	Hspa4	CDS
chr11:60539133-60539165:+	6.273	4.297	Alkbh5	CDS
chr11:62321089-62321140:-	10.182	5.14	Ncor1	CDS
chr11:62384719-62384765:-	9.636	4.987	Ncor1	CDS
chr11:69658599-69658638:-	5.364	3.82	Mpdu1	CDS
chr11:69668405-69668410:-	10	2.05	Eif4a1	CDS
chr11:75313036-75313066:-	5.182	3.954	Rpa1	CDS
chr11:85210087-85210095:-	4.091	4.751	Appbp2	CDS
chr11:87983871-87983911:-	10.909	3.733	Dynll2	CDS
chr11:88049113-88049152:+	9	2.112	Srsf1	CDS
chr11:93960763-93960780:-	5.182	4.507	Nme1	CDS
chr11:93963226-93963255:-	6.545	3.996	Nme1	CDS
chr11:97242762-97242804:-	6.182	3.145	Npepps	CDS
chr11:97748069-97748079:-	3.727	4.939	Cwc25	CDS
chr11:100589925-100589962:-	8.091	2.275	Dnajc7	CDS
chr11:103056422-103056449:+	5.273	3.485	Nmt1	CDS
chr11:120711421-120711450:-	5.636	4.835	Stra13	CDS
chr12:8748900-8748939:+	4	3.455	Pum2	CDS
chr12:16820333-16820344:+	3.636	5.096	E2f6	CDS
chr12:17549667-17549712:+	4.727	3.423	Odc1	CDS
chr12:31341427-31341451:-	5.545	4.811	Dld	CDS
chr12:76283997-76284043:+	7.364	4.461	Mthfd1	CDS
chr12:84417479-84417511:+	3.818	5.166	2900006K08Rik	CDS
chr12:110545840-110545877:+	5.182	4.092	Ppp2r5c	CDS
chr12:110614164-110614211:+	3.091	5.347	Dync1h1	CDS
chr12:111544526-111544561:+	5.909	3.177	Eif5	CDS
chr12:112736164-112736207:+	5.727	4.858	AW555464	CDS
chr13:21832139-21832187:-	24.727	4.084	Hist1h4n	CDS
chr13:22041312-22041339:-	9.727	3.93	Hist1h4i	CDS
chr13:23576210-23576215:+	6.273	3.166	Hist1h3d	CDS
chr13:55299898-55299928:+	4	4.455	Nsd1	CDS
chr13:94483248-94483272:+	3.455	3.829	Ap3b1	CDS
chr14:34335363-34335389:+	10.727	3.216	Glud1	CDS
chr14:47268071-47268089:-	4.727	3.423	Wdhd1	CDS
chr14:55581115-55581138:+	3.909	3.759	Psme1	CDS
chr14:55581300-55581323:+	3.909	5.2	Psme1	CDS
chr14:60242546-60242570:-	3.909	4.307	Nupl1	CDS
chr14:63495869-63495892:-	7.364	2.429	Tdh	CDS
chr14:63495997-63496007:-	6.545	2.542	Tdh	CDS
chr14:67022277-67022325:-	6.818	4.109	Ppp2r2a	CDS
chr15:8116449-8116463:+	4.545	3.765	Nup155	CDS
chr15:8330259-8330277:-	2.909	4.581	Nipbl	CDS
chr15:10575309-10575348:-	4.364	3.642	Rai14	CDS
chr15:11392790-11392811:-	4.909	4.751	Tars	CDS
chr15:36600595-36600599:-	6.818	4.225	Pabpc1	CDS
chr15:36775248-36775281:-	16.364	3.154	Ywhaz	CDS
chr15:37988380-37988425:-	5.545	2.868	Ubr5	CDS
chr15:38007976-38007986:-	5.182	3.556	Ubr5	CDS
chr15:81371504-81371529:-	7.364	2.751	St13	CDS
chr15:96693561-96693611:-	8.818	2.673	Slc38a2	CDS
chr15:102095305-102095326:+	19.364	2.385	Eif4b	CDS
chr16:8705146-8705184:-	7.545	3.025	Usp7	CDS
chr16:30351020-30351061:-	6.091	3.003	Atp13a3	CDS
chr16:36082690-36082733:+	9.727	3.153	Ccdc58	CDS
chr16:87494336-87494340:-	11.091	2.245	Cct8	CDS
chr16:95987327-95987336:-	3.182	4.125	Psmg1	CDS
chr17:12922639-12922670:+	13	3.551	Tcp1	CDS
chr17:65986542-65986563:-	4.545	5.225	Ankrd12	CDS
chr17:74351963-74351974:+	3.545	3.96	Spast	CDS
chr17:87986539-87986557:+	8	2.313	Msh6	CDS
chr17:87990766-87990805:+	9.636	5.221	Msh6	CDS
chr18:32847667-32847694:+	5.636	2.807	Wdr36	CDS
chr18:35587633-35587696:+	5.545	3.086	Matr3	CDS
chr18:42216866-42216875:-	6	2.793	Lars	CDS
chr18:75393983-75394021:+	6.909	2.6	Smad7	CDS
chr19:9984911-9984935:+	12.455	3.155	Fth1	CDS
chr19:17199803-17199827:+	7.727	6.183	Prune2	CDS
chr19:34950706-34950733:+	7.636	4.218	Kif20b	CDS
chr19:36857895-36857939:+	7.273	2.427	Tnks2	CDS
chr2:5871858-5871882:-	6.182	3.668	Sec61a2	CDS
chr2:5874268-5874294:-	3.636	4.096	Sec61a2	CDS
chr2:29147541-29147585:+	4.273	4.966	Setx	CDS
chr2:53139237-53139249:-	4.818	3.502	Prpf40a	CDS
chr2:53153971-53153997:-	3.182	4.251	Prpf40a	CDS
chr2:103783021-103783033:-	4.455	4.495	Caprin1	CDS
chr2:103783178-103783205:-	8	2.683	Caprin1	CDS
chr2:103796730-103796746:-	7.727	3.183	Caprin1	CDS
chr2:126737974-126737988:+	6.182	4.581	Usp8	CDS
chr2:147042875-147042905:+	3.364	3.983	Xrn2	CDS
chr2:155438014-155438041:-	4	4.233	Ncoa6	CDS
chr2:158426201-158426240:+	4.727	4.697	Ralgapb	CDS
chr2:166939676-166939693:+	4.182	4.645	Cse1l	CDS
chr3:34061992-34062008:+	4.727	3.423	Fxr1	CDS
chr3:88342498-88342522:+	8.818	5.374	Smg5	CDS
chr3:88583842-88583852:+	4.727	3.152	Ssr2	CDS
chr3:106531225-106531246:-	4.818	4.987	Cept1	CDS
chr4:11544923-11544957:+	6	5.303	1110037F02Rik	CDS
chr4:40991868-40991877:+	5.909	2.626	Nfx1	CDS
chr4:57945185-57945202:-	6.455	3.483	Txn1	CDS
chr4:109013686-109013730:+	12.091	4.051	Nrd1	CDS
chr4:123380444-123380450:-	4.909	4.876	Macf1	CDS
chr4:127023432-127023452:+	7.636	2.745	Sfpq	CDS
chr4:129649317-129649338:-	3.182	4.388	Kpna6	CDS
chr4:143134966-143134981:-	7.545	5.149	Prdm2	CDS
chr4:152271472-152271493:+	5.364	5.656	Acot7	CDS
chr4:155823596-155823624:+	6.273	3.166	Ccnl2	CDS
chr5:32483404-32483444:+	7.091	2.457	Ppp1cb	CDS
chr5:52166698-52166721:-	7.364	5.336	Dhx15	CDS
chr5:65388663-65388679:-	5.364	3.334	Rpl9	CDS
chr5:72538192-72538231:-	4.364	4.581	Nfxl1	CDS
chr5:88555213-88555225:+	4.091	4.166	Utp3	CDS
chr5:92056267-92056299:-	5.455	3.4	G3bp2	CDS
chr5:99966020-99966038:-	5.364	4.557	Hnrnpd	CDS
chr5:106972809-106972825:+	3.364	4.331	Cdc7	CDS
chr5:123922179-123922206:+	8.091	5.356	Denr	CDS
chr5:134625551-134625593:-	7.364	3.495	Eif4h	CDS
chr6:7678038-7678046:-	7	3.388	Asns	CDS
chr6:18849649-18849666:+	7.545	3.025	Naa38	CDS
chr6:29467887-29467965:+	8.909	3.641	Atp6v1f	CDS
chr6:37965615-37965652:+	5.818	3.057	Trim24	CDS
chr6:51464431-51464449:-	6.455	2.464	Hnrnpa2b1	CDS
chr6:56856306-56856351:+	3.182	4.903	Fkbp9	CDS
chr6:82743322-82743360:-	8.909	2.277	Hk2	CDS
chr6:95566502-95566527:-	6	4.925	Suclg2	CDS
chr6:95569571-95569577:-	6	4.625	Suclg2	CDS
chr6:119937898-119937910:-	6.636	4.016	Wnk1	CDS
chr6:136814245-136814262:-	4	4.455	Wbp11	CDS
chr7:13029383-13029415:+	8.273	2.613	Trim28	CDS
chr7:19697048-19697059:-	15.909	3.251	Apoe	CDS
chr7:45126602-45126668:-	100.727	4.005	Snord34	CDS
chr7:45451582-45451602:+	7	4.455	Gys1	CDS
chr7:46855019-46855037:+	11.273	2.027	Ldha	CDS
chr7:89962288-89962312:-	11.636	3.966	Eed	CDS
chr7:92859393-92859400:-	3	4.455	4632434I11Rik	CDS
chr7:97712701-97712733:+	6.182	3.421	Clns1a	CDS
chr7:110047133-110047147:+	14.818	4.537	Ipo7	CDS
chr7:110048128-110048185:+	14.636	4.824	Ipo7	CDS
chr7:114253898-114253918:-	4	3.793	Copb1	CDS
chr7:126795667-126795703:-	12.455	2.772	Aldoa	CDS
chr7:141588285-141588340:+	8.273	2.243	Ap2a2	CDS
chr8:25793676-25793724:+	5.636	4.287	Lsm1	CDS
chr8:36579676-36579690:-	5.636	3.143	Dlc1	CDS
chr8:60905646-60905684:+	5.364	4.557	2700029M09Rik	CDS
chr8:80984957-80985008:-	4.455	4.196	Usp38	CDS
chr8:88351867-88351908:-	3.091	5.347	Brd7	CDS
chr8:105298669-105298697:+	6.364	2.666	E2f4	CDS
chr9:14507947-14507970:+	3.636	4.444	Cwc15	CDS
chr9:18312891-18312934:+	3.727	4.939	Chordc1	CDS
chr9:20645455-20645473:+	5.455	3.903	Ubl5	CDS
chr9:20897917-20897928:-	7.545	2.341	Eif3g	CDS
chr9:44410041-44410052:+	4.818	3.024	Rps25	CDS
chr9:49018405-49018437:+	6.182	5.347	Usp28	CDS
chr9:66947616-66947643:+	9	4.352	Rps27l	CDS
chr9:71483532-71483568:-	6.455	3.409	Polr2m	CDS
chr9:77960920-77960932:+	6.545	2.893	Elovl5	CDS
chr9:104207892-104207907:-	6.182	3.421	Dnajc13	CDS
chrX:13161396-13161429:+	6.182	2.914	Usp9x	CDS
chrX:37082718-37082739:-	7.909	4.38	Rpl39	CDS
chrX:42271249-42271279:+	3.273	4.166	Stag2	CDS
chrX:57066551-57066587:+	7.455	3.157	Htatsf1	CDS
chrX:75098889-75098923:+	5	3.97	Dkc1	CDS
chrX:139334294-139334314:+	8.636	2.659	Trap1a	CDS
chrX:139334332-139334344:+	5.909	2.721	Trap1a	CDS
chrX:151920153-151920185:+	8.364	2.377	Huwe1	CDS
chrX:152034093-152034130:+	8	4.182	Smc1a	CDS
chrX:159382693-159382719:+	7.727	2.651	Eif1ax	CDS
chr14:27481049-27481070:+	3	4.455	D14Abb1e	CDS||3'UTR
chr19:41215073-41215083:-	5.455	4.166	Tm9sf3	CDS||3'UTR
chr2:113834064-113834081:-	6.455	4.824	Arhgap11a	CDS||3'UTR
chr3:96270122-96270189:+	32.364	2.186	Hist2h2bb	CDS||3'UTR
chr3:105942975-105943020:-	6.182	3.762	Atp5f1	CDS||3'UTR
chr4:32019662-32019712:+	5.455	4.903	Map3k7	CDS||3'UTR
chr4:44990487-44990511:+	3.818	4.388	Grhpr	CDS||3'UTR
chr4:136051290-136051302:-	7.818	2.187	Rpl11	CDS||3'UTR
chr4:136051613-136051637:-	7.818	2.187	Rpl11	CDS||3'UTR
chr5:115563389-115563472:+	13.909	4.224	Rplp0	CDS||3'UTR
chr9:120574378-120574430:+	24	3.805	Rpl14	CDS||3'UTR
chr10:62470042-62470057:-	4.545	3.318	Vps26a	CDS||5'UTR
chr13:23574853-23574913:+	6.636	2.748	Hist1h2ad	CDS||5'UTR
chr14:79596778-79596789:+	7.182	3.027	Sugt1	CDS||5'UTR
chr15:76904308-76904314:+	11.364	3.318	Rpl8	CDS||5'UTR
chr15:96420234-96420269:-	4.364	4.079	Scaf11	CDS||5'UTR
chr17:6080830-6080864:+	3.818	3.514	Gtf2h5	CDS||5'UTR
chr19:8908984-8909002:+	3.455	4.507	Ganab	CDS||5'UTR
chr4:40947894-40947918:-	6.909	3.185	Bag1	CDS||5'UTR
chr7:67559912-67559948:-	3.727	4.354	Lrrc28	CDS||5'UTR
chr9:103328427-103328445:+	5.455	3.964	Topbp1	CDS||5'UTR
chr1:9942467-9942545:-	6	3.455	Snord87	exon_unclassified
chr1:59704791-59704829:+	22.636	3.855	Nop58	exon_unclassified
chr1:74394323-74394345:+	10.364	5.022	Mir26b	exon_unclassified
chr1:86351193-86351205:-	6.545	3.797	Ncl	exon_unclassified
chr1:86356260-86356328:-	139.455	5.888	Snord82	exon_unclassified
chr1:161035399-161035466:+	1877.36	5.816	Gas5	exon_unclassified
chr1:161035870-161035911:+	177.455	5.217	Gas5	exon_unclassified
chr1:161036058-161036100:+	97.909	4.31	Gas5	exon_unclassified
chr1:161036681-161036739:+	555.727	5.679	Gas5	exon_unclassified
chr1:161036998-161037034:+	48.818	5.383	Gas5	exon_unclassified
chr1:161037394-161037434:+	172.273	5.319	Gas5	exon_unclassified
chr10:62765574-62765640:-	19.182	5.602	Snord98	exon_unclassified
chr10:81179005-81179013:+	56.727	4.822	Snord37	exon_unclassified
chr10:128085289-128085341:+	12.091	2.437	Atp5b	exon_unclassified
chr11:3642352-3642378:-	6.636	4.379	Tug1	exon_unclassified
chr11:3642782-3642837:-	5.182	2.954	Tug1	exon_unclassified
chr11:48803139-48803204:+	16.727	5.247	Gnb2l1	exon_unclassified
chr11:62603078-62603150:+	168.818	4.75	Snord49b	exon_unclassified
chr11:62604546-62604586:+	207.455	3.519	2410006H16Rik	exon_unclassified
chr11:65734796-65734820:-	6.091	5.188	Map2k4	exon_unclassified
chr11:69667829-69667846:-	8.364	3.783	Eif4a1	exon_unclassified
chr11:75463771-75463793:+	4.727	3.194	2210403K04Rik	exon_unclassified
chr11:78181298-78181362:-	152.727	6.229	Rpl23a	exon_unclassified
chr11:78181690-78181752:-	55.545	4.929	Snord4a	exon_unclassified
chr11:78183055-78183118:-	196.273	5.607	Rpl23a	exon_unclassified
chr11:87113053-87113076:+	4.364	4.844	Mir301	exon_unclassified
chr11:97781638-97781641:-	15.636	2.507	Snora21	exon_unclassified
chr11:97781675-97781691:-	14.636	2.079	Rpl23	exon_unclassified
chr11:106501032-106501053:+	144.545	3.099	Snord104	exon_unclassified
chr11:116674150-116674217:+	46.818	5.975	1810032O08Rik	exon_unclassified
chr13:58392839-58392863:-	8.364	4.52	Hnrnpk	exon_unclassified
chr13:63300759-63300780:+	5.273	5.117	2010111I01Rik	exon_unclassified
chr14:31014293-31014360:-	54.909	4.999	Snord69	exon_unclassified
chr14:31016213-31016281:-	12.636	4.452	Gnl3	exon_unclassified
chr14:52209825-52209845:-	4.727	3.423	Snord8	exon_unclassified
chr14:61632075-61632096:-	6.545	5.751	Dleu2	exon_unclassified
chr14:115043683-115043708:+	16.091	5.656	Mir17	exon_unclassified
chr14:115044475-115044497:+	29.455	4.581	Mir92-1	exon_unclassified
chr15:80082858-80082920:-	943.818	5.208	Rpl3	exon_unclassified
chr15:83149765-83149795:+	25.273	2.334	Rnu12	exon_unclassified
chr16:23108954-23109017:+	1013.27	6.006	Eif4a2	exon_unclassified
chr17:24720879-24720905:+	8.182	2.458	Rps2	exon_unclassified
chr17:34950949-34951018:-	263.273	6.248	1110038B12Rik	exon_unclassified
chr17:34952236-34952310:-	232.364	2.685	1110038B12Rik	exon_unclassified
chr17:39843786-39843816:+	36.727	3.239	Rn45s	exon_unclassified
chr17:39843959-39843997:+	20.273	2.717	Rn45s	exon_unclassified
chr17:39844338-39844388:+	30.455	2.941	Rn45s	exon_unclassified
chr17:39845172-39845199:+	37.636	3.526	Rn45s	exon_unclassified
chr17:71631280-71631298:+	6.091	3.221	Snord92	exon_unclassified
chr17:71631333-71631350:+	10.273	2.757	Wdr43	exon_unclassified
chr18:35557178-35557228:+	6.545	3.581	Snhg4	exon_unclassified
chr18:36801981-36802007:+	26.273	3.779	Vaultrc5	exon_unclassified
chr18:75001057-75001073:+	129.273	4.84	Snord58b	exon_unclassified
chr18:75001091-75001123:+	125.545	5.199	Snord58b	exon_unclassified
chr18:75001454-75001519:+	108.273	4.495	Rpl17	exon_unclassified
chr19:5843847-5843880:-	7.818	3.515	Neat1	exon_unclassified
chr19:8723994-8724008:+	120	4.529	Snhg1	exon_unclassified
chr19:8724020-8724040:+	137.545	4.234	Snhg1	exon_unclassified
chr19:8724056-8724062:+	131.364	5.147	Snhg1	exon_unclassified
chr19:8724250-8724309:+	56.273	2.605	Snhg1	exon_unclassified
chr19:8724533-8724601:+	202.545	5.11	Snhg1	exon_unclassified
chr19:8724914-8724940:+	50.455	2.858	Snhg1	exon_unclassified
chr19:8725115-8725153:+	152.818	3.268	Snhg1	exon_unclassified
chr19:8725339-8725406:+	273.364	5.132	Snhg1	exon_unclassified
chr19:8725595-8725651:+	437.818	2.883	Snhg1	exon_unclassified
chr19:34820700-34820722:-	4.273	5.136	Pank1	exon_unclassified
chr2:37400057-37400099:-	4.364	5.844	Snord90	exon_unclassified
chr2:84741117-84741137:-	8	6.233	Mir130a	exon_unclassified
chr2:130277234-130277251:+	4.455	3.196	Nop56	exon_unclassified
chr2:144266009-144266031:-	10.909	3.707	Snord17	exon_unclassified
chr2:167065280-167065295:+	69.273	4.242	1500012F01Rik	exon_unclassified
chr2:167065314-167065345:+	87.909	3.009	Snord12	exon_unclassified
chr2:174267551-174267575:-	9.909	4.179	Mir298	exon_unclassified
chr3:86138791-86138858:-	13.727	5.427	Rps3a	exon_unclassified
chr3:86140617-86140688:-	26.273	5.756	Rps3a	exon_unclassified
chr3:96414482-96414492:-	8.273	3.158	Terc	exon_unclassified
chr3:153910563-153910620:-	31.455	4.274	Snord45b	exon_unclassified
chr4:117154513-117154583:-	167	5.572	Rps8	exon_unclassified
chr4:117155188-117155225:-	46.364	3.088	Rps8	exon_unclassified
chr4:120772617-120772639:-	6.455	4.271	Mir30e	exon_unclassified
chr4:120772658-120772681:-	6.273	4.368	Nfyc	exon_unclassified
chr4:130749650-130749706:+	3.727	4.617	Snord85	exon_unclassified
chr4:132309544-132309556:+	15.909	2.251	Snhg12	exon_unclassified
chr4:132309596-132309601:+	21.455	2.111	Snhg12	exon_unclassified
chr4:132310692-132310761:+	64.364	5.166	Snhg12	exon_unclassified
chr4:150068472-150068495:+	22.909	3.929	Mir34a	exon_unclassified
chr4:156055683-156055707:-	5.091	5.218	Ttll10	exon_unclassified
chr5:23852209-23852280:+	51.364	3.63	2700038G22Rik	exon_unclassified
chr5:138165331-138165353:-	37.182	5.585	Mir25	exon_unclassified
chr5:138165573-138165596:-	11.727	3.1	Mir93	exon_unclassified
chr6:30165961-30165986:-	88.545	5.025	Mir182	exon_unclassified
chr6:30169709-30169732:-	39.818	3.29	Mir183	exon_unclassified
chr6:124717915-124717938:-	4.636	4.932	Mir141	exon_unclassified
chr6:124718324-124718346:-	24.364	6.84	Mir200c	exon_unclassified
chr7:3219237-3219261:+	383.818	3.881	Mir292	exon_unclassified
chr7:3219515-3219532:+	3.636	3.996	Mir291b	exon_unclassified
chr7:3220389-3220411:+	112.545	3.624	Mir293	exon_unclassified
chr7:3220690-3220712:+	70.909	3.12	D7Ertd143e	exon_unclassified
chr7:3220814-3220837:+	45.545	2.604	D7Ertd143e	exon_unclassified
chr7:15938762-15938807:-	28.909	2.604	Gltscr2	exon_unclassified
chr7:15938818-15938833:-	20.636	3.998	Snord23	exon_unclassified
chr7:44249872-44249914:+	6.455	2.581	Snord88c	exon_unclassified
chr7:45126352-45126406:-	68.545	3.194	Snord35a	exon_unclassified
chr7:45126867-45126906:-	30.818	3.085	Rpl13a	exon_unclassified
chr7:59978830-59978857:-	84.364	4.569	Snord64	exon_unclassified
chr7:96249449-96249471:+	8	4.455	Mir708	exon_unclassified
chr7:99482784-99482809:-	12.545	4.602	Rps3	exon_unclassified
chr7:99482831-99482841:-	10.273	3.519	Rps3	exon_unclassified
chr7:99482892-99482932:-	73.818	4.661	Rps3	exon_unclassified
chr8:70895880-70895889:-	5.091	3.481	Rpl18a	exon_unclassified
chr8:84178757-84178781:-	21.909	4.766	Mir181d	exon_unclassified
chr8:84178921-84178945:-	23.455	4.734	Mir181c	exon_unclassified
chr8:105308378-105308400:-	13	6.04	Mir328	exon_unclassified
chr8:109839301-109839314:+	8.818	2.467	Ap1g1	exon_unclassified
chr8:109839325-109839373:+	8.818	3.181	Ap1g1	exon_unclassified
chr8:110838530-110838612:-	25.727	3.308	Sf3b3	exon_unclassified
chr8:123103031-123103106:+	56.727	3.906	Rpl13	exon_unclassified
chr9:15314075-15314119:+	149.455	5.557	Taf1d	exon_unclassified
chr9:64175481-64175522:+	51.364	3.18	Rpl4	exon_unclassified
chr9:88521842-88521868:-	82	3.859	Snhg5	exon_unclassified
chr9:120130446-120130507:+	37.091	3.064	Rpsa	exon_unclassified
chrX:52741853-52741874:-	7.182	3.637	Mir92-2	exon_unclassified
chrX:57391447-57391475:-	4.091	4.372	Snord61	exon_unclassified
chrX:100381150-100381172:+	3.091	4.499	Eda	exon_unclassified
chrX:104116227-104116250:-	19.091	3.803	C77370	exon_unclassified
chr1:59691941-59692013:+	8.636	3.759	Nop58	intron
chr1:59692517-59692582:+	7.364	4.166	Nop58	intron
chr1:59704261-59704270:+	3.182	4.54	Nop58	intron
chr1:59704298-59704333:+	12.455	4.155	Nop58	intron
chr1:63178681-63178707:+	9.273	4.861	Eef1b2	intron
chr1:63178729-63178748:+	18.455	4.246	Eef1b2	intron
chr1:77379758-77379772:-	4.091	5.488	Epha4	intron
chr1:86352007-86352088:-	8	4.286	Ncl	intron
chr1:87777186-87777210:+	15.091	2.625	Atg16l1	intron
chr1:133007370-133007382:-	4.909	4.088	Mdm4	intron
chr1:161037604-161037675:+	297.636	6.23	Gas5	intron
chr1:161038310-161038325:+	595.273	6.149	Gas5	intron
chr1:161038336-161038378:+	707.182	5.43	Gas5	intron
chr10:12922569-12922625:-	64.182	3.806	B230208H11Rik	intron
chr10:81178948-81178987:+	73.273	5.007	Eef2	intron
chr10:91118327-91118337:-	11	2.642	Slc25a3	intron
chr10:128084143-128084215:+	45.091	4.169	Atp5b	intron
chr11:48800865-48800933:+	18.727	5.513	Gnb2l1	intron
chr11:62603451-62603521:+	342.091	5.003	2410006H16Rik	intron
chr11:69668852-69668912:-	53.727	3.733	Eif4a1	intron
chr11:69668968-69668995:-	29.364	2.405	Eif4a1	intron
chr11:69669749-69669762:-	7.818	2.187	Eif4a1	intron
chr11:74905429-74905508:+	19.545	3.509	Tsr1	intron
chr11:87422968-87423034:+	16.364	5.318	Tex14	intron
chr11:87426877-87426884:+	3.455	3.829	Tex14	intron
chr11:103101026-103101051:-	23.455	6.592	Plcd3	intron
chr12:12353427-12353448:+	9.727	2.965	Fam49a	intron
chr12:70090450-70090473:-	53.273	6.566	Nin	intron
chr12:117724138-117724169:+	5.818	4.581	Rapgef5	intron
chr13:6587129-6587149:-	5.727	6.236	Pfkp	intron
chr13:86044990-86045049:-	14.182	7.059	Cox7c	intron
chr14:31015154-31015217:-	19	5.966	Gnl3	intron
chr14:32191853-32191863:-	8.909	3.468	Timm23	intron
chr14:32191884-32191909:-	8.909	5.108	Timm23	intron
chr14:45317027-45317052:-	3.636	4.318	Ero1l	intron
chr14:47316712-47316757:+	4.818	4.724	Mapk1ip1l	intron
chr15:5118407-5118480:+	56.545	4.504	Rpl37	intron
chr16:20684238-20684270:+	5.909	3.96	Eif4g1	intron
chr16:32243712-32243723:-	4.091	3.681	Fbxo45	intron
chr16:32243736-32243757:-	4.091	3.429	Fbxo45	intron
chr17:24528503-24528525:+	48.545	3.408	2610019E17Rik	intron
chr17:24528546-24528553:+	58.636	3.719	2610019E17Rik	intron
chr17:25100301-25100326:-	3.455	5.244	Telo2	intron
chr17:34952012-34952075:-	160.364	5.796	1110038B12Rik	intron
chr17:35247176-35247221:+	10	4.153	Ddx39b	intron
chr17:71640879-71640919:+	5.727	4.166	Wdr43	intron
chr17:71641581-71641644:+	13.364	4.166	Wdr43	intron
chr18:33795172-33795188:+	6.545	3.166	2410004N09Rik	intron
chr18:34942643-34942687:-	94.273	4.76	Hspa9	intron
chr18:53198740-53198765:+	39.091	5.972	Snx2	intron
chr18:75001879-75001944:+	139	4.784	Rpl17	intron
chr18:77150173-77150190:+	4.273	3.492	Pias2	intron
chr19:22472797-22472817:+	12.091	3.682	Trpm3	intron
chr2:10473939-10473962:+	16	5.34	Sfmbt2	intron
chr2:22932259-22932272:+	3.091	4.861	Pdss1	intron
chr2:26911260-26911318:+	49.455	4.762	Rpl7a	intron
chr2:26912217-26912242:+	114	5.112	Rpl7a	intron
chr2:26912259-26912287:+	135.636	5.026	Rpl7a	intron
chr2:26912529-26912600:+	211.727	3.893	Rpl7a	intron
chr2:26912847-26912914:+	153.091	6.19	Rpl7a	intron
chr2:130172907-130172979:-	313.364	6.321	Snrpb	intron
chr2:130275505-130275572:+	98.091	6.087	Nop56	intron
chr2:130277696-130277765:+	9.545	3.251	Nop56	intron
chr2:130278015-130278079:+	56.273	2.435	Nop56	intron
chr2:152273601-152273629:+	8.091	4.735	Csnk2a1	intron
chr2:167063478-167063525:+	62.273	3.375	1500012F01Rik	intron
chr2:167065046-167065083:+	13.273	2.156	1500012F01Rik	intron
chr3:16190062-16190073:+	3.273	4.292	Ythdf3	intron
chr3:69085393-69085448:-	21.455	3.245	Kpna4	intron
chr3:95090623-95090690:-	9.273	2.861	Pip5k1a	intron
chr3:153911610-153911691:-	49.727	2.424	Rabggtb	intron
chr4:3835081-3835145:-	14.636	4.357	Rps20	intron
chr4:41203062-41203101:-	10.636	3.928	Ubap2	intron
chr4:41211508-41211575:-	49	5.822	Ubap2	intron
chr4:41213782-41213846:-	3.818	5.166	Ubap2	intron
chr4:117154093-117154162:-	305.455	3.91	Rps8	intron
chr4:132352321-132352361:-	29.636	4.122	Snhg3	intron
chr4:132352774-132352793:-	32.273	2.777	Snhg3	intron
chr5:100426883-100426955:-	121.273	3.862	5430416N02Rik	intron
chr5:107904589-107904647:+	18.364	4.432	Rpl5	intron
chr5:141948676-141948696:+	6	3.166	Sdk1	intron
chr5:146834835-146834904:+	203.455	5.732	Rpl21	intron
chr6:38558701-38558715:+	3.909	3.484	Luc7l2	intron
chr6:48523662-48523702:+	5.636	5.076	Zfp862	intron
chr7:15938861-15938869:-	4.091	3.825	Gltscr2	intron
chr7:82340004-82340024:+	12.182	6.647	Adamtsl3	intron
chr7:116333150-116333216:-	4.182	4.935	Rps13	intron
chr8:85028161-85028190:+	6.182	3.861	2310036O22Rik	intron
chr8:85050208-85050276:+	52.727	5.652	Tnpo2	intron
chr8:85053593-85053661:+	12.818	5.197	Tnpo2	intron
chr8:95746125-95746174:-	4.364	3.259	Cnot1	intron
chr8:110842384-110842429:-	96.727	3.504	Sf3b3	intron
chr8:110842451-110842454:-	52.909	6.211	Sf3b3	intron
chr8:114910435-114910456:+	6.818	3.166	Wwox	intron
chr9:15315524-15315590:+	165.545	4.434	Taf1d	intron
chr9:15326411-15326457:-	14.091	2.242	5830418K08Rik	intron
chr9:64175048-64175116:+	204.182	5.348	Rpl4	intron
chr9:64175903-64175939:+	40.727	4.568	Rpl4	intron
chr9:64176717-64176760:+	18.091	4.463	Rpl4	intron
chr9:64177125-64177191:+	139	6.339	Rpl4	intron
chr9:88521555-88521575:-	75.727	3.748	Snhg5	intron
chr9:97089111-97089142:-	3.818	3.725	Slc25a36	intron
chr9:120129491-120129553:+	22.636	2.714	Rpsa	intron
chr1:113904055-113904075:-	11.545	2.086	intergenic
chr1:171503044-171503049:-	37.273	4.546	intergenic
chr1:171503075-171503078:-	45.818	3.445	intergenic
chr10:40258608-40258679:+	1215.27	2.891	intergenic
chr11:35838629-35838661:-	4.636	3.794	intergenic
chr11:49673738-49673759:-	3.909	4.007	intergenic
chr11:56263167-56263211:-	5.455	6.166	intergenic
chr11:97968993-97969014:+	3.727	3.617	intergenic
chr11:101605002-101605004:+	9.545	2.329	intergenic
chr12:36816248-36816268:+	23.091	2.815	intergenic
chr13:22029215-22029258:+	5.091	4.581	intergenic
chr13:23309050-23309091:-	44.636	5.391	intergenic
chr13:23317478-23317539:+	22.818	3.707	intergenic
chr13:23551326-23551331:-	8.545	3.253	intergenic
chr13:23581922-23581928:+	8	2.272	intergenic
chr13:23757361-23757384:+	7.455	5.032	intergenic
chr13:98839035-98839044:-	10.091	4.675	intergenic
chr15:81363681-81363728:-	10.364	3.185	intergenic
chr15:84944261-84944301:-	3.273	4.944	intergenic
chr2:3327050-3327096:+	6.364	2.955	intergenic
chr2:117179596-117179642:+	7.545	4.786	intergenic
chr2:144541806-144541821:+	4.364	5.581	intergenic
chr3:96460023-96460083:-	4.091	4.613	intergenic
chr3:122292937-122293012:-	11	2.786	intergenic
chr4:117190052-117190057:+	95.273	3.756	intergenic
chr4:117202582-117202633:+	39.909	2.209	intergenic
chr6:38533950-38534004:+	12.455	3.702	intergenic
chr7:59980910-59980943:-	9	3.081	intergenic
chr7:130834440-130834470:+	33.818	3.597	intergenic
chr8:31149875-31149907:-	167.455	2.625	intergenic
chr8:39164858-39164911:+	6.545	3.707	intergenic
chr8:52196596-52196602:-	8.636	4.45	intergenic
chr8:123158708-123158719:+	3.727	4.032	intergenic
chr9:65196571-65196632:-	76.364	4.741	intergenic
chr9:65201725-65201785:-	26.455	3.129	intergenic
chr9:78175302-78175331:-	554.455	3.363	intergenic
chrX:60578534-60578564:-	5.545	4.704	intergenic
chrX:61938915-61938945:+	4.455	3.948	intergenic
chrX:66778748-66778808:-	24.727	3.786	intergenic
chrX:152909989-152910017:-	22.455	2.886	intergenic

## Sheet: 783
peak	RPM	fold change	annotation
chr1:59711326-59711353:+	16.455	4.211	Nop58	3'UTR
chr1:67002488-67002535:-	4.727	5.601	Lancl1	3'UTR
chr1:86349662-86349695:-	5.364	3.111	Ncl	3'UTR
chr1:118298582-118298606:-	7.545	3.691	Tsn	3'UTR
chr1:118680304-118680363:+	6.636	3.881	Tfcp2l1	3'UTR
chr1:131935352-131935381:+	10.182	2.169	Nucks1	3'UTR
chr1:151363500-151363546:+	9.364	3.521	Ivns1abp	3'UTR
chr1:171358070-171358158:+	13	3.374	Pfdn2	3'UTR
chr10:21999267-21999291:+	5	3.982	Sgk1	3'UTR
chr10:21999649-21999689:+	24.545	2.928	Sgk1	3'UTR
chr10:23785753-23785820:-	65.545	4.613	Rps12	3'UTR
chr10:23786472-23786542:-	499.727	4.542	Rps12	3'UTR
chr10:62809961-62809982:-	10.545	6.058	Tet1	3'UTR
chr10:67546924-67547010:-	8.273	4.051	Ado	3'UTR
chr10:68096030-68096039:-	6.909	3.242	Arid5b	3'UTR
chr10:69338434-69338463:-	7.636	3.486	Cdk1	3'UTR
chr10:80568721-80568742:-	4.091	3.749	Klf16	3'UTR
chr10:80707031-80707052:-	8.455	2.87	Ap3d1	3'UTR
chr10:117344771-117344822:-	13.455	5.467	Cpsf6	3'UTR
chr10:117348884-117348895:-	6.545	4.823	Cpsf6	3'UTR
chr10:117349012-117349080:-	17.182	4.63	Cpsf6	3'UTR
chr10:123162658-123162681:-	3.545	5.864	Usp15	3'UTR
chr10:127746183-127746222:+	6.455	4.466	Zbtb39	3'UTR
chr10:128548250-128548321:-	40.818	6.957	Rpl41	3'UTR
chr11:5080482-5080507:-	6.545	2.983	Ewsr1	3'UTR
chr11:5081451-5081522:-	10.727	3.536	Ewsr1	3'UTR
chr11:8432927-8432943:-	7.727	3.062	Tns3	3'UTR
chr11:17266979-17266991:+	7	3.92	C1d	3'UTR
chr11:20225090-20225149:+	7.182	3.561	Rab1	3'UTR
chr11:29742729-29742778:+	27.455	3.503	Rtn4	3'UTR
chr11:29742824-29742841:+	8.818	2.977	Rtn4	3'UTR
chr11:33152705-33152731:-	21	3.644	Npm1	3'UTR
chr11:50296087-50296124:-	22	2.44	Canx	3'UTR
chr11:53260894-53260928:-	8	3.453	Hspa4	3'UTR
chr11:54516696-54516732:+	7.636	3.486	Fnip1	3'UTR
chr11:55499861-55499938:+	9.818	2.398	G3bp1	3'UTR
chr11:60554456-60554463:+	5	4.097	Alkbh5	3'UTR
chr11:62315027-62315044:+	4.091	5.808	Ttc19	3'UTR
chr11:69399279-69399295:-	5.909	3.223	Kdm6b	3'UTR
chr11:72211817-72211874:-	14.909	4.281	Med31	3'UTR
chr11:74675231-74675264:-	7.455	3.799	Pafah1b1	3'UTR
chr11:74677282-74677335:-	10.091	4.94	Pafah1b1	3'UTR
chr11:75509330-75509388:+	16.455	2.877	Prpf8	3'UTR
chr11:86694777-86694835:-	30.636	3.32	Cltc	3'UTR
chr11:88049879-88049899:+	9.091	2.858	Srsf1	3'UTR
chr11:89020111-89020132:+	7.091	6.601	Trim25	3'UTR
chr11:93959288-93959309:-	10.091	4.081	Nme1	3'UTR
chr11:94292347-94292381:-	9.364	4.944	Luc7l3	3'UTR
chr11:95958449-95958490:-	3.818	4.971	Igf2bp1	3'UTR
chr11:96048494-96048567:-	10.727	5.536	Ube2z	3'UTR
chr11:97048908-97048936:+	4.273	4.063	Mrpl10	3'UTR
chr11:97161152-97161206:-	12.091	4.256	Kpnb1	3'UTR
chr11:97162564-97162572:-	7.818	2.712	Kpnb1	3'UTR
chr11:97162605-97162621:-	9.364	4.064	Kpnb1	3'UTR
chr11:97627475-97627494:-	9.455	4.601	E130012A19Rik	3'UTR
chr11:97683183-97683196:+	3.727	4.352	Mllt6	3'UTR
chr11:102163730-102163749:-	5	3.553	Lsm12	3'UTR
chr11:102994770-102994802:-	9.545	3.757	Dcakd	3'UTR
chr11:106058568-106058584:+	4.091	4.223	Dcaf7	3'UTR
chr11:109396496-109396567:+	25.273	4.56	Gna13	3'UTR
chr11:109400870-109400899:+	4.455	4.194	Gna13	3'UTR
chr11:115497969-115497982:-	6.636	4.506	Hn1	3'UTR
chr11:120578936-120578975:-	4.091	4.305	Arhgdia	3'UTR
chr12:8750825-8750856:+	25.091	4.366	Pum2	3'UTR
chr12:12936578-12936600:-	3.364	4.94	Mycn	3'UTR
chr12:17284245-17284260:+	4.364	4.579	Pdia6	3'UTR
chr12:55418414-55418443:+	5.364	3.614	Mir1198	3'UTR
chr12:57239516-57239562:+	8.273	3.824	Prps1l3	3'UTR
chr12:58959824-58959867:-	7.273	2.848	Sec23a	3'UTR
chr12:70466791-70466809:+	3.091	4.818	Tmx1	3'UTR
chr12:73945713-73945806:+	8.818	2.351	Hif1a	3'UTR
chr12:83663008-83663078:+	13.455	6.525	Rbm25	3'UTR
chr12:83663125-83663184:+	6.636	4.233	Rbm25	3'UTR
chr12:86880865-86880890:-	6.182	3.058	6430527G18Rik	3'UTR
chr12:108861105-108861130:-	7.182	5.504	Wars	3'UTR
chr12:110691285-110691303:-	18.091	4.03	Hsp90aa1	3'UTR
chr12:110691320-110691366:-	65.182	2.954	Hsp90aa1	3'UTR
chr12:111669423-111669459:-	4.727	5.279	Ckb	3'UTR
chr13:37978191-37978264:-	8.455	2.521	Ssr1	3'UTR
chr13:40960816-40960858:+	5.455	3.382	Gcnt2	3'UTR
chr13:44921496-44921509:+	4.182	3.965	Jarid2	3'UTR
chr13:46680835-46680844:-	6.909	2.901	Nup153	3'UTR
chr13:54459447-54459515:-	5.727	5.878	Thoc3	3'UTR
chr13:54459860-54459933:-	13.636	3.259	Thoc3	3'UTR
chr13:55460073-55460091:+	9.273	5.988	Grk6	3'UTR
chr13:55703191-55703241:+	9.182	2.818	B230219D22Rik	3'UTR
chr13:59772336-59772378:-	4.909	4.071	Zcchc6	3'UTR
chr13:74303768-74303833:-	11.636	3.835	Pdcd6	3'UTR
chr13:111426238-111426263:-	7.364	3.31	Gpbp1	3'UTR
chr14:24493998-24494040:+	8.636	4.947	Rps24	3'UTR
chr14:24495376-24495411:+	8.636	5.77	Rps24	3'UTR
chr14:31012481-31012505:-	5.636	3.074	Gnl3	3'UTR
chr14:50927223-50927245:-	5.273	3.852	Tmem55b	3'UTR
chr14:54235505-54235536:-	4	4.273	Dad1	3'UTR
chr14:76507299-76507345:+	25.636	4.911	Tsc22d1	3'UTR
chr14:76507649-76507737:+	6.909	3.657	Tsc22d1	3'UTR
chr14:103082376-103082421:-	4.818	3.722	Fbxl3	3'UTR
chr14:121286881-121286928:-	11.545	3.72	Stk24	3'UTR
chr15:11984120-11984234:-	5.909	3.464	Sub1	3'UTR
chr15:25363554-25363560:-	4.182	5.617	Basp1	3'UTR
chr15:38489824-38489842:-	5.182	3.242	Azin1	3'UTR
chr15:58095106-58095170:-	8.273	6.409	Atad2	3'UTR
chr15:76453112-76453135:-	3.727	5.937	Bop1	3'UTR
chr15:79030251-79030347:+	19.545	4.02	H1f0	3'UTR
chr15:81687480-81687497:+	15.818	7.537	L3mbtl2	3'UTR
chr15:98931519-98931559:-	8.545	2.728	Tuba1b	3'UTR
chr15:99713867-99713903:+	6	3.553	Smarcd1	3'UTR
chr15:101274633-101274674:+	3.545	5.601	Nr4a1	3'UTR
chr15:102096775-102096839:+	9.273	3.486	Eif4b	3'UTR
chr16:17262614-17262639:+	4	5.553	Hic2	3'UTR
chr16:17262652-17262659:+	4	5.775	Hic2	3'UTR
chr16:17484441-17484449:+	4.545	4.085	Crkl	3'UTR
chr16:18239974-18240065:-	8.909	3.073	Ranbp1	3'UTR
chr16:20403810-20403834:-	3.455	4.689	Abcc5	3'UTR
chr16:23112556-23112573:+	15.182	3.999	Eif4a2	3'UTR
chr16:30312711-30312737:-	6.909	2.882	Atp13a3	3'UTR
chr16:31094158-31094167:-	6.364	6.223	Acap2	3'UTR
chr16:31258181-31258192:-	4.273	3.701	Ppp1r2	3'UTR
chr16:32019395-32019428:-	6.818	3.808	Pak2	3'UTR
chr16:37886426-37886448:+	6.455	5.881	Lrrc58	3'UTR
chr16:58679038-58679068:+	8.818	2.733	Cpox	3'UTR
chr16:94694739-94694784:+	5.545	3.702	Dyrk1a	3'UTR
chr17:10206680-10206732:-	4.455	3.708	Qk	3'UTR
chr17:15806919-15806975:-	3.727	4.171	Rgmb	3'UTR
chr17:29099510-29099531:+	13.364	2.743	Cdkn1a	3'UTR
chr17:35834655-35834679:-	7.091	4.099	Tubb5	3'UTR
chr17:45567815-45567873:-	22.182	5.622	Hsp90ab1	3'UTR
chr17:45567965-45568003:-	21.818	5.45	Hsp90ab1	3'UTR
chr17:53676110-53676148:-	18.727	4.944	Sgol1	3'UTR
chr17:56606260-56606273:+	3.636	5.416	Safb	3'UTR
chr17:85014181-85014236:+	17	3.278	Ppm1b	3'UTR
chr18:24638586-24638649:+	6.545	2.881	Elp2	3'UTR
chr18:34838554-34838569:+	10.818	4.796	Kdm3b	3'UTR
chr18:46608998-46609012:+	5.727	3.206	Eif1a	3'UTR
chr18:67794592-67794622:+	6.545	4.213	Seh1l	3'UTR
chr18:68321500-68321574:+	9.455	2.781	Rnmt	3'UTR
chr19:4195105-4195138:+	11.273	4.463	Ppp1ca	3'UTR
chr19:5493876-5493929:+	9.273	5.766	Cfl1	3'UTR
chr19:5940621-5940657:-	7.455	3.401	Pola2	3'UTR
chr19:14448561-14448618:-	10.818	3.988	Tle4	3'UTR
chr19:21597937-21597958:-	6.455	5.144	1110059E24Rik	3'UTR
chr19:37221801-37221818:+	7.182	3.59	2021-03-05	3'UTR
chr19:37221833-37221854:+	8.455	3.855	2021-03-05	3'UTR
chr19:37420429-37420475:+	6.364	2.88	Kif11	3'UTR
chr19:44305224-44305263:+	8	2.674	Scd2	3'UTR
chr19:44394536-44394557:-	6.273	2.86	Scd1	3'UTR
chr2:27535039-27535071:+	10.455	3.461	Wdr5	3'UTR
chr2:29180882-29180901:+	4.273	4.134	Setx	3'UTR
chr2:31616520-31616558:+	4.909	4.486	Fubp3	3'UTR
chr2:31616762-31616802:+	10.364	3.544	Fubp3	3'UTR
chr2:31617241-31617259:+	13.182	3.891	Fubp3	3'UTR
chr2:39196883-39196904:-	7.455	3.192	Ppp6c	3'UTR
chr2:73818036-73818114:-	7	4.846	Atf2	3'UTR
chr2:80353237-80353315:+	12.273	2.922	Dnajc10	3'UTR
chr2:84601848-84601901:-	6.636	4.447	Ctnnd1	3'UTR
chr2:91016655-91016724:+	19.273	3.942	Celf1	3'UTR
chr2:91019081-91019189:+	8.636	2.448	Celf1	3'UTR
chr2:105386938-105386969:-	4.909	4.408	Rcn1	3'UTR
chr2:144250599-144250640:-	11.273	3.463	Snx5	3'UTR
chr2:147077645-147077719:+	8.364	3.358	Xrn2	3'UTR
chr2:152687845-152687884:+	4.909	6.334	Mcts2	3'UTR
chr2:156308495-156308549:+	3.636	4.522	Phf20	3'UTR
chr2:168748534-168748588:-	7.636	4.008	Sall4	3'UTR
chr2:170109229-170109254:-	5.364	4.26	Zfp217	3'UTR
chr2:180904496-180904525:-	9.364	3.144	Ythdf1	3'UTR
chr3:31120677-31120725:+	3.455	4.448	Skil	3'UTR
chr3:34652237-34652299:+	24.545	2.665	Sox2	3'UTR
chr3:41616817-41616839:+	8.545	2.916	Phf17	3'UTR
chr3:79632308-79632331:+	3.818	4.486	4930579G24Rik	3'UTR
chr3:90000655-90000726:-	5.818	3.346	Ubap2l	3'UTR
chr3:95254471-95254530:-	4.182	5.424	Prune	3'UTR
chr3:103740049-103740078:-	3.545	4.279	Hipk1	3'UTR
chr3:108107459-108107509:-	6.273	3.202	Gnai3	3'UTR
chr3:121457522-121457555:+	6.818	3.486	Cnn3	3'UTR
chr3:121457609-121457630:+	8.636	3.204	Cnn3	3'UTR
chr3:152232572-152232604:+	7.364	4.656	Fubp1	3'UTR
chr3:152232895-152232931:+	5.727	4.878	Fubp1	3'UTR
chr3:152233505-152233545:+	8.909	4.23	Fubp1	3'UTR
chr3:152234159-152234196:+	15.091	5.752	Fubp1	3'UTR
chr3:152235282-152235322:+	7.182	6.62	Fubp1	3'UTR
chr3:157547909-157547931:+	7	5.08	Zranb2	3'UTR
chr3:157548027-157548057:+	9.364	6.002	Zranb2	3'UTR
chr3:158024206-158024226:-	3.727	5.674	Srsf11	3'UTR
chr3:158024840-158024848:-	6.909	6.827	Srsf11	3'UTR
chr4:10990431-10990461:-	3.727	4.258	Plekhf2	3'UTR
chr4:19522946-19522974:-	8.364	2.917	Cpne3	3'UTR
chr4:63550294-63550334:+	15.545	3.388	Atp6v1g1	3'UTR
chr4:89181018-89181057:+	10.818	5.796	Mtap	3'UTR
chr4:98935429-98935485:+	23	3.58	Usp1	3'UTR
chr4:116067080-116067142:-	6.636	4.567	Uqcrh	3'UTR
chr4:129219111-129219117:+	9.818	4.264	Yars	3'UTR
chr4:129309986-129310000:-	5.455	3.56	Rbbp4	3'UTR
chr4:129515328-129515340:+	4	5.775	Marcksl1	3'UTR
chr4:132355977-132355994:-	3.818	5.123	Phactr4	3'UTR
chr4:136550713-136550724:-	14	5.92	Kdm1a	3'UTR
chr4:140951730-140951744:+	5.273	5.759	Padi2	3'UTR
chr4:148617859-148617875:-	6.545	3.785	Tardbp	3'UTR
chr5:8490604-8490658:-	4.182	5.103	Rundc3b	3'UTR
chr5:43911391-43911417:+	3.545	4.279	Cd38	3'UTR
chr5:92286531-92286568:-	10.455	3.965	Sdad1	3'UTR
chr5:100034786-100034856:-	43.727	3.621	Hnrpdl	3'UTR
chr5:100035411-100035479:-	15.909	4.265	Hnrpdl	3'UTR
chr5:100035751-100035785:-	4.273	4.456	Hnrpdl	3'UTR
chr5:100035964-100036008:-	3.909	4.868	Hnrpdl	3'UTR
chr5:100547685-100547712:+	6.091	3.609	Cops4	3'UTR
chr5:103990375-103990441:-	6.273	4.366	Hsd17b11	3'UTR
chr5:108108179-108108222:+	6.273	3.455	Mtf2	3'UTR
chr5:110664735-110664773:-	4.455	5.346	Ep400	3'UTR
chr5:118009816-118009850:+	4.091	5.223	Fbxo21	3'UTR
chr5:129881215-129881231:-	8.727	2.346	Chchd2	3'UTR
chr5:148332363-148332378:-	4.636	4.988	Slc7a1	3'UTR
chr6:4759559-4759623:+	11.636	2.074	Peg10	3'UTR
chr6:51461178-51461215:-	6.364	2.986	Hnrnpa2b1	3'UTR
chr6:51462679-51462704:-	15.273	3.693	Hnrnpa2b1	3'UTR
chr6:51462786-51462846:-	9.273	2.619	Hnrnpa2b1	3'UTR
chr6:51462924-51463038:-	17.273	3.252	Hnrnpa2b1	3'UTR
chr6:65114752-65114774:+	17.455	5.026	Smarcad1	3'UTR
chr6:72611137-72611147:-	5.818	6.316	Tgoln2	3'UTR
chr6:82647736-82647768:-	3.727	4.674	Pole4	3'UTR
chr6:82647972-82647990:-	3.091	4.818	Pole4	3'UTR
chr6:85468316-85468364:+	17.273	3.77	Cct7	3'UTR
chr6:86736932-86736974:-	5.091	4.249	Anxa4	3'UTR
chr6:87092138-87092193:+	5.545	3.188	Gfpt1	3'UTR
chr6:87843084-87843108:-	5.273	3.589	Cnbp	3'UTR
chr6:87843971-87844037:-	32.091	3.261	Cnbp	3'UTR
chr6:98019701-98019711:+	3.909	5.52	Mitf	3'UTR
chr6:98021270-98021296:+	5.545	3.925	Mitf	3'UTR
chr6:116408735-116408749:+	4.455	5.931	2021-03-08	3'UTR
chr6:119924425-119924469:-	4.909	3.37	Wnk1	3'UTR
chr6:120766500-120766532:+	6.636	6.091	Cecr2	3'UTR
chr6:124913904-124913923:-	7.182	4.745	Ptms	3'UTR
chr6:125460349-125460412:-	43.182	4.178	Cd9	3'UTR
chr6:134924438-134924465:+	14.273	3.688	Cdkn1b	3'UTR
chr6:140652597-140652637:+	6.455	4.296	Aebp2	3'UTR
chr6:143206025-143206104:+	47.818	3.215	Etnk1	3'UTR
chr6:145000017-145000031:-	9.818	3.59	Bcat1	3'UTR
chr6:145216929-145216954:-	9.364	6.002	Kras	3'UTR
chr6:146602470-146602524:-	6.273	3.762	Tm7sf3	3'UTR
chr6:148355513-148355539:+	11.909	3.668	Rps4y2	3'UTR
chr7:3155023-3155038:-	6.273	4.009	AU018091	3'UTR
chr7:28821944-28821969:+	8.455	4.048	Hnrnpl	3'UTR
chr7:30187372-30187411:-	11.273	4.301	Capns1	3'UTR
chr7:35050222-35050267:-	8.818	4.643	Cebpg	3'UTR
chr7:45125703-45125748:-	6.273	3.127	Rpl13a	3'UTR
chr7:46855542-46855589:+	8.909	3.106	Ldha	3'UTR
chr7:99479562-99479588:-	11.636	3.597	Rps3	3'UTR
chr7:105742918-105742964:-	7.091	6.016	Taf10	3'UTR
chr7:118120193-118120247:-	20.455	3.67	Arl6ip1	3'UTR
chr7:127214209-127214256:+	9.091	4.96	Mylpf	3'UTR
chr7:130913149-130913206:+	5.727	4.63	Plekha1	3'UTR
chr7:131571038-131571088:+	10.455	4.792	Bub3	3'UTR
chr7:144865088-144865177:+	14.636	2.632	Fgf4	3'UTR
chr8:13377504-13377538:+	6.091	4.382	Tfdp1	3'UTR
chr8:13781797-13781820:+	20.364	3.743	Cdc16	3'UTR
chr8:31160300-31160325:-	5.545	3.832	Mak16	3'UTR
chr8:36568575-36568629:-	7.545	3.548	Dlc1	3'UTR
chr8:41340722-41340755:-	13.545	3.745	Asah1	3'UTR
chr8:43295482-43295541:-	87.364	2.226	Zfp42	3'UTR
chr8:69112824-69112857:+	10.091	3.695	Atp6v1b2	3'UTR
chr8:69807694-69807725:+	3.727	4.258	Atp13a1	3'UTR
chr8:85539132-85539150:-	7.455	2.816	Dnaja2	3'UTR
chr8:89027875-89027911:-	26.182	4.413	Sall1	3'UTR
chr8:89027954-89027966:-	8.818	3.828	Sall1	3'UTR
chr8:94180205-94180220:+	100.636	3.983	Mt1	3'UTR
chr8:105217671-105217720:+	11.909	4.234	Cbfb	3'UTR
chr8:106922990-106923061:+	16.091	4.414	Cirh1a	3'UTR
chr8:110810573-110810646:-	7.636	4.123	Sf3b3	3'UTR
chr8:117461186-117461204:+	3.545	5.016	4933407C03Rik	3'UTR
chr8:121597992-121598038:+	14.091	5.533	Map1lc3b	3'UTR
chr9:20889490-20889556:+	8.273	4.765	Ppan	3'UTR
chr9:40803581-40803669:+	105.091	3.136	Hspa8	3'UTR
chr9:40804024-40804065:+	203	3.956	Hspa8	3'UTR
chr9:40804078-40804081:+	91	4.376	Hspa8	3'UTR
chr9:44335607-44335613:+	14.364	6.117	H2afx	3'UTR
chr9:44410145-44410153:+	11	2.67	Rps25	3'UTR
chr9:44637857-44637889:+	12.909	6.466	Ddx6	3'UTR
chr9:58652360-58652406:+	6.273	3.103	Nptn	3'UTR
chr9:62792512-62792537:-	7.182	2.62	Fem1b	3'UTR
chr9:62795976-62796027:-	7.364	3.358	Fem1b	3'UTR
chr9:62796055-62796063:-	12.273	4.095	Fem1b	3'UTR
chr9:83598476-83598511:+	4.273	5.134	Sh3bgrl2	3'UTR
chr9:83872329-83872339:+	4.182	3.84	Ttk	3'UTR
chr9:88450587-88450611:-	5.182	4.412	Syncrip	3'UTR
chr9:88451231-88451242:-	3.909	4.157	Syncrip	3'UTR
chr9:88453568-88453620:-	17.364	3.052	Syncrip	3'UTR
chr9:106190972-106191046:+	8.182	3.284	Wdr82	3'UTR
chr9:108340161-108340192:+	6.364	5.445	Gpx1	3'UTR
chr9:108490457-108490465:+	6.364	6.708	Lamb2	3'UTR
chr9:110084358-110084383:-	14.636	5.232	Dhx30	3'UTR
chr9:110238191-110238259:+	10.182	2.518	Smarcc1	3'UTR
chr9:114511452-114511490:-	6.909	2.959	Trim71	3'UTR
chr9:114512601-114512652:-	12.909	3.062	Trim71	3'UTR
chr9:118582404-118582484:+	7.818	3.198	Golga4	3'UTR
chrX:36798571-36798607:+	5.818	3.068	Slc25a5	3'UTR
chrX:41797344-41797413:-	7.727	3.223	Thoc2	3'UTR
chrX:74304015-74304031:+	6.909	6.149	Atp6ap1	3'UTR
chrX:95023511-95023555:-	4.364	5.679	Spin4	3'UTR
chrX:101682802-101682822:+	5.091	4.064	Ogt	3'UTR
chrX:136246844-136246854:+	6.909	3.757	Wbp5	3'UTR
chrX:162778594-162778603:+	9.636	4.821	Rbbp7	3'UTR
chr1:180935085-180935118:+	4.182	5.84	Lefty1	5'UTR
chr10:20318072-20318105:+	6.455	4.466	Bclaf1	5'UTR
chr11:33163036-33163066:-	12.818	3.598	Npm1	5'UTR
chr11:48800406-48800422:+	24.091	2.869	Gnb2l1	5'UTR
chr11:79242635-79242691:-	17.727	5.082	Wsb1	5'UTR
chr11:79243204-79243282:-	11.909	4.179	Wsb1	5'UTR
chr11:79243339-79243401:-	8.364	4.424	Wsb1	5'UTR
chr17:34118879-34118906:-	4.909	5.656	Brd2	5'UTR
chr18:60774652-60774686:+	16.091	5.121	Rps14	5'UTR
chr18:60776400-60776423:+	21.182	5.765	Rps14	5'UTR
chr2:180257431-180257447:+	7.727	6.725	Rps21	5'UTR
chr2:180257613-180257662:+	14.636	5.424	Rps21	5'UTR
chr4:3835519-3835531:-	20.455	3.555	Rps20	5'UTR
chr4:3835548-3835564:-	58.545	5.092	Rps20	5'UTR
chr6:40471996-40472069:+	13.909	5.403	Ssbp1	5'UTR
chr6:71882555-71882600:-	17.273	4.426	Ptcd3	5'UTR
chr7:12922327-12922389:+	49.182	3.953	Rps5	5'UTR
chr7:44248092-44248163:+	8	3.502	2410002F23Rik	5'UTR
chr8:123102438-123102445:+	5.091	4.708	Rpl13	5'UTR
chr9:44407740-44407757:+	5.364	3.498	Rps25	5'UTR
chr9:107760096-107760121:-	4	6.038	Rbm5	5'UTR
chr1:13186791-13186812:-	4.273	4.755	Ncoa2	CDS
chr1:16103258-16103280:-	6.727	3.94	Rpl7	CDS
chr1:39371044-39371066:+	14.818	2.892	Rpl31	CDS
chr1:55089050-55089052:+	4.273	4.648	Hspe1	CDS
chr1:59711296-59711315:+	5.909	3.464	Nop58	CDS
chr1:63179521-63179535:+	10.091	4.788	Eef1b2	CDS
chr1:72713501-72713529:+	6.545	3.486	Rpl37a	CDS
chr1:86350985-86351013:-	7.455	3.451	Ncl	CDS
chr1:86357108-86357116:-	28.909	3.548	Ncl	CDS
chr1:181209077-181209098:-	3.455	4.827	Wdr26	CDS
chr10:42502360-42502398:+	5.727	3.556	Snx3	CDS
chr10:62284352-62284372:-	3.818	4.206	Hk1	CDS
chr10:81178115-81178123:+	8.091	4.167	Eef2	CDS
chr10:91118133-91118176:-	18.273	3.657	Slc25a3	CDS
chr10:99003305-99003359:+	4.091	3.869	Atp2b1	CDS
chr10:111492147-111492159:+	4.364	4.901	Nap1l1	CDS
chr10:111492841-111492885:+	4.364	4.901	Nap1l1	CDS
chr10:127064422-127064438:+	6.364	3.416	Cdk4	CDS
chr10:127066977-127066990:+	10.364	4.486	Cdk4	CDS
chr10:128351233-128351264:+	8.273	3.502	Cs	CDS
chr11:5338715-5338729:-	4	5.553	Znrf3	CDS
chr11:6297146-6297158:+	6.091	4.719	Ogdh	CDS
chr11:9135281-9135310:+	6.182	3.207	Upp1	CDS
chr11:23000857-23000892:+	13.364	5.931	Cct4	CDS
chr11:33161206-33161225:-	16.091	2.335	Npm1	CDS
chr11:69668684-69668740:-	5	3.512	Eif4a1	CDS
chr11:70396390-70396443:-	4.364	4.238	Pelp1	CDS
chr11:80013518-80013552:+	7.727	4.31	Suz12	CDS
chr11:86705188-86705219:-	7.455	3.586	Cltc	CDS
chr11:86705266-86705305:-	9	3.282	Cltc	CDS
chr11:94293025-94293078:-	5.818	4.813	Luc7l3	CDS
chr11:97781811-97781864:-	26.545	3.349	Rpl23	CDS
chr11:98028436-98028453:+	4.091	6.071	Rpl19	CDS
chr11:114671764-114671770:+	5.909	4.016	Rpl38	CDS
chr11:114672264-114672287:+	5.455	5.107	Rpl38	CDS
chr11:121461247-121461301:+	8.364	6.424	Tbcd	CDS
chr12:65066659-65066676:-	7	3.285	Fkbp3	CDS
chr12:69158660-69158714:-	59.091	4.106	Rps29	CDS
chr12:76297495-76297527:+	8.182	4.071	Mthfd1	CDS
chr12:85130518-85130543:+	8.091	3.247	Dlst	CDS
chr12:110692404-110692447:-	9.545	4.293	Hsp90aa1	CDS
chr12:110692603-110692617:-	12.273	3.486	Hsp90aa1	CDS
chr13:3554525-3554546:+	5	5.097	Gdi2	CDS
chr13:23551618-23551641:-	8.364	4.518	Hist1h4f	CDS
chr13:23555111-23555140:+	8.727	2.705	Hist1h1d	CDS
chr13:23698150-23698195:-	25.182	3.605	Hist1h4c	CDS
chr13:23745184-23745241:-	4.909	5.071	Hist1h3c	CDS
chr13:34128241-34128281:-	4.636	5.403	Tubb2b	CDS
chr13:98310991-98311037:-	5.273	3.63	Btf3	CDS
chr13:98870256-98870301:-	13.818	5.02	Tnpo1	CDS
chr14:20508621-20508663:-	3.636	4.901	Ppp3cb	CDS
chr14:24492060-24492112:+	13.364	2.561	Rps24	CDS
chr14:32193477-32193487:-	8.364	5.965	Timm23	CDS
chr14:32193853-32193882:-	8.364	5.84	Timm23	CDS
chr14:54367818-54367841:+	4.818	4.105	Oxa1l	CDS
chr14:54895868-54895873:+	13.545	4.597	Pabpn1	CDS
chr14:75846333-75846348:+	14.182	5.279	Tpt1	CDS
chr15:5117373-5117405:+	6.273	5.103	Rpl37	CDS
chr15:31593037-31593052:-	8.091	3.853	Cct5	CDS
chr15:31593514-31593525:-	5.636	5.27	Cct5	CDS
chr15:36596973-36596994:-	6.818	3.297	Pabpc1	CDS
chr15:63950017-63950045:-	4.091	4.585	Fam49b	CDS
chr15:76070560-76070601:-	5.909	3.923	Puf60	CDS
chr15:76904322-76904379:+	6.455	4.243	Rpl8	CDS
chr15:76904438-76904450:+	45.273	3.167	Rpl8	CDS
chr15:76904538-76904567:+	20.636	3.041	Rpl8	CDS
chr15:77959953-77959977:-	7.364	4.486	Eif3d	CDS
chr15:96698033-96698075:-	4.727	4.601	Slc38a2	CDS
chr15:98931994-98932004:-	6	4.138	Tuba1b	CDS
chr15:102082022-102082053:+	9.091	3.817	Eif4b	CDS
chr15:102326490-102326536:+	4.909	4.568	Pfdn5	CDS
chr16:22383662-22383684:-	5.182	5.734	Etv5	CDS
chr16:32902436-32902468:+	5	3.325	Fyttd1	CDS
chr16:90226229-90226238:+	17.364	5.193	Sod1	CDS
chr16:95982187-95982215:-	5.364	3.784	Psmg1	CDS
chr17:12922660-12922708:+	20.364	3.754	Tcp1	CDS
chr17:24720533-24720573:+	8.909	5.708	Rps2	CDS
chr17:24720725-24720731:+	10.182	5.801	Rps2	CDS
chr17:24720968-24721014:+	9.273	5.873	Rps2	CDS
chr17:27630489-27630506:-	3.909	4.24	Rps10	CDS
chr17:27631199-27631246:-	13	3.851	Rps10	CDS
chr17:28330676-28330691:+	22.091	4.196	Rpl10a	CDS
chr17:29036445-29036448:+	7.091	4.279	Srsf3	CDS
chr17:29038489-29038522:+	15.273	5.339	Srsf3	CDS
chr17:30612472-30612516:-	4.818	4.169	Glo1	CDS
chr17:33952260-33952281:-	31.273	4.586	Rps18	CDS
chr17:45568048-45568071:-	7.182	3.035	Hsp90ab1	CDS
chr17:45569249-45569258:-	11.364	3.457	Hsp90ab1	CDS
chr17:45569321-45569370:-	14.182	3.743	Hsp90ab1	CDS
chr17:66436142-66436165:-	3.636	4.416	1110012J17Rik	CDS
chr18:34605614-34605627:-	3.455	5.342	Brd8	CDS
chr18:34938331-34938337:-	5.455	4	Hspa9	CDS
chr18:60776947-60776985:+	15.091	3.443	Rps14	CDS
chr18:84670793-84670835:-	4.909	4.408	Cndp2	CDS
chr19:6365784-6365792:+	5.364	4.029	Sf1	CDS
chr19:7215420-7215463:-	6.091	4.575	Cox8a	CDS
chr2:32961812-32961839:+	13.636	4.064	Rpl12	CDS
chr2:32963548-32963583:+	29.091	4.234	Rpl12	CDS
chr2:32963740-32963782:+	47.091	3.637	Rpl12	CDS
chr2:39004135-39004188:-	8.909	6.346	Rpl35	CDS
chr2:39004731-39004737:-	7.636	6.486	Rpl35	CDS
chr2:60352155-60352163:-	3.364	4.525	Ly75	CDS
chr2:70677938-70677955:+	9.909	4.762	Gorasp2	CDS
chr2:73908619-73908668:-	25.182	4.12	Atp5g3	CDS
chr2:93703193-93703207:-	8.364	7.103	Ext2	CDS
chr2:129207734-129207787:+	4.091	3.808	Slc20a1	CDS
chr2:147028124-147028141:+	5.455	3.223	Xrn2	CDS
chr2:164501618-164501625:+	3.636	4.638	Pigt	CDS
chr2:164851523-164851558:-	4.636	4.988	Pltp	CDS
chr2:167065704-167065751:+	8.364	3.177	1500012F01Rik	CDS
chr2:167065767-167065777:+	8.091	5.792	1500012F01Rik	CDS
chr2:180039434-180039463:-	4	4.112	Psma7	CDS
chr3:8554945-8554956:+	5.182	3.564	Stmn2	CDS
chr3:22210423-22210468:+	6.091	3.575	Tbl1xr1	CDS
chr3:90212727-90212753:-	10.182	4.216	Gm9846	CDS
chr3:90212933-90212960:-	10.182	4.036	Rps27	CDS
chr3:94886579-94886605:-	5.909	3.168	Psmb4	CDS
chr3:95474577-95474610:+	4.545	3.96	Arnt	CDS
chr3:96270000-96270048:+	9.091	3.763	Hist2h2bb	CDS
chr3:144577636-144577691:+	6.818	3.844	2021-09-15	CDS
chr3:153925846-153925877:-	4.909	5.486	Acadm	CDS
chr3:157907462-157907473:-	5.182	5.033	Cth	CDS
chr4:3834515-3834578:-	30.364	3.523	Rps20	CDS
chr4:3834653-3834672:-	13.818	2.381	Rps20	CDS
chr4:40748641-40748657:-	4.909	4.656	Smu1	CDS
chr4:57950880-57950898:-	6.182	3.374	Txn1	CDS
chr4:123924837-123924889:+	5.727	3.123	Rragc	CDS
chr4:123929831-123929881:+	5.818	4.094	Rragc	CDS
chr4:127214467-127214490:+	4.273	5.456	Dlgap3	CDS
chr4:139431683-139431717:+	6.545	4.823	Ubr4	CDS
chr4:141322283-141322307:+	6.909	5.827	Epha2	CDS
chr4:152327505-152327580:+	10.182	3.386	Rpl22	CDS
chr4:155553352-155553370:+	7.364	2.702	Gnb1	CDS
chr5:21738979-21739009:+	16	5.837	Pmpcb	CDS
chr5:21803428-21803443:+	11.455	5.123	Psmc2	CDS
chr5:24566533-24566561:-	10.091	5.303	Abcf2	CDS
chr5:34650511-34650522:-	5	3.728	Nop14	CDS
chr5:52170070-52170093:-	4.545	3.545	Dhx15	CDS
chr5:65390976-65390989:-	15.545	3.618	Rpl9	CDS
chr5:65666234-65666248:-	3.364	4.525	Pds5a	CDS
chr5:76208509-76208532:+	6	4.697	Tmem165	CDS
chr5:76956607-76956636:+	4.727	4.142	Paics	CDS
chr5:118008135-118008154:+	4.727	5.431	Fbxo21	CDS
chr5:119672058-119672079:+	4.273	3.932	Tbx3	CDS
chr5:142904139-142904152:-	6	2.923	Actb	CDS
chr5:142904517-142904580:-	7.545	4.106	Actb	CDS
chr6:7675339-7675363:-	18.182	3.375	Asns	CDS
chr6:17650001-17650008:+	3.727	5.674	Capza2	CDS
chr6:86376601-86376620:+	4.273	4.368	Snrpg	CDS
chr6:86378732-86378756:+	4.273	4.755	Snrpg	CDS
chr6:88887802-88887829:-	5.727	4.234	Mcm2	CDS
chr6:115805620-115805688:-	20.455	3.366	Rpl32	CDS
chr6:115806985-115807038:-	41.273	4.869	Rpl32	CDS
chr6:115807863-115807888:-	18.091	4.45	Rpl32	CDS
chr6:120886967-120887017:+	3.727	5.451	Bcl2l13	CDS
chr6:122730131-122730140:-	7.182	2.847	Slc2a3	CDS
chr6:125461249-125461254:-	8.455	3.825	Cd9	CDS
chr7:4793383-4793409:+	7.909	3.486	Rpl28	CDS
chr7:28351044-28351075:+	6.818	6.13	Rps16	CDS
chr7:28977902-28977917:-	8.091	2.885	Eif3k	CDS
chr7:44976907-44976957:-	9.182	4.005	Prmt1	CDS
chr7:45122886-45122930:-	18.091	3.865	Rps11	CDS
chr7:45126511-45126534:-	28.727	4.681	Rpl13a	CDS
chr7:45126602-45126660:-	103.182	3.989	Rpl13a	CDS
chr7:45127560-45127568:-	5.273	3.549	Rpl13a	CDS
chr7:45458534-45458582:-	5.818	5.316	Ftl1	CDS
chr7:45458644-45458660:-	11.091	2.866	Ftl1	CDS
chr7:45459083-45459128:-	11.091	2.866	Ftl1	CDS
chr7:46854092-46854106:+	6.545	3.901	Ldha	CDS
chr7:46854976-46854979:+	6.636	3.664	Ldha	CDS
chr7:80086562-80086580:+	5.545	3.474	Zfp710	CDS
chr7:99482287-99482338:-	19.455	3.216	Rps3	CDS
chr7:109521631-109521651:+	8	3.075	Rpl27a	CDS
chr7:114271066-114271098:-	6.636	3.506	Psma1	CDS
chr7:116333899-116333927:-	11.091	2.843	Rps13	CDS
chr7:118114786-118114855:-	25.727	3.807	Rps15a	CDS
chr7:126112804-126112826:-	3.545	5.016	Xpo6	CDS
chr7:126547792-126547808:-	4.091	3.808	Eif3c	CDS
chr7:126795638-126795673:-	8.818	3.668	Aldoa	CDS
chr7:130547095-130547106:-	4.909	6.334	Nsmce4a	CDS
chr8:70334676-70334708:-	7.909	5.174	Upf1	CDS
chr8:70896008-70896045:-	11.273	3.878	Rpl18a	CDS
chr8:70896132-70896195:-	12	3.331	Rpl18a	CDS
chr8:72320779-72320796:+	10.182	3.953	Klf2	CDS
chr8:75096885-75096899:+	5.273	3.901	Hmox1	CDS
chr8:84845919-84845939:-	9.818	4.446	Calr	CDS
chr8:95735685-95735693:-	5.364	3.654	Cnot1	CDS
chr8:123103897-123103954:+	12.364	2.473	Rpl13	CDS
chr9:44407987-44408019:+	13	4.537	Rps25	CDS
chr9:44410031-44410052:+	9.545	3.507	Rps25	CDS
chr9:59665890-59665948:+	13.636	3.096	Pkm	CDS
chr9:59670680-59670692:+	7.636	4.008	Pkm	CDS
chr9:62887332-62887370:-	4.182	4.84	Pias1	CDS
chr9:75388914-75388924:-	6.636	4.091	Mapk6	CDS
chr9:78368039-78368060:-	5	3.553	Dppa5a	CDS
chr9:78479031-78479092:-	93.273	3.029	Eef1a1	CDS
chr9:78479306-78479316:-	19.364	4.705	Eef1a1	CDS
chr9:78479457-78479494:-	50.909	2.587	Eef1a1	CDS
chr9:78480245-78480271:-	65.091	3.217	Eef1a1	CDS
chr9:98582280-98582302:+	3.636	4.763	Copb2	CDS
chr9:108340073-108340085:+	4.909	3.901	Gpx1	CDS
chr9:108512869-108512889:+	11.273	4.997	Qars	CDS
chr9:110167611-110167640:+	7.909	3.952	Smarcc1	CDS
chr9:115253990-115254008:-	6	5.775	Stt3b	CDS
chr9:120129165-120129204:+	30.273	3.608	Rpsa	CDS
chrX:13132075-13132111:+	4.091	5.585	Usp9x	CDS
chrX:101443436-101443484:+	8	3.36	Nono	CDS
chrX:102185626-102185660:-	8.909	4.561	Rps4x	CDS
chrX:102186395-102186441:-	11.727	3.52	Rps4x	CDS
chr1:39371301-39371360:+	15.545	2.412	Rpl31	CDS||3'UTR
chr1:86529972-86530014:+	22.818	2.04	Ptma	CDS||3'UTR
chr10:80707882-80707906:-	5.455	3.284	Ap3d1	CDS||3'UTR
chr11:52121970-52122008:+	19.364	3.209	Ppp2ca	CDS||3'UTR
chr12:69157809-69157821:-	58.182	4.083	Rps29	CDS||3'UTR
chr14:24493382-24493419:+	9.091	2.297	Rps24	CDS||3'UTR
chr14:24493431-24493484:+	5.455	4.56	Rps24	CDS||3'UTR
chr16:30315676-30315714:-	5.182	3.376	Atp13a3	CDS||3'UTR
chr18:60778454-60778501:+	14.182	2.465	Rps14	CDS||3'UTR
chr6:86378771-86378843:+	8.455	5.855	Snrpg	CDS||3'UTR
chr7:3706723-3706737:+	6.636	2.901	Rps9	CDS||3'UTR
chr7:99480056-99480063:-	4.818	4.541	Rps3	CDS||3'UTR
chr8:94173423-94173458:+	12.364	4.207	Mt2	CDS||3'UTR
chr11:48801780-48801791:+	14.818	3.284	Gnb2l1	CDS||5'UTR
chr5:52161665-52161702:-	6.909	3.657	Dhx15	CDS||5'UTR
chr6:122322326-122322350:-	4.909	3.611	Phc1	CDS||5'UTR
chr9:61914420-61914462:-	15.182	2.619	Rplp1	CDS||5'UTR
chr1:59691941-59692013:+	8.455	2.57	Snord70	exon_unclassified
chr1:86356260-86356325:-	47.455	4.359	Ncl	exon_unclassified
chr1:161035400-161035466:+	822.818	5.431	Gas5	exon_unclassified
chr1:161035849-161035852:+	152	6.085	Gas5	exon_unclassified
chr1:161035870-161035909:+	173	4.208	Gas5	exon_unclassified
chr1:161036682-161036739:+	415.273	4.516	Gas5	exon_unclassified
chr1:161037387-161037434:+	138.636	3.613	Gas5	exon_unclassified
chr10:62765590-62765640:-	11.727	3.268	Ccar1	exon_unclassified
chr10:128085289-128085360:+	27.818	4.364	Atp5b	exon_unclassified
chr11:48803139-48803154:+	14.727	5.54	Snord95	exon_unclassified
chr11:48803168-48803205:+	16.273	6.137	Snord95	exon_unclassified
chr11:50380024-50380037:+	3.818	4.708	Hnrnph1	exon_unclassified
chr11:50380057-50380103:+	5.545	3.622	Hnrnph1	exon_unclassified
chr11:50381172-50381222:+	10.636	5.312	Hnrnph1	exon_unclassified
chr11:62603098-62603120:+	71.818	4.752	2410006H16Rik	exon_unclassified
chr11:62603472-62603521:+	204.818	4.461	Snord49a	exon_unclassified
chr11:77078085-77078108:-	3.909	4.742	Ccdc55	exon_unclassified
chr11:78181298-78181345:-	79.727	4.984	Snord42a	exon_unclassified
chr11:78181689-78181732:-	53.727	4.373	Snord4a	exon_unclassified
chr11:78181744-78181754:-	48.273	5.239	Rpl23a	exon_unclassified
chr11:78183055-78183110:-	103.091	4.459	Snord42b	exon_unclassified
chr11:80404759-80404820:+	11.545	4.68	Zfp207	exon_unclassified
chr11:87113053-87113076:+	13	3.36	Mir301	exon_unclassified
chr11:116674150-116674220:+	41.818	5.537	Snord1b	exon_unclassified
chr12:80948780-80948828:+	4.364	5.486	Srsf5	exon_unclassified
chr12:109594527-109594548:+	12.909	3.168	Mir434	exon_unclassified
chr12:109642839-109642864:+	18.818	3.688	AF357426	exon_unclassified
chr12:109649618-109649673:+	45.545	4.169	LOC100861570	exon_unclassified
chr12:109654628-109654666:+	6.909	2.999	Rian	exon_unclassified
chr14:31014291-31014342:-	32.455	4.653	Snord69	exon_unclassified
chr14:31016264-31016281:-	19.455	3.772	Gnl3	exon_unclassified
chr14:115044475-115044497:+	40.273	3.675	Mir92-1	exon_unclassified
chr15:80082858-80082920:-	776.636	5.145	Snord43	exon_unclassified
chr16:14159629-14159651:+	10.455	5.046	Mir484	exon_unclassified
chr16:23108968-23109020:+	695.909	5.018	Snord2	exon_unclassified
chr17:34950949-34951018:-	252.818	4.754	Snord52	exon_unclassified
chr17:39843125-39843136:+	14.636	3.301	Rn45s	exon_unclassified
chr17:39843590-39843636:+	31.455	3.608	Rn45s	exon_unclassified
chr17:39845137-39845154:+	14.909	4.236	Rn45s	exon_unclassified
chr18:35557173-35557228:+	15.364	3.574	Snhg4	exon_unclassified
chr18:36801976-36802006:+	20.909	4.68	Vaultrc5	exon_unclassified
chr18:75001118-75001123:+	139.182	6.852	Snord58b	exon_unclassified
chr18:75001454-75001461:+	200.091	4.832	Rpl17	exon_unclassified
chr18:75001478-75001518:+	211.636	5.243	Rpl17	exon_unclassified
chr19:5796138-5796158:-	28.182	2.714	Malat1	exon_unclassified
chr19:5797234-5797273:-	231.364	4.699	Malat1	exon_unclassified
chr19:5797570-5797598:-	73.818	4.323	Malat1	exon_unclassified
chr19:5800822-5800838:-	31.273	4.033	Malat1	exon_unclassified
chr19:8723994-8724007:+	89.727	4.286	Snhg1	exon_unclassified
chr19:8724021-8724028:+	106.182	4.196	Snhg1	exon_unclassified
chr19:8724040-8724062:+	102.909	4.57	Snhg1	exon_unclassified
chr19:8724320-8724321:+	22.182	3.254	Snhg1	exon_unclassified
chr19:8724534-8724600:+	91.818	3.085	Snhg1	exon_unclassified
chr19:8725091-8725102:+	90.545	3.719	Snhg1	exon_unclassified
chr19:8725339-8725349:+	227.545	4.219	Snhg1	exon_unclassified
chr19:8725363-8725406:+	283.545	3.846	Snhg1	exon_unclassified
chr19:8725594-8725656:+	214.545	4.951	Snhg1	exon_unclassified
chr2:37400079-37400099:-	5	5.097	Rc3h2	exon_unclassified
chr2:104056420-104056441:+	3.545	4.864	Fbxo3	exon_unclassified
chr2:104056918-104056945:+	6.182	4.403	Fbxo3	exon_unclassified
chr2:130275530-130275572:+	148.818	5.373	Nop56	exon_unclassified
chr3:69009855-69009920:+	4.545	4.545	Smc4	exon_unclassified
chr3:86138790-86138858:-	8.909	3.056	Rps3a	exon_unclassified
chr3:86140618-86140670:-	19.727	5.493	Rnu73b	exon_unclassified
chr4:101346956-101346977:-	12.636	3.009	E130102H24Rik	exon_unclassified
chr4:117154516-117154557:-	94.273	5.024	Rps8	exon_unclassified
chr4:130749634-130749653:+	4.364	5.316	Pum1	exon_unclassified
chr4:130749697-130749708:+	8.273	4.199	Snord85	exon_unclassified
chr4:132310693-132310761:+	79	5.133	Snhg12	exon_unclassified
chr4:132351951-132352012:-	19.909	3.881	Snhg3	exon_unclassified
chr4:134926134-134926175:+	4.364	3.785	D4Wsu53e	exon_unclassified
chr4:155818762-155818823:+	11.364	5.009	Ccnl2	exon_unclassified
chr4:155819125-155819173:+	6.545	4.213	Ccnl2	exon_unclassified
chr4:155819652-155819703:+	9.273	5.873	Ccnl2	exon_unclassified
chr5:23852210-23852280:+	46.818	3.676	Mir3096b	exon_unclassified
chr6:38557860-38557875:+	4.727	4.601	Luc7l2	exon_unclassified
chr6:51269827-51269850:-	11.182	3.171	Mir148a	exon_unclassified
chr6:113070753-113070803:-	10.455	4.888	Gt(ROSA)26Sor	exon_unclassified
chr6:113071094-113071153:-	5	3.982	Gt(ROSA)26Sor	exon_unclassified
chr6:113071188-113071267:-	9.364	4.887	Gt(ROSA)26Sor	exon_unclassified
chr6:124718324-124718346:-	19.182	4.196	Mir200c	exon_unclassified
chr7:3219237-3219261:+	577.636	3.239	Mir292	exon_unclassified
chr7:59978810-59978843:-	85.545	3.762	Snord64	exon_unclassified
chr7:99482890-99482932:-	41.545	3.982	Snord15a	exon_unclassified
chr8:110838530-110838541:-	21.545	2.625	Sf3b3	exon_unclassified
chr8:123103032-123103034:+	87.818	4.468	Rpl13	exon_unclassified
chr8:123103058-123103105:+	98.455	3.502	Snord68	exon_unclassified
chr9:15314099-15314141:+	109.455	3.24	Taf1d	exon_unclassified
chr9:64175453-64175478:+	46.636	3.26	Rpl4	exon_unclassified
chr9:97090172-97090231:-	11	4.82	Slc25a36	exon_unclassified
chr9:106178845-106178867:+	5.455	3.45	Mirlet7g	exon_unclassified
chr9:120130448-120130454:+	12.545	2.215	Rpsa	exon_unclassified
chrX:37082911-37082939:-	9	3.749	Rpl39	exon_unclassified
chrX:52741852-52741874:-	16	3.674	Mir92-2	exon_unclassified
chrX:104116227-104116250:-	36.727	2.941	Mir672	exon_unclassified
chr1:7148108-7148148:+	6.273	5.103	Pcmtd1	intron
chr1:10072113-10072138:+	8.545	7.134	Cspp1	intron
chr1:52200970-52201005:-	9	5.723	Gls	intron
chr1:59686656-59686690:+	5.455	5.808	Nop58	intron
chr1:59704261-59704292:+	4.545	6.223	Nop58	intron
chr1:63178680-63178690:+	17.545	5.793	Eef1b2	intron
chr1:63178706-63178718:+	23.091	5.108	Eef1b2	intron
chr1:63178735-63178748:+	22	4.691	Eef1b2	intron
chr1:71067702-71067770:-	3.455	5.827	Bard1	intron
chr1:88272815-88272835:-	5.636	4.607	Hjurp	intron
chr1:161037604-161037675:+	232.818	5.879	Gas5	intron
chr1:161038310-161038323:+	604.545	5.439	Gas5	intron
chr1:161038342-161038352:+	685.636	4.985	Gas5	intron
chr1:161038371-161038378:+	683.273	4.916	Gas5	intron
chr1:178335389-178335438:-	4	4.553	Hnrnpu	intron
chr10:12922569-12922625:-	65	5.052	B230208H11Rik	intron
chr10:63331563-63331616:-	4.727	5.794	Sirt1	intron
chr10:81178948-81179013:+	37.636	4.676	Eef2	intron
chr10:117350087-117350146:-	15.818	6.344	Cpsf6	intron
chr10:117351320-117351375:-	5.364	4.784	Cpsf6	intron
chr10:128084155-128084215:+	32.909	2.786	Atp5b	intron
chr11:5079870-5079877:-	4.636	4.873	Ewsr1	intron
chr11:30827403-30827444:+	4.818	6.044	Psme4	intron
chr11:33755039-33755068:-	24.091	5.044	Kcnip1	intron
chr11:48800865-48800933:+	29.273	4.984	Gnb2l1	intron
chr11:62603449-62603451:+	186.909	3.879	2410006H16Rik	intron
chr11:69668890-69668912:-	33.636	2.694	Eif4a1	intron
chr11:78181359-78181362:-	73.909	4.813	Rpl23a	intron
chr11:80394953-80394988:+	4.273	3.871	Zfp207	intron
chr11:80404642-80404654:+	18	5.723	Zfp207	intron
chr11:83492604-83492661:+	3.909	5.742	Taf15	intron
chr11:86630633-86630700:-	18.545	4.384	Vmp1	intron
chr11:87422968-87422976:+	5.545	5.024	Tex14	intron
chr11:97781562-97781578:-	4.909	4.408	Rpl23	intron
chr11:116851838-116851870:-	8	4.151	Srsf2	intron
chr12:83655720-83655760:+	3.364	5.303	Rbm25	intron
chr12:109546824-109546866:+	4.455	4.056	Meg3	intron
chr13:20995504-20995515:+	4.636	5.988	Aoah	intron
chr13:48885930-48885972:-	6.091	6.382	Fam120a	intron
chr14:20503327-20503365:-	4.636	5.403	Ppp3cb	intron
chr14:27470230-27470275:+	7.818	6.005	D14Abb1e	intron
chr14:31015156-31015217:-	22.182	5.024	Gnl3	intron
chr14:31016213-31016225:-	20.545	5.049	Gnl3	intron
chr14:56729377-56729431:-	9	5.623	Pspc1	intron
chr14:56731833-56731858:-	8.909	6.516	Pspc1	intron
chr14:56737843-56737862:-	5.182	5.274	Pspc1	intron
chr14:56738014-56738037:-	4.727	4.901	Pspc1	intron
chr14:56738121-56738159:-	7.727	5.725	Pspc1	intron
chr14:56738573-56738586:-	7.273	6.053	Pspc1	intron
chr14:61628813-61628869:-	3.636	5.901	Dleu2	intron
chr14:61631709-61631741:-	10.091	5.303	Dleu2	intron
chr14:61631758-61631820:-	18.091	4.73	Dleu2	intron
chr14:105138293-105138304:-	3.455	5.827	Rbm26	intron
chr15:73254819-73254840:-	7.545	3.495	Ptk2	intron
chr16:16345105-16345122:-	3.727	5.937	Dnm1l	intron
chr16:18287666-18287694:-	7	5.998	Dgcr8	intron
chr16:38581026-38581044:+	4.182	5.84	Tmem39a	intron
chr16:57391595-57391603:-	97.273	3.843	2610528E23Rik	intron
chr17:34952012-34952074:-	213.818	7.089	1110038B12Rik	intron
chr17:37003422-37003461:+	7.091	3.663	Zfp57	intron
chr18:34942658-34942685:-	48.909	3.201	Hspa9	intron
chr18:53198740-53198765:+	12.545	7.688	Snx2	intron
chr18:61397836-61397859:-	6.727	3.303	Ppargc1b	intron
chr18:75001057-75001093:+	157.182	4.72	Rpl17	intron
chr18:75001879-75001944:+	135.727	4.3	Rpl17	intron
chr18:77087425-77087459:+	3.727	5.258	Pias2	intron
chr19:45770326-45770375:-	4.818	6.307	Mgea5	intron
chr2:26912217-26912287:+	105.091	4.368	Rpl7a	intron
chr2:26912588-26912600:+	149.455	5.056	Rpl7a	intron
chr2:26912849-26912885:+	139.727	5.384	Rpl7a	intron
chr2:26912908-26912912:+	142.545	2.962	Rpl7a	intron
chr2:130172907-130172979:-	220.545	5.484	Snrpb	intron
chr2:130275505-130275512:+	115.091	6.885	Nop56	intron
chr2:130277696-130277737:+	13	3.13	Nop56	intron
chr2:156178066-156178142:-	5.727	3.15	Rbm39	intron
chr3:34050319-34050364:+	5.818	4.377	Fxr1	intron
chr3:119743146-119743180:-	3.909	5.327	Ptbp2	intron
chr4:3835081-3835122:-	7.909	3.616	Rps20	intron
chr4:41211510-41211573:-	44.364	4.21	Ubap2	intron
chr4:43200388-43200408:+	11.455	7.293	Unc13b	intron
chr4:117154095-117154106:-	326.273	3.369	Rps8	intron
chr4:117154143-117154162:-	252.091	5.209	Rps8	intron
chr4:137619798-137619825:+	6.636	4.567	Usp48	intron
chr5:43745716-43745740:-	5.727	5.419	Fbxl5	intron
chr5:100426902-100426956:-	94.455	2.854	5430416N02Rik	intron
chr5:146261311-146261337:+	228.909	3.015	Cdk8	intron
chr5:146834834-146834904:+	227.545	4.882	Rpl21	intron
chr6:38569308-38569337:+	8.455	5.44	Luc7l2	intron
chr6:143193067-143193105:+	3.273	4.901	Etnk1	intron
chr7:116333196-116333240:-	20.636	3.327	Rps13	intron
chr8:8682072-8682135:-	11.273	5.768	Arglu1	intron
chr8:8682219-8682253:-	6.364	3.008	Arglu1	intron
chr8:8682951-8682979:-	3.545	4.864	Arglu1	intron
chr8:11624361-11624432:-	5.545	4.584	Ankrd10	intron
chr8:11624902-11624925:-	11.727	5.212	Ankrd10	intron
chr8:11627428-11627451:-	6.273	3.455	Ankrd10	intron
chr8:40507208-40507258:-	11.364	5.867	Cnot7	intron
chr8:43138910-43138992:-	4.818	4.381	Triml1	intron
chr8:43303100-43303112:-	3.182	4.708	Zfp42	intron
chr8:64762314-64762335:-	8.091	5.47	Klhl2	intron
chr8:84682069-84682096:-	7.091	6.601	Nacc1	intron
chr8:85050206-85050277:+	41.273	4.598	Tnpo2	intron
chr8:85053593-85053653:+	8.636	5.471	Tnpo2	intron
chr8:85111879-85111881:-	15	3.397	Zfp791	intron
chr8:110842417-110842454:-	98.727	5.02	Sf3b3	intron
chr8:114910435-114910456:+	12.636	5.932	Wwox	intron
chr9:15315535-15315591:+	100.727	3.722	Taf1d	intron
chr9:15326418-15326424:-	6	3.623	5830418K08Rik	intron
chr9:64175047-64175116:+	190.273	5.579	Rpl4	intron
chr9:64177123-64177185:+	74.273	5.847	Rpl4	intron
chr9:97089989-97090032:-	4.273	3.701	Slc25a36	intron
chr9:97090429-97090437:-	4.182	3.84	Slc25a36	intron
chr9:97091280-97091395:-	12.909	4.921	Slc25a36	intron
chr9:97091704-97091724:-	5.091	5.386	Slc25a36	intron
chr9:97092043-97092100:-	12.091	3.979	Slc25a36	intron
chr9:97092579-97092589:-	11.091	4.405	Slc25a36	intron
chr9:97092721-97092740:-	4.545	3.545	Slc25a36	intron
chr9:105819326-105819351:-	5.182	6.149	Col6a6	intron
chrX:101653884-101653970:+	5.727	4.708	Ogt	intron
chrX:101654322-101654391:+	11.091	7.247	Ogt	intron
chrX:134604380-134604422:+	4	4.19	Hnrnph2	intron
chr11:69734284-69734342:-	8.636	2.916	intergenic
chr12:36816248-36816268:+	118	5.009	intergenic
chr12:109684965-109685021:+	8.727	4.962	intergenic
chr13:23309050-23309085:-	23.727	5.975	intergenic
chr13:23317508-23317538:+	13.273	3.377	intergenic
chr13:97496527-97496585:+	9	3.697	intergenic
chr13:98841106-98841143:-	5.273	3.549	intergenic
chr2:22589815-22589850:+	8.182	5.223	intergenic
chr3:4339079-4339105:+	9.545	4.156	intergenic
chr3:19627958-19627987:-	9.636	5.821	intergenic
chr3:95622650-95622688:+	8	3.171	intergenic
chr3:122292944-122292953:-	9.909	3.084	intergenic
chr4:107328209-107328241:-	3.909	5.742	intergenic
chr4:107416067-107416090:+	5.636	6.27	intergenic
chr4:107416254-107416286:+	5.636	3.533	intergenic
chr5:5783163-5783170:-	7.182	3.182	intergenic
chr5:5783448-5783465:-	14.182	3.777	intergenic
chr5:5783560-5783571:-	6.545	2.749	intergenic
chr5:29538445-29538489:+	7.182	2.83	intergenic
chr5:138976592-138976605:-	4	5.775	intergenic
chr6:38534000-38534004:+	18.909	3.807	intergenic
chr6:122714507-122714572:+	11.636	3.994	intergenic
chr6:140747162-140747210:-	11.909	5.475	intergenic
chr7:45325040-45325063:+	19.545	2.075	intergenic
chr7:59980893-59980928:-	23.545	3.778	intergenic
chr7:130834440-130834468:+	14.091	3.463	intergenic
chr8:40492654-40492666:-	9.909	3.625	intergenic
chr8:87048109-87048184:+	9.727	3.784	intergenic
chr9:114507993-114508023:-	4.545	3.901	intergenic
chr9:114509363-114509402:-	12.636	2.391	intergenic

## Sheet: 783_Statistics
3'UTR	5'UTR	CDS	noncoding RNA	Intron	Intergenic
300	21	226	95	121	30

## Sheet: 595_Statistics
3'UTR	5'UTR	CDS	noncoding RNA	Intron	Intergenic
233	23	203	125	103	40
