# Supplementary material for: Different congenital hydrocephalus–associated mutations in Trim71 impair stem cell differentiation via distinct gain-of-function mechanisms
Source: PLoS Biol. 2023 Feb 9;21(2):e3001947. doi: 10.1371/journal.pbio.3001947 (PMC9910693; doi:10.1371/journal.pbio.3001947)
Supplement: S2 Table — (XLSX) [file pbio.3001947.s010.xlsx]

## Sheet: Targets_common_to_both_mutants
Gene_Symbol	Expression_Level (TPM)	Known_function_in_stem_cell	Enrichment_in_CLIPseq	Protein_level_in_R595H_relative_to_WT (average of two biologicla replicates)	Protein_level_in_R783H_relative_to_WT (average of two biologicla replicates)
2410002F23Rik	71.1376		3.325
2022-03-05	75.8706		2.983
Arl6ip1	249.37		2.939
Atp6v1b2	121.451		3.636
Azin1	26.9965		5.388
Cbfb	28.4731		2.912
Cdk1	97.0237	Yes	3.238	0.975	0.98
Fem1b	129.169		3.866
Fgf4	728.819	Yes	3.284
Hspa8	3113.69		2.424
Kras	37.7276	Yes	2.918	0.515	1.165
Mak16	59.3824		3.944
Mt1	2677.93		3.835
Mtf2	86.6355		3.109
Mycn	217.899	Yes	4.334	0.975	0.99
Nr4a1	75.0944		4.738
Plekha1	17.7085		4.581
Ppan	620.567		4.271
Ptcd3	62.8337		3.806
Qk	19.412		2.836
Rbbp4	140.973		3.653
Rnmt	42.1062		3.311
Rps12	2684.55		4.636
Rps25	788.282		3.024
Rps3	3816.31		5.756
Scd1	268.363		3.162
Sdad1	75.6068		4.811
Srsf1	774.387		2.112
Tardbp	224.153	Yes	2.863	1.45	1.115
Tfcp2l1	213.165		3.322
Thoc2	12.1783		3.54
Wsb1	96.4484		2.517
Xrn2	38.4395		3.442
Zfp217	34.4221		4.711

## Sheet: R595H_specific_targets
Gene_Symbol	Expression_Level (TPM)	Enrichment_in_CLIPseq	Protein_level_in_R595H_relative_to_WT (average of two biologicla replicates)	Protein_level_in_R783H_relative_to_WT (average of two biologicla replicates)
Pcbp1	7032.9	2.521	0.86	0.9
Mtor	15.8805	4.697	0.96	0.945
RAGC	34.5976	4.685	0.96	1.075
TET2	49.9967	3.431	1.085	1.875
Ctnnb1	310.326	2.951	0.285	0.925
Fzd5	465.466	4.488	NA (due to unavailability of antibodies)	NA (due to unavailability of antibodies)
