# Supplementary material for: Different congenital hydrocephalus–associated mutations in Trim71 impair stem cell differentiation via distinct gain-of-function mechanisms
Source: PLoS Biol. 2023 Feb 9;21(2):e3001947. doi: 10.1371/journal.pbio.3001947 (PMC9910693; doi:10.1371/journal.pbio.3001947)
Supplement: S3 Table — (CSV) [file pbio.3001947.s011.csv]

	seqnames.x	start.x	width.x	strand.x	Conc	Conc_R595H	Conc_FT	Fold	p.value	FDR	R595H_1	R595H_2	FT_1	FT_2	Enrichment	annotation	geneChr	geneStart	geneEnd	geneLength	geneStrand	geneId	transcriptId	distanceToTSS	ENSEMBL	SYMBOL	GENENAME
1	chr8	3191001	401	*	3.510810854	2.586082709	4.069783965	-0.19962362	0.049417658	1	3.79	8.22	24.92	8.66	Nodiff	Promoter (1-2kb)	8	3174795	3192717	17923	2	16337	ENSMUST00000207100.1	1316	ENSMUSG00000005534	Insr	insulin receptor
2	chr8	3218088	401	*	4.026582188	3.310447321	4.502988658	-0.250621575	0.036905586	1	9.09	10.75	21.09	24.26	Nodiff	Intron (ENSMUST00000091291.4/16337, intron 2 of 20)	8	3174795	3192717	17923	2	16337	ENSMUST00000207100.1	-25372	ENSMUSG00000005534	Insr	insulin receptor
3	chr8	3262494	401	*	4.305447965	3.637712415	4.760156647	-0.283387807	0.026821649	0.245398552	12.88	12.02	23	31.19	Nodiff	Intron (ENSMUST00000091291.4/16337, intron 1 of 20)	8	3211101	3279551	68451	2	16337	ENSMUST00000139504.1	16657	ENSMUSG00000005534	Insr	insulin receptor
4	chr2	3337714	401	*	3.70266962	2.810619033	4.249776204	-0.235268122	0.032470213	1	4.54	9.49	17.25	20.8	Nodiff	Promoter (1-2kb)	2	3336168	3340993	4826	1	78245	ENSMUST00000228935.1	1547	ENSMUSG00000026644	Acbd7	acyl-Coenzyme A binding domain containing 7
5	chr19	3430733	401	*	3.843088911	2.823415972	4.434549891	-0.29497334	0.011503965	1	5.3	8.85	17.25	25.99	Nodiff	Distal Intergenic	19	3409915	3414544	4630	2	14419	ENSMUST00000237521.1	-16190	ENSMUSG00000024907	Gal	galanin and GMAP prepropeptide
6	chr8	3507277	401	*	4.48133452	3.934446156	4.876951394	-0.254058515	0.04969866	0.310173037	16.66	13.91	34.51	24.26	Nodiff	Promoter (1-2kb)	8	3505779	3515232	9454	1	94178	ENSMUST00000162797.7	1499	ENSMUSG00000004567	Mcoln1	mucolipin 1
7	chr8	3597693	401	*	4.787005645	4.026839831	5.28226234	-0.426945617	0.003287385	0.119839528	17.42	15.18	34.51	43.32	Nodiff	Promoter (2-3kb)	8	3600548	3609041	8494	1	69697	ENSMUST00000207930.1	-2455	ENSMUSG00000044433	Camsap3	calmodulin regulated spectrin-associated protein family, member 3
8	chr19	3621161	401	*	4.012517207	3.26371177	4.502988658	-0.259281031	0.030999462	1	9.09	10.12	21.09	24.26	Nodiff	Intron (ENSMUST00000025856.16/16973, intron 8 of 22)	19	3584836	3615792	30957	2	16973	ENSMUST00000177294.1	-5370	ENSMUSG00000024913	Lrp5	low density lipoprotein receptor-related protein 5
9	chr8	3655490	401	*	4.272489724	3.483577469	4.779619307	-0.315767997	0.014290526	0.188551223	9.09	13.28	30.67	24.26	Nodiff	Promoter (<=1kb)	8	3655770	3658096	2327	1	57264	ENSMUST00000169234.2	0	ENSMUSG00000012705	Retn	resistin
10	chr12	3870927	401	*	4.29622883	3.644939539	4.743320204	-0.26393492	0.035915622	0.272640357	13.63	11.38	34.51	19.06	Nodiff	Intron (ENSMUST00000172719.7/13435, intron 4 of 5)	12	3866191	3876062	9872	1	13435	ENSMUST00000173197.1	4737	ENSMUSG00000020661	Dnmt3a	DNA methyltransferase 3A
11	chr11	3894930	401	*	4.201202494	3.425018862	4.703116094	-0.303010165	0.016563306	0.201088931	11.36	10.12	19.17	32.93	Nodiff	Promoter (<=1kb)	11	3886088	3895098	9011	2	67430	ENSMUST00000020712.4	0	ENSMUSG00000020434	4921536K21Rik	RIKEN cDNA 4921536K21 gene
12	chr5	3910698	401	*	3.927454215	3.092681872	4.452850107	-0.266977174	0.023955809	1	7.57	9.49	23	20.8	Nodiff	Distal Intergenic	5	3890581	3893933	3353	2	545725	ENSMUST00000044746.4	-16766	ENSMUSG00000040429	Mterf1a	mitochondrial transcription termination factor 1a
13	chr19	4089097	401	*	4.100299349	3.390530162	4.573911775	-0.260608286	0.032743618	1	12.12	8.85	26.84	20.8	Nodiff	Promoter (2-3kb)	19	4086475	4087337	863	1	29866	ENSMUST00000162584.1	2623	ENSMUSG00000024857	Cabp2	calcium binding protein 2
14	chr12	4133270	401	*	4.705902514	3.963981127	5.193448052	-0.394413197	0.005405061	0.142047675	16.66	14.55	40.26	32.93	Nodiff	Promoter (<=1kb)	12	4133397	4213525	80129	1	104111	ENSMUST00000152065.7	0	ENSMUSG00000020654	Adcy3	adenylate cyclase 3
15	chr7	4145303	401	*	4.38710739	3.702306284	4.849587391	-0.300785886	0.020928732	0.222807279	12.12	13.91	23	34.66	Nodiff	Promoter (<=1kb)	7	4144720	4145642	923	1	232798	ENSMUST00000146434.1	584	ENSMUSG00000035545	Leng8	leukocyte receptor cluster (LRC) member 8
16	chr8	4166095	401	*	4.592496605	5.026839831	3.968129894	0.272843959	0.03337262	0.26644943	34.84	30.36	19.17	12.13	Nodiff	Promoter (<=1kb)	8	4166567	4186880	20314	1	213027	ENSMUST00000177499.7	-72	ENSMUSG00000011832	Evi5l	ecotropic viral integration site 5 like
17	chr5	4227079	401	*	3.762335012	3.004207358	4.256737124	-0.222188332	0.04743071	1	9.09	6.96	19.17	19.06	Nodiff	Distal Intergenic	5	4192367	4197651	5285	1	208595	ENSMUST00000177258.1	34713	ENSMUSG00000053178	Mterf1b	mitochondrial transcription termination factor 1b
18	chr18	4234692	401	*	4.56285299	3.416598172	5.193448052	-0.593843726	0.000202808	0.037225729	10.6	10.75	40.26	32.93	Loss	Distal Intergenic	18	4165862	4182232	16371	1	67328	ENSMUST00000120837.1	68831	ENSMUSG00000024233	Lyzl1	lysozyme-like 1
19	chr19	4257524	401	*	4.114467651	3.399103934	4.590536589	-0.250954696	0.036664061	1	12.88	8.22	32.59	15.6	Nodiff	Exon (ENSMUST00000236420.1/ENSMUST00000236420.1, exon 1 of 2)	19	4263818	4263878	61	2	102465595	ENSMUST00000184641.1	5954	ENSMUSG00000099290	Mir6985	microRNA 6985
20	chr19	4276765	401	*	3.99908087	3.092681872	4.551443089	-0.302887669	0.012905584	1	7.57	9.49	19.17	27.73	Nodiff	Intron (ENSMUST00000056888.12/68423, intron 6 of 14)	19	4272623	4281011	8389	2	68423	ENSMUST00000170283.1	3846	ENSMUSG00000005986	Ankrd13d	ankyrin repeat domain 13 family, member D
21	chr16	4377704	401	*	3.802747206	2.970087719	4.327319225	-0.244675739	0.031909867	1	6.82	8.85	21.09	19.06	Nodiff	Intron (ENSMUST00000117801.7/11515, intron 2 of 10)	16	4287545	4419587	132043	2	11515	ENSMUST00000005719.3	41483	ENSMUSG00000005580	Adcy9	adenylate cyclase 9
22	chr8	4413245	401	*	4.61959647	4.102905103	4.999247372	-0.260477965	0.048277105	0.304838705	20.45	13.91	34.51	29.46	Nodiff	Distal Intergenic	8	4349588	4360020	10433	1	20300	ENSMUST00000024004.8	63658	ENSMUSG00000023235	Ccl25	chemokine (C-C motif) ligand 25
23	chr19	4462828	401	*	4.162142045	3.499142203	4.614670324	-0.254016853	0.038290613	0.278846337	14.39	8.22	23	25.99	Nodiff	Intron (ENSMUST00000059295.9/171180, intron 2 of 7)	19	4447717	4452151	4435	2	171180	ENSMUST00000128114.1	-10678	ENSMUSG00000049303	Syt12	synaptotagmin XII
24	chr11	4467922	401	*	3.809699842	2.809860916	4.394608647	-0.291107502	0.01225803	1	8.33	5.69	23	19.06	Nodiff	Distal Intergenic	11	4480875	4488366	7492	2	74302	ENSMUST00000155566.7	20044	ENSMUSG00000034354	Mtmr3	myotubularin related protein 3
25	chr11	4468864	401	*	4.044539222	3.355716278	4.508831316	-0.243654798	0.042667641	1	9.09	11.38	23	22.53	Nodiff	Distal Intergenic	11	4480875	4488366	7492	2	74302	ENSMUST00000155566.7	19102	ENSMUSG00000034354	Mtmr3	myotubularin related protein 3
26	chr10	4480164	401	*	3.587467662	4.287268785	2.175194146	0.241490682	0.011718032	1	18.18	20.87	3.83	5.2	Nodiff	Promoter (1-2kb)	10	4482502	4562231	79730	1	100504234	ENSMUST00000138112.7	-1938	ENSMUSG00000019767	Ccdc170	coiled-coil domain containing 170
27	chr2	4561107	401	*	4.158685001	3.346357218	4.675242528	-0.30987247	0.014113408	0.188551223	12.12	8.22	26.84	24.26	Nodiff	Promoter (1-2kb)	2	4559775	4588179	28405	1	209630	ENSMUST00000142452.1	1333	ENSMUSG00000026657	Frmd4a	FERM domain containing 4A
28	chr18	4570969	401	*	3.98441644	3.004207358	4.562721173	-0.327308522	0.007918806	1	9.09	6.96	23	24.26	Nodiff	Distal Intergenic	18	4634878	4649927	15050	1	240185	ENSMUST00000234494.1	-63509	ENSMUSG00000033960	Jcad	junctional cadherin 5 associated
29	chr19	4625382	401	*	4.617134458	3.975830657	5.059538421	-0.320940535	0.017696721	0.207716972	14.39	17.08	26.84	39.86	Nodiff	Promoter (<=1kb)	19	4622591	4625641	3051	2	19671	ENSMUST00000225476.1	0	ENSMUSG00000024889	Rce1	Ras converting CAAX endopeptidase 1
30	chr11	4640106	401	*	3.902720736	3.1654378	4.388283545	-0.23719344	0.041518687	1	9.09	8.85	21.09	20.8	Nodiff	Promoter (2-3kb)	11	4637747	4685699	47953	1	75452	ENSMUST00000109930.2	2360	ENSMUSG00000020412	Ascc2	activating signal cointegrator 1 complex subunit 2
31	chr11	4696932	401	*	4.763119003	3.998576494	5.260205029	-0.422691198	0.00348343	0.122455886	17.42	14.55	40.26	36.39	Nodiff	Distal Intergenic	11	4701982	4704053	2072	2	66152	ENSMUST00000130236.1	6721	ENSMUSG00000059534	Uqcr10	ubiquinol-cytochrome c reductase, complex III subunit X
32	chr12	4706845	401	*	3.990715453	2.848674271	4.620078569	-0.379541	0.002908644	1	6.82	7.59	24.92	24.26	Nodiff	Exon (ENSMUST00000062580.7/20403, exon 33 of 39)	12	4711518	4713952	2435	1	20403	ENSMUST00000218084.1	-4273	ENSMUSG00000020640	Itsn2	intersectin 2
33	chr19	4711890	401	*	4.188431599	3.547129805	4.630834616	-0.249833744	0.043600107	0.293597101	11.36	12.02	28.76	20.8	Nodiff	Promoter (<=1kb)	19	4712384	4725943	13560	1	20743	ENSMUST00000237694.1	-94	ENSMUSG00000067889	Sptbn2	spectrin beta, non-erythrocytic 2
34	chr11	4755860	401	*	4.317293834	3.562477379	4.810303929	-0.321755836	0.013681102	0.186270068	12.88	10.75	24.92	31.19	Nodiff	Distal Intergenic	11	4736892	4746778	9887	2	192650	ENSMUST00000009219.2	-9083	ENSMUSG00000009075	Cabp7	calcium binding protein 7
35	chr7	4918930	401	*	3.969811155	3.145193814	4.491231873	-0.268797454	0.023618884	1	7.57	10.12	17.25	27.73	Nodiff	Promoter (2-3kb)	7	4922028	4924193	2166	1	269854	ENSMUST00000207506.1	-2698	ENSMUSG00000035285	Nat14	N-acetyltransferase 14
36	chr19	4932074	401	*	4.029028794	3.291608594	4.514650408	-0.257338771	0.032161061	1	11.36	8.22	24.92	20.8	Nodiff	3' UTR	19	4907229	4928287	21059	2	75221	ENSMUST00000025851.3	-3788	ENSMUSG00000063904	Dpp3	dipeptidylpeptidase 3
37	chr7	4978736	401	*	3.971289782	2.934446156	4.568327324	-0.341020689	0.005924657	1	8.33	6.96	24.92	22.53	Nodiff	Distal Intergenic	7	4967340	4971168	3829	2	381835	ENSMUST00000133272.1	-7569	ENSMUSG00000085272	Sbk3	SH3 domain binding kinase family, member 3
38	chr16	5013091	401	*	4.113537846	3.433390688	4.573911775	-0.253256115	0.038144987	1	12.12	9.49	26.84	20.8	Nodiff	Promoter (<=1kb)	16	5010857	5013485	2629	2	66049	ENSMUST00000201077.1	0	ENSMUSG00000022540	Rogdi	rogdi homolog
39	chr7	5036007	401	*	4.029509055	3.320041477	4.502988658	-0.231785104	0.0480408	1	6.06	13.91	21.09	24.26	Nodiff	Promoter (2-3kb)	7	5034439	5038446	4008	2	654801	ENSMUST00000062428.4	2039	ENSMUSG00000043290	Zfp784	zinc finger protein 784
40	chr2	5037866	401	*	4.273753495	3.659706882	4.703116094	-0.251048452	0.044689183	0.296794162	11.36	13.91	19.17	32.93	Nodiff	Promoter (<=1kb)	2	5021301	5037197	15897	2	71648	ENSMUST00000145501.1	-670	ENSMUSG00000026672	Optn	optineurin
41	chr6	5046367	401	*	3.670073116	4.26371177	2.643727132	0.213252808	0.034089928	1	18.18	20.24	3.83	8.66	Nodiff	Intron (ENSMUST00000175889.7/243725, intron 3 of 15)	6	5110659	5113787	3129	1	243725	ENSMUST00000176136.1	-63892	ENSMUSG00000032827	Ppp1r9a	protein phosphatase 1, regulatory subunit 9A
42	chr17	5065382	401	*	4.065437904	3.004869949	4.670037539	-0.357947891	0.00470094	1	5.3	10.75	24.92	25.99	Nodiff	Intron (ENSMUST00000124362.1/239985, intron 2 of 2)	17	5040578	5127640	87063	1	239985	ENSMUST00000146703.1	24805	ENSMUSG00000069729	Arid1b	AT rich interactive domain 1B (SWI-like)
43	chr2	5111649	401	*	3.770383596	2.687558111	4.381930591	-0.296611064	0.009358673	1	9.09	3.79	19.17	22.53	Nodiff	Distal Intergenic	2	5137776	5230878	93103	1	74186	ENSMUST00000027988.7	-25727	ENSMUSG00000026676	Ccdc3	coiled-coil domain containing 3
44	chr16	5128008	401	*	3.875449877	2.897901722	4.452850107	-0.294281955	0.012118509	1	9.85	5.06	23	20.8	Nodiff	Intron (ENSMUST00000035672.4/19041, intron 1 of 21)	16	5096969	5132410	35442	2	19041	ENSMUST00000230554.1	4002	ENSMUSG00000039457	Ppl	periplakin
45	chr11	5156627	401	*	3.698997613	2.796942633	4.249776204	-0.249652594	0.025544965	1	7.57	6.32	17.25	20.8	Nodiff	Distal Intergenic	11	5106265	5152257	45993	2	140703	ENSMUST00000062821.12	-4371	ENSMUSG00000034164	Emid1	EMI domain containing 1
46	chr6	5198366	401	*	3.822192371	3.038186139	4.327319225	-0.235950612	0.038887121	1	7.57	8.85	21.09	19.06	Nodiff	Distal Intergenic	6	5168090	5193946	25857	2	18979	ENSMUST00000002663.11	-4421	ENSMUSG00000002588	Pon1	paraoxonase 1
47	chr18	5349253	401	*	4.023494164	3.273070776	4.514650408	-0.261186065	0.030237509	1	9.85	9.49	24.92	20.8	Nodiff	Exon (ENSMUST00000234056.1/ENSMUST00000234056.1, exon 2 of 2)	18	5210124	5334807	124684	2	240186	ENSMUST00000234241.1	-14447	ENSMUSG00000050945	Zfp438	zinc finger protein 438
48	chr17	5366973	401	*	3.813460069	2.897901722	4.369140135	-0.262607179	0.020486325	1	9.85	5.06	15.34	25.99	Nodiff	Distal Intergenic	17	5417323	5418767	1445	2	106557	ENSMUST00000189788.1	51394	ENSMUSG00000101959	Ldhal6b	lactate dehydrogenase A-like 6B
49	chr6	5423614	401	*	4.528779671	3.659286073	5.067477799	-0.419515444	0.002933842	0.114679123	15.15	10.12	30.67	36.39	Nodiff	Exon (ENSMUST00000043294.11/65255, exon 4 of 6)	6	5390427	5402249	11823	1	65255	ENSMUST00000183358.1	33188	ENSMUSG00000042607	Asb4	ankyrin repeat and SOCS box-containing 4
50	chr18	5433090	401	*	4.103639313	3.291608594	4.620078569	-0.299472637	0.016155714	1	11.36	8.22	24.92	24.26	Nodiff	Distal Intergenic	18	5210124	5334807	124684	2	240186	ENSMUST00000234241.1	-98284	ENSMUSG00000050945	Zfp438	zinc finger protein 438
51	chr16	5433450	401	*	4.022939394	3.1654378	4.557093151	-0.29742417	0.015204583	1	9.09	8.85	21.09	25.99	Nodiff	Intron (ENSMUST00000229837.1/ENSMUST00000229837.1, intron 1 of 2)	16	5244152	5255983	11832	2	70511	ENSMUST00000064635.11	-177468	ENSMUSG00000022544	Eef2kmt	eukaryotic elongation factor 2 lysine methyltransferase
52	chr11	5456680	401	*	4.202219575	2.946194819	4.863334269	-0.504712497	0.000469983	0.057110082	9.09	6.32	28.76	29.46	Nodiff	Distal Intergenic	11	5288797	5444847	156051	2	407821	ENSMUST00000143746.2	-11834	ENSMUSG00000041961	Znrf3	zinc and ring finger 3
53	chr2	5502176	401	*	4.077995231	3.381394952	4.545770812	-0.234985106	0.044190758	1	15.15	5.69	17.25	29.46	Nodiff	Intron (ENSMUST00000044009.13/227541, intron 2 of 10)	2	5298887	5676046	377160	2	227541	ENSMUST00000114987.3	173470	ENSMUSG00000039145	Camk1d	calcium/calmodulin-dependent protein kinase ID
54	chr19	5535549	401	*	4.243662895	3.355716278	4.789253054	-0.344637756	0.007975175	0.160386614	9.09	11.38	34.51	20.8	Nodiff	Intron (ENSMUST00000210638.1/ENSMUST00000210638.1, intron 3 of 3)	19	5553560	5559403	5844	2	18426	ENSMUST00000238060.1	23454	ENSMUSG00000024922	Ovol1	ovo like zinc finger 1
55	chr19	5666220	401	*	4.049680918	3.346357218	4.520446123	-0.246821883	0.039229964	1	12.12	8.22	26.84	19.06	Nodiff	Promoter (<=1kb)	19	5665991	5666526	536	2	104401	ENSMUST00000132420.1	0	ENSMUSG00000054874	Pcnx3	pecanex homolog 3
56	chr17	5849044	401	*	3.723692595	2.922601032	4.23575279	-0.224435438	0.042481104	1	7.57	7.59	13.42	24.26	Nodiff	Intron (ENSMUST00000002436.10/66616, intron 1 of 17)	17	5841352	5890130	48779	1	66616	ENSMUST00000231803.1	7693	ENSMUSG00000002365	Snx9	sorting nexin 9
57	chr6	5866798	401	*	4.72020232	4.071066692	5.166286743	-0.335972339	0.014564867	0.190254687	15.91	17.71	44.09	27.73	Nodiff	Intron (ENSMUST00000115556.7/13426, intron 6 of 16)	6	5757419	5784898	27480	1	13426	ENSMUST00000204149.1	109380	ENSMUSG00000029757	Dync1i1	dynein cytoplasmic 1 intermediate chain 1
58	chr11	5876460	401	*	3.995164559	3.175454256	4.514650408	-0.277726427	0.021208258	1	9.85	8.22	24.92	20.8	Nodiff	Promoter (<=1kb)	11	5874117	5876764	2648	2	18972	ENSMUST00000136714.1	0	ENSMUSG00000020471	Pold2	polymerase (DNA directed), delta 2, regulatory subunit
59	chr2	5933849	401	*	3.994154567	3.215411406	4.497122241	-0.265047901	0.026978173	1	9.09	9.49	19.17	25.99	Nodiff	Promoter (2-3kb)	2	5924882	5930856	5975	2	209692	ENSMUST00000151649.1	-2994	ENSMUSG00000025815	Dhtkd1	dehydrogenase E1 and transketolase domain containing 1
60	chr11	5972086	401	*	4.59938017	3.796942633	5.111981686	-0.406096558	0.004068993	0.130871592	15.15	12.65	34.51	34.66	Nodiff	3' UTR	11	5969668	5984138	14471	2	12323	ENSMUST00000155755.1	11652	ENSMUSG00000057897	Camk2b	calcium/calmodulin-dependent protein kinase II, beta
61	chr2	6190351	401	*	2.97918536	3.709217721	1.428397868	0.16637421	0.031570648	1	12.88	13.28	1.92	3.47	Nodiff	Promoter (2-3kb)	2	6193251	6321611	128361	1	320132	ENSMUST00000151782.1	-2500	ENSMUSG00000087125	A230108P19Rik	RIKEN cDNA A230108P19 gene
62	chr7	6237938	401	*	3.927620105	3.12405193	4.440675792	-0.260787208	0.026769206	1	9.85	7.59	19.17	24.26	Nodiff	Intron (ENSMUST00000072662.11/170734, intron 5 of 5)	7	6230179	6239190	9012	1	170734	ENSMUST00000165445.2	7760	ENSMUSG00000058028	Zscan5b	zinc finger and SCAN domain containing 5B
63	chr7	6253152	401	*	3.819001054	3.027166008	4.327319225	-0.235112682	0.03897325	1	6.82	9.49	21.09	19.06	Nodiff	Promoter (<=1kb)	7	6252710	6281859	29150	1	627821	ENSMUST00000121024.7	443	ENSMUSG00000053367	Epp13	epididymal protein 13
64	chr6	6510841	401	*	3.824874058	2.687558111	4.452850107	-0.321348432	0.006046522	1	9.09	3.79	23	20.8	Nodiff	Distal Intergenic	6	6557294	6578658	21365	2	20422	ENSMUST00000041111.9	67417	ENSMUSG00000042541	Sem1	SEM1, 26S proteasome complex subunit
65	chr19	6516917	401	*	4.048670486	3.185401648	4.585016243	-0.293014472	0.015993871	1	10.6	7.59	30.67	17.33	Nodiff	Promoter (<=1kb)	19	6517205	6532296	15092	1	18190	ENSMUST00000154580.1	0	ENSMUSG00000033768	Nrxn2	neurexin II
66	chr2	6529767	401	*	3.863281664	2.885751437	4.440675792	-0.296043074	0.0118428	1	9.09	5.69	19.17	24.26	Nodiff	Distal Intergenic	2	6546872	6592800	45929	2	14007	ENSMUST00000182355.1	62633	ENSMUSG00000002107	Celf2	CUGBP, Elav-like family member 2
67	chr19	6616663	401	*	3.824196174	2.848674271	4.400906139	-0.284564739	0.014422951	1	6.82	7.59	24.92	17.33	Nodiff	Distal Intergenic	19	6535845	6543032	7188	2	20521	ENSMUST00000113451.8	-73632	ENSMUSG00000061742	Slc22a12	solute carrier family 22 (organic anion/cation transporter), member 12
68	chr11	6644466	401	*	4.08333299	3.37322823	4.557093151	-0.261148692	0.032484402	1	10.6	10.12	21.09	25.99	Nodiff	Distal Intergenic	11	6635482	6638637	3156	2	22373	ENSMUST00000102910.3	-5830	ENSMUSG00000000381	Wap	whey acidic protein
69	chr11	6648874	401	*	4.230435285	2.847935896	4.923260836	-0.5300947	0.000269239	0.045497074	10.6	3.79	36.42	24.26	Loss	Distal Intergenic	11	6658521	6677475	18955	1	56089	ENSMUST00000045374.7	-9247	ENSMUSG00000041046	Ramp3	receptor (calcitonin) activity modifying protein 3
70	chr7	6690554	401	*	4.124105842	3.263158024	4.659570884	-0.311152826	0.012227572	0.17881144	12.88	6.32	21.09	29.46	Nodiff	Promoter (1-2kb)	7	6684057	6688672	4616	2	22776	ENSMUST00000213399.1	-1883	ENSMUSG00000002266	Zim1	zinc finger, imprinted 1
71	chr11	6699671	401	*	4.045981224	3.37322823	4.502988658	-0.241807609	0.044368237	1	10.6	10.12	21.09	24.26	Nodiff	Distal Intergenic	11	6716001	6720037	4037	2	626419	ENSMUST00000139769.1	19966	ENSMUSG00000086808	Gm11981	predicted gene 11981
72	chr17	6739212	401	*	4.08838073	3.11367085	4.664813704	-0.35416786	0.005660678	1	9.09	8.22	23	27.73	Nodiff	3' UTR	17	6740837	6742821	1985	2	22350	ENSMUST00000131131.1	3209	ENSMUSG00000052397	Ezr	ezrin
73	chr11	6778229	401	*	3.971904748	3.273070776	4.440675792	-0.236977488	0.044581287	1	9.85	9.49	19.17	24.26	Nodiff	Distal Intergenic	11	6716001	6720037	4037	2	626419	ENSMUST00000139769.1	-58193	ENSMUSG00000086808	Gm11981	predicted gene 11981
74	chr6	6812988	401	*	3.291764955	2.26371177	3.885958593	-0.211436725	0.034610585	1	4.54	5.06	19.17	10.4	Nodiff	Distal Intergenic	6	6824188	6830791	6604	2	320038	ENSMUST00000210702.1	17403	ENSMUSG00000090063	Dlx6os1	distal-less homeobox 6, opposite strand 1
75	chr15	6862651	401	*	4.215182987	3.547129805	4.670037539	-0.268457476	0.032637844	0.264431115	11.36	12.02	24.92	25.99	Nodiff	Intron (ENSMUST00000022746.12/18414, intron 1 of 17)	15	6843969	6874257	30289	2	18414	ENSMUST00000177478.1	11206	ENSMUSG00000022146	Osmr	oncostatin M receptor
76	chr1	7052414	401	*	4.236262852	3.483577469	4.728374649	-0.296133447	0.019775712	0.216820012	9.09	13.28	28.76	24.26	Nodiff	Distal Intergenic	1	7088920	7173628	84709	1	319263	ENSMUST00000061280.16	-36106	ENSMUSG00000051285	Pcmtd1	protein-L-isoaspartate (D-aspartate) O-methyltransferase domain containing 1
77	chr19	7189220	401	*	4.377124049	3.694951043	4.838415957	-0.288377456	0.024721735	0.235388767	15.15	10.75	36.42	20.8	Nodiff	Intron (ENSMUST00000040261.6/107227, intron 4 of 10)	19	7199540	7200464	925	2	107260	ENSMUST00000127241.1	10844	ENSMUSG00000024767	Otub1	OTU domain, ubiquitin aldehyde binding 1
78	chr11	7213793	401	*	4.187580313	3.390530162	4.69801088	-0.302386235	0.015791994	0.197325781	12.12	8.85	17.25	34.66	Nodiff	Promoter (<=1kb)	11	7206086	7213897	7812	2	16009	ENSMUST00000020702.10	0	ENSMUSG00000020427	Igfbp3	insulin-like growth factor binding protein 3
79	chr9	7238517	401	*	4.194143091	3.30991123	4.738355536	-0.330525396	0.00926979	0.167567051	12.88	6.96	32.59	20.8	Nodiff	Distal Intergenic	9	7272514	7283331	10818	1	17386	ENSMUST00000015394.9	-33597	ENSMUSG00000050578	Mmp13	matrix metallopeptidase 13
80	chr8	7884904	401	*	3.940819587	3.124661716	4.458898954	-0.252491771	0.030411673	1	6.06	11.38	24.92	19.06	Nodiff	Distal Intergenic	8	8620597	8639363	18767	2	13642	ENSMUST00000152698.1	754059	ENSMUSG00000001300	Efnb2	ephrin B2
81	chr14	7966887	401	*	4.098384146	3.273070776	4.620078569	-0.303803924	0.015064558	1	9.85	9.49	24.92	24.26	Nodiff	3' UTR	14	7957288	7960636	3349	1	108168208	ENSMUST00000211339.1	9600	ENSMUSG00000109649	Gm45521	predicted gene 45521
82	chr8	8306283	401	*	4.682156237	3.998909123	5.1439341	-0.353447985	0.01069059	0.171406431	13.63	18.34	32.59	38.13	Nodiff	Intron (ENSMUST00000208946.1/ENSMUST00000208946.1, intron 2 of 5)	8	8620597	8639363	18767	2	13642	ENSMUST00000152698.1	332680	ENSMUSG00000001300	Efnb2	ephrin B2
83	chr16	8404520	401	*	4.027887506	3.301328427	4.508831316	-0.251386891	0.036165044	1	8.33	11.38	23	22.53	Nodiff	Distal Intergenic	16	8409275	8425136	15862	2	74720	ENSMUST00000023400.3	20216	ENSMUSG00000022715	Tmem114	transmembrane protein 114
84	chr5	8422607	401	*	4.476163261	3.879998915	4.896769235	-0.277882157	0.033550222	0.26654108	13.63	15.81	24.92	34.66	Nodiff	Promoter (<=1kb)	5	8396973	8422680	25708	2	27214	ENSMUST00000002368.15	0	ENSMUSG00000002297	Dbf4	DBF4 zinc finger
85	chr12	8434637	401	*	3.918703172	3.092681872	4.440675792	-0.263394582	0.025293672	1	7.57	9.49	19.17	24.26	Nodiff	Distal Intergenic	12	8497661	8500009	2349	2	11852	ENSMUST00000067384.5	64972	ENSMUSG00000054364	Rhob	ras homolog family member B
86	chr16	8487491	401	*	4.085196258	2.981550825	4.703116094	-0.390033984	0.002704821	1	7.57	8.22	19.17	32.93	Nodiff	Promoter (<=1kb)	16	8486834	8490196	3363	1	239706	ENSMUST00000133208.1	658	ENSMUSG00000039345	Mettl22	methyltransferase like 22
87	chr16	8575036	401	*	4.070392879	3.185986051	4.614670324	-0.307272673	0.013011066	1	6.82	11.38	23	25.99	Nodiff	Promoter (2-3kb)	16	8572902	8605633	32732	1	268860	ENSMUST00000138987.7	2135	ENSMUSG00000057880	Abat	4-aminobutyrate aminotransferase
88	chr17	8582428	401	*	3.950222739	3.02651358	4.508831316	-0.295760591	0.013268228	1	10.6	5.69	23	22.53	Nodiff	Intron (ENSMUST00000115715.7/23984, intron 1 of 21)	17	8527026	8798731	271706	1	23984	ENSMUST00000233016.1	55403	ENSMUSG00000023868	Pde10a	phosphodiesterase 10A
89	chr6	8630067	401	*	3.853108432	2.992923566	4.388283545	-0.264265544	0.023188945	1	8.33	7.59	21.09	20.8	Nodiff	Distal Intergenic	6	8630699	8647819	17121	2	15893	ENSMUST00000145870.1	17352	ENSMUSG00000062995	Ica1	islet cell autoantigen 1
90	chr4	8647115	401	*	4.643695057	4.049122731	5.063513572	-0.306770001	0.023254977	0.23116012	16.66	16.44	28.76	38.13	Nodiff	Distal Intergenic	4	8690406	8755906	65501	1	320790	ENSMUST00000170457.1	-42891	ENSMUSG00000041235	Chd7	chromodomain helicase DNA binding protein 7
91	chr10	8732794	401	*	2.791462824	3.687970754	0	0.129644739	0.01598544	1	14.39	11.38	1.92	0	Nodiff	Intron (ENSMUST00000015449.5/70097, intron 17 of 19)	10	8744599	8756761	12163	2	70097	ENSMUST00000212869.1	23567	ENSMUSG00000015305	Sash1	SAM and SH3 domain containing 1
92	chr13	8769810	401	*	4.749364278	3.37322823	5.440675792	-0.9237598	5.53E-06	0.008407237	10.6	10.12	38.34	48.52	Loss	Distal Intergenic	13	8835389	8837234	1846	2	207615	ENSMUST00000177409.1	67024	ENSMUSG00000021147	Wdr37	WD repeat domain 37
93	chr8	8782154	401	*	2.926081669	3.644939539	1.428397868	0.158399725	0.038594495	1	13.63	11.38	1.92	3.47	Nodiff	Intron (ENSMUST00000207035.1/ENSMUST00000207035.1, intron 2 of 4)	8	8665075	8690521	25447	2	234023	ENSMUST00000048545.9	-91634	ENSMUSG00000040459	Arglu1	arginine and glutamate rich 1
94	chr17	8783738	401	*	4.04281676	3.081443693	4.614670324	-0.332836795	0.00755621	1	10.6	6.32	23	25.99	Nodiff	Intron (ENSMUST00000115715.7/23984, intron 1 of 21)	17	8801693	8899189	97497	1	23984	ENSMUST00000141877.1	-17555	ENSMUSG00000023868	Pde10a	phosphodiesterase 10A
95	chr14	8791796	401	*	3.815613849	3.015403579	4.327319225	-0.239148822	0.035360706	1	9.85	6.32	21.09	19.06	Nodiff	Distal Intergenic	14	8666446	8673185	6740	1	74859	ENSMUST00000224776.1	125351	ENSMUSG00000097898	4930455B14Rik	RIKEN cDNA 4930455B14 gene
96	chr17	8801155	401	*	4.251664282	3.523335518	4.733373724	-0.294027715	0.020865256	0.22235387	12.88	10.12	30.67	22.53	Nodiff	Promoter (<=1kb)	17	8801693	8899189	97497	1	23984	ENSMUST00000141877.1	-138	ENSMUSG00000023868	Pde10a	phosphodiesterase 10A
97	chr3	8839845	401	*	3.980216936	3.004207358	4.557093151	-0.324508554	0.008253948	1	9.09	6.96	21.09	25.99	Nodiff	Intron (ENSMUST00000042148.5/66230, intron 2 of 2)	3	8802146	8923918	121773	2	66230	ENSMUST00000042148.5	83673	ENSMUSG00000040269	Mrps28	mitochondrial ribosomal protein S28
98	chr6	8867439	401	*	4.532459082	3.940332447	4.951065352	-0.287437299	0.029768952	0.255850719	17.42	13.28	30.67	31.19	Nodiff	Distal Intergenic	6	8948431	8952430	4000	1	18231	ENSMUST00000162942.1	-80592	ENSMUSG00000046178	Nxph1	neurexophilin 1
99	chr11	8870123	401	*	3.748311005	2.823415972	4.307343785	-0.253275693	0.023882642	1	5.3	8.85	15.34	24.26	Nodiff	Exon (ENSMUST00000154153.7/ENSMUST00000154153.7, exon 31 of 50)	11	8998739	9010678	11940	2	15574	ENSMUST00000146002.7	140155	ENSMUSG00000020413	Hus1	HUS1 checkpoint clamp component
100	chr8	8912843	401	*	4.208018151	3.547129805	4.659570884	-0.263745866	0.034824013	0.268633758	11.36	12.02	21.09	29.46	Nodiff	Distal Intergenic	8	9125412	9132288	6877	2	71249	ENSMUST00000208031.1	219045	ENSMUSG00000108848	4933430N04Rik	RIKEN cDNA 4933430N04 gene
101	chr8	8933434	401	*	4.62358028	3.554824001	5.23075215	-0.565509528	0.000317602	0.049723349	12.12	11.38	42.17	32.93	Loss	Distal Intergenic	8	9125412	9132288	6877	2	71249	ENSMUST00000208031.1	198454	ENSMUSG00000108848	4933430N04Rik	RIKEN cDNA 4933430N04 gene
102	chr8	8948656	401	*	4.790315904	4.065373721	5.270559007	-0.395073754	0.005526443	0.143060823	18.94	14.55	46.01	31.19	Nodiff	Distal Intergenic	8	9125412	9132288	6877	2	71249	ENSMUST00000208031.1	183232	ENSMUSG00000108848	4933430N04Rik	RIKEN cDNA 4933430N04 gene
103	chr6	8949161	401	*	4.182305096	3.539394354	4.625466616	-0.250308262	0.043262182	0.292982943	10.6	12.65	26.84	22.53	Nodiff	Promoter (<=1kb)	6	8949676	9249030	299355	1	18231	ENSMUST00000060369.3	-115	ENSMUSG00000046178	Nxph1	neurexophilin 1
104	chr8	8981428	401	*	3.217012313	3.910657848	1.831052056	0.186977989	0.028547559	1	13.63	16.44	1.92	5.2	Nodiff	Distal Intergenic	8	9125412	9132288	6877	2	71249	ENSMUST00000208031.1	150460	ENSMUSG00000108848	4933430N04Rik	RIKEN cDNA 4933430N04 gene
105	chr19	9044608	401	*	3.276271736	3.958190731	1.938851867	0.187936185	0.027544963	1	15.91	15.18	7.67	0	Nodiff	Intron (ENSMUST00000237912.1/66395, intron 5 of 6)	19	9083636	9087958	4323	2	22287	ENSMUST00000025554.2	42950	ENSMUSG00000024653	Scgb1a1	secretoglobin, family 1A, member 1 (uteroglobin)
106	chr1	9299510	401	*	4.112307799	3.441714214	4.568327324	-0.250498637	0.039843776	1	12.88	8.85	24.92	22.53	Nodiff	Promoter (<=1kb)	1	8362678	9299878	937201	2	71096	ENSMUST00000140302.7	0	ENSMUSG00000025909	Sntg1	syntrophin, gamma 1
107	chr8	9312661	401	*	4.671172567	3.928884925	5.158874276	-0.37236192	0.00747917	0.159372613	12.12	18.34	40.26	31.19	Nodiff	Intron (ENSMUST00000110969.4/270028, intron 1 of 2)	8	9207877	9323288	115412	2	270028	ENSMUST00000208855.1	10227	ENSMUSG00000079157	Fam155a	family with sequence similarity 155, member A
108	chr8	9390150	401	*	4.439805842	3.630019474	4.955350447	-0.361872668	0.007143005	0.158756631	15.91	8.85	32.59	29.46	Nodiff	Intron (ENSMUST00000110969.4/270028, intron 1 of 2)	8	9207238	9323711	116474	2	270028	ENSMUST00000207297.1	-66440	ENSMUSG00000079157	Fam155a	family with sequence similarity 155, member A
109	chr8	9407979	401	*	4.002460983	3.215411406	4.508831316	-0.269775308	0.025208549	1	9.09	9.49	23	22.53	Nodiff	Intron (ENSMUST00000110969.4/270028, intron 1 of 2)	8	9207238	9323711	116474	2	270028	ENSMUST00000207297.1	-84269	ENSMUSG00000079157	Fam155a	family with sequence similarity 155, member A
110	chr12	9444134	401	*	3.944040038	2.969408955	4.520446123	-0.301766996	0.01108306	1	10.6	5.06	26.84	19.06	Nodiff	Intron (ENSMUST00000223136.1/ENSMUST00000223136.1, intron 2 of 3)	12	9570116	9579612	9497	1	23967	ENSMUST00000217975.1	-125582	ENSMUSG00000048387	Osr1	odd-skipped related transcription factor 1
111	chr18	9492810	401	*	3.858316187	3.11367085	4.347021859	-0.222721422	0.04935682	1	9.09	8.22	26.84	13.86	Nodiff	Distal Intergenic	18	9386401	9450154	63754	2	67974	ENSMUST00000234382.1	-42657	ENSMUSG00000024286	Ccny	cyclin Y
112	chr8	9495905	401	*	3.894294111	3.004207358	4.440675792	-0.279785611	0.017644174	1	9.09	6.96	19.17	24.26	Nodiff	Intron (ENSMUST00000110969.4/270028, intron 1 of 2)	8	9207238	9323711	116474	2	270028	ENSMUST00000207297.1	-172195	ENSMUSG00000079157	Fam155a	family with sequence similarity 155, member A
113	chr4	9535685	401	*	3.975515313	2.934446156	4.573911775	-0.340896266	0.00590668	1	8.33	6.96	26.84	20.8	Nodiff	Intron (ENSMUST00000078139.12/65973, intron 15 of 23)	4	9574872	9595689	20818	2	65973	ENSMUST00000124408.1	59604	ENSMUSG00000028207	Asph	aspartate-beta-hydroxylase
114	chr1	9609935	401	*	3.805149005	2.810619033	4.388283545	-0.277039062	0.015614528	1	4.54	9.49	21.09	20.8	Nodiff	Intron (ENSMUST00000088666.3/76982, intron 2 of 5)	1	9601199	9627143	25945	1	76982	ENSMUST00000088666.3	8737	ENSMUSG00000067879	Vxn	vexin
115	chr8	9715726	401	*	4.112161843	3.416598172	4.579474693	-0.255191378	0.036648569	1	10.6	10.75	28.76	19.06	Nodiff	Intron (ENSMUST00000110969.4/270028, intron 1 of 2)	8	9429733	9770104	340372	2	270028	ENSMUST00000207869.1	53978	ENSMUSG00000079157	Fam155a	family with sequence similarity 155, member A
116	chr17	9767885	401	*	3.785140766	2.958532802	4.307343785	-0.235677759	0.035921684	1	6.06	9.49	15.34	24.26	Nodiff	Intron (ENSMUST00000233804.1/71092, intron 3 of 3)	17	9750751	9775866	25116	2	71092	ENSMUST00000233804.1	7581	ENSMUSG00000117264	4930452A19Rik	RIKEN cDNA 4930452A19 gene
117	chr8	9776285	401	*	4.241039827	3.499612406	4.728374649	-0.298325143	0.019474744	0.216738298	10.6	12.02	28.76	24.26	Nodiff	Distal Intergenic	8	9205902	9771161	565260	2	270028	ENSMUST00000110969.4	-5125	ENSMUSG00000079157	Fam155a	family with sequence similarity 155, member A
118	chr18	9837694	401	*	4.332914765	3.592691236	4.819735601	-0.308647299	0.016485036	0.200894807	15.91	8.22	28.76	27.73	Nodiff	Intron (ENSMUST00000234965.1/140792, intron 2 of 9)	18	9874679	9877353	2675	1	140792	ENSMUST00000234026.1	-36585	ENSMUSG00000036103	Colec12	collectin sub-family member 12
119	chr1	9966990	401	*	4.239398361	3.622717031	4.670037539	-0.250282155	0.044229443	0.296082816	15.15	9.49	24.92	25.99	Nodiff	Promoter (<=1kb)	1	9960163	9967932	7770	2	100039596	ENSMUST00000185184.1	542	ENSMUSG00000099032	Tcf24	transcription factor 24
120	chr3	9974314	401	*	4.222969239	3.450476487	4.723358192	-0.307276909	0.016275788	0.200019555	9.85	12.02	26.84	25.99	Nodiff	Distal Intergenic	3	10012548	10016607	4060	1	16592	ENSMUST00000029046.8	-37834	ENSMUSG00000027533	Fabp5	fatty acid binding protein 5, epidermal
121	chr8	10027792	401	*	4.431114042	3.554824001	4.972364678	-0.382790099	0.004889249	0.139912417	12.12	11.38	40.26	22.53	Nodiff	Intron (ENSMUST00000208683.1/24099, intron 4 of 6)	8	10031318	10035850	4533	1	24099	ENSMUST00000208770.1	-3126	ENSMUSG00000031497	Tnfsf13b	tumor necrosis factor (ligand) superfamily, member 13b
122	chr19	10101210	401	*	4.20323337	3.381905133	4.723358192	-0.325282071	0.011436403	0.172819777	11.36	9.49	26.84	25.99	Nodiff	Promoter (<=1kb)	19	10062765	10101746	38982	2	56473	ENSMUST00000025567.8	136	ENSMUSG00000024665	Fads2	fatty acid desaturase 2
123	chr8	10124739	401	*	4.117436929	3.416100115	4.587320742	-0.240740448	0.040843747	1	14.39	6.96	13.42	34.66	Nodiff	Distal Intergenic	8	10153911	10426702	272792	1	244281	ENSMUST00000208309.1	-28772	ENSMUSG00000039057	Myo16	myosin XVI
124	chr8	10144173	401	*	4.147093381	3.475014538	4.603792629	-0.25759204	0.036254221	0.273151049	12.12	10.12	19.17	29.46	Nodiff	Distal Intergenic	8	10153911	10426702	272792	1	244281	ENSMUST00000208309.1	-9338	ENSMUSG00000039057	Myo16	myosin XVI
125	chr1	10232850	401	*	4.280567675	3.499612406	4.784444222	-0.316950085	0.014200314	0.188551223	10.6	12.02	32.59	22.53	Nodiff	Promoter (<=1kb)	1	10173075	10232670	59596	2	211673	ENSMUST00000131556.1	-181	ENSMUSG00000067851	Arfgef1	ADP-ribosylation factor guanine nucleotide-exchange factor 1(brefeldin A-inhibited)
126	chr19	10235272	401	*	4.004434324	3.264265304	4.491231873	-0.229555823	0.046334861	1	5.3	13.91	17.25	27.73	Nodiff	Intron (ENSMUST00000088013.11/225908, intron 1 of 26)	19	10210385	10240604	30220	2	225908	ENSMUST00000189897.1	4932	ENSMUSG00000036098	Myrf	myelin regulatory factor
127	chr19	10240221	401	*	4.427319237	3.373741307	5.029707823	-0.457506883	0.001309413	0.085951673	6.82	13.91	30.67	34.66	Nodiff	Promoter (<=1kb)	19	10210385	10240604	30220	2	225908	ENSMUST00000189897.1	0	ENSMUSG00000036098	Myrf	myelin regulatory factor
128	chr16	10294030	401	*	4.046838188	3.081443693	4.620078569	-0.334893402	0.007321827	1	10.6	6.32	24.92	24.26	Nodiff	Intron (ENSMUST00000078357.4/13731, intron 1 of 4)	16	10281749	10313968	32220	2	13731	ENSMUST00000078357.4	19538	ENSMUSG00000022505	Emp2	epithelial membrane protein 2
129	chr8	10325841	401	*	4.462639982	3.491617215	5.037812608	-0.449632052	0.001676045	0.093626709	9.85	12.65	34.51	31.19	Nodiff	Intron (ENSMUST00000208309.1/244281, intron 4 of 16)	8	10272572	10634741	362170	1	244281	ENSMUST00000042103.8	53270	ENSMUSG00000039057	Myo16	myosin XVI
130	chr8	10407337	401	*	4.356200559	3.764131602	4.774778202	-0.253673463	0.046214545	0.298504511	11.36	15.81	28.76	25.99	Nodiff	Intron (ENSMUST00000208309.1/244281, intron 15 of 16)	8	10272572	10634741	362170	1	244281	ENSMUST00000042103.8	134766	ENSMUSG00000039057	Myo16	myosin XVI
131	chr17	10424750	401	*	3.876417298	3.059977038	4.394608647	-0.254474488	0.028642552	1	9.09	7.59	23	19.06	Nodiff	Intron (ENSMUST00000041463.6/69310, intron 4 of 4)	17	10456216	10474123	17908	1	319750	ENSMUST00000160763.1	-31066	ENSMUSG00000089633	A230009B12Rik	RIKEN cDNA A230009B12 gene
132	chr16	10446013	401	*	3.946094869	3.027166008	4.502988658	-0.294635915	0.014149377	1	6.82	9.49	21.09	24.26	Nodiff	Promoter (<=1kb)	16	10423244	10447144	23901	2	383103	ENSMUST00000128288.7	731	ENSMUSG00000050908	Tvp23a	trans-golgi network vesicle protein 23A
133	chr15	10470379	401	*	4.258448407	3.62314864	4.69801088	-0.254379831	0.040924453	0.285186208	11.36	13.28	17.25	34.66	Nodiff	Promoter (<=1kb)	15	10446756	10470516	23761	2	78244	ENSMUST00000136591.7	0	ENSMUSG00000044224	Dnajc21	DnaJ heat shock protein family (Hsp40) member C21
134	chr8	10506936	401	*	3.98588293	3.26371177	4.464922547	-0.239860326	0.04204314	1	9.09	10.12	26.84	17.33	Nodiff	Exon (ENSMUST00000207477.1/244281, exon 27 of 35)	8	10272572	10634741	362170	1	244281	ENSMUST00000042103.8	234365	ENSMUSG00000039057	Myo16	myosin XVI
135	chr17	10520987	401	*	3.726519481	2.861139502	4.263664618	-0.243261679	0.030134947	1	7.57	6.96	21.09	17.33	Nodiff	Intron (ENSMUST00000161274.1/ENSMUST00000161274.1, intron 1 of 1)	17	10464837	10473758	8922	1	319750	ENSMUST00000160738.1	56151	ENSMUSG00000089633	A230009B12Rik	RIKEN cDNA A230009B12 gene
136	chr17	10541241	401	*	4.074330291	3.214838803	4.609241728	-0.296735024	0.01474847	1	12.88	5.69	21.09	27.73	Nodiff	Intron (ENSMUST00000161274.1/ENSMUST00000161274.1, intron 1 of 1)	17	10464837	10473758	8922	1	319750	ENSMUST00000160738.1	76405	ENSMUSG00000089633	A230009B12Rik	RIKEN cDNA A230009B12 gene
137	chr8	10561904	401	*	4.127357805	3.37322823	4.620078569	-0.284862896	0.022224835	0.227286829	10.6	10.12	24.92	24.26	Nodiff	Exon (ENSMUST00000207477.1/244281, exon 31 of 35)	8	10272572	10634741	362170	1	244281	ENSMUST00000042103.8	289333	ENSMUSG00000039057	Myo16	myosin XVI
138	chr8	10637307	401	*	4.715079976	4.180436525	5.104284126	-0.28723164	0.033342023	0.26644943	20.45	15.81	30.67	38.13	Nodiff	Distal Intergenic	8	10871509	10882435	10927	2	320014	ENSMUST00000208358.1	244728	ENSMUSG00000109473	B930025P03Rik	RIKEN cDNA B930025P03 gene
139	chr19	10709058	401	*	4.033405339	3.319508939	4.508831316	-0.252266243	0.036269616	1	9.85	10.12	23	22.53	Nodiff	Intron (ENSMUST00000237240.1/107305, intron 2 of 3)	19	10719102	10722074	2973	2	12507	ENSMUST00000235856.1	12616	ENSMUSG00000024669	Cd5	CD5 antigen
140	chr8	10709121	401	*	4.293504025	3.709217721	4.708203307	-0.246659711	0.049821729	0.310176683	12.88	13.28	21.09	31.19	Nodiff	Distal Intergenic	8	10871509	10882435	10927	2	320014	ENSMUST00000208358.1	172914	ENSMUSG00000109473	B930025P03Rik	RIKEN cDNA B930025P03 gene
141	chr8	10793119	401	*	5.074488107	4.215411406	5.609241728	-0.574466351	0.000344691	0.050268195	18.18	18.97	42.17	55.46	Nodiff	Distal Intergenic	8	10871509	10882435	10927	2	320014	ENSMUST00000208358.1	88916	ENSMUSG00000109473	B930025P03Rik	RIKEN cDNA B930025P03 gene
142	chr19	10830757	401	*	3.352947608	3.975830657	2.232811723	0.185101898	0.040402743	1	14.39	17.08	7.67	1.73	Nodiff	Promoter (<=1kb)	19	10789341	10830058	40718	2	12511	ENSMUST00000080292.11	-700	ENSMUSG00000024670	Cd6	CD6 antigen
143	chr8	10884019	401	*	4.108619149	3.442203507	4.562721173	-0.245641521	0.043657985	1	9.09	12.65	23	24.26	Nodiff	Promoter (1-2kb)	8	10870422	10882454	12033	2	320014	ENSMUST00000207718.1	-1566	ENSMUSG00000109473	B930025P03Rik	RIKEN cDNA B930025P03 gene
144	chr11	10912047	401	*	3.68538618	2.522872986	4.320691428	-0.296919675	0.007936379	1	8.33	3.16	19.17	20.8	Nodiff	Distal Intergenic	11	11114223	11263526	149304	1	319922	ENSMUST00000109681.7	-201776	ENSMUSG00000050830	Vwc2	von Willebrand factor C domain containing 2
145	chr15	10932413	401	*	4.213898288	3.134358845	4.824428415	-0.426282714	0.001766881	0.093626709	10.6	6.96	30.67	25.99	Nodiff	Distal Intergenic	15	10952332	10980150	27819	1	81799	ENSMUST00000022853.14	-19519	ENSMUSG00000058914	C1qtnf3	C1q and tumor necrosis factor related protein 3
146	chr16	10943765	401	*	4.037019181	3.02651358	4.625466616	-0.342854623	0.005991916	1	10.6	5.69	26.84	22.53	Nodiff	Distal Intergenic	16	10861755	10938364	76610	2	545180	ENSMUST00000233200.1	-5402	ENSMUSG00000095369	Gm21859	predicted gene, 21859
147	chr10	10991867	401	*	4.079105532	3.346357218	4.562721173	-0.266609868	0.028694984	1	12.12	8.22	23	24.26	Nodiff	Intron (ENSMUST00000044306.12/14816, intron 2 of 8)	10	10688801	11080956	392156	2	14816	ENSMUST00000105560.1	88689	ENSMUSG00000019828	Grm1	glutamate receptor, metabotropic 1
148	chr1	10993476	401	*	4.454634153	3.701897722	4.94676749	-0.344575145	0.010107794	0.170872396	15.91	10.12	28.76	32.93	Nodiff	Promoter (<=1kb)	1	10993465	11303681	310217	1	109294	ENSMUST00000027056.11	12	ENSMUSG00000048960	Prex2	phosphatidylinositol-3,4,5-trisphosphate-dependent Rac exchange factor 2
149	chr8	11064246	401	*	4.735516623	4.118564641	5.166286743	-0.310859556	0.020992761	0.223252698	22.72	12.02	44.09	27.73	Nodiff	Distal Intergenic	8	11049578	11054541	4964	1	619321	ENSMUST00000181315.1	14669	ENSMUSG00000096938	9530052E02Rik	RIKEN cDNA 9530052E02 gene
150	chr15	11083844	401	*	3.794546246	2.957848578	4.320691428	-0.244979268	0.030373489	1	9.85	5.69	19.17	20.8	Nodiff	Intron (ENSMUST00000227189.1/239337, intron 2 of 2)	15	11064818	11217121	152304	1	239337	ENSMUST00000228940.1	19027	ENSMUSG00000047497	Adamts12	a disintegrin-like and metallopeptidase (reprolysin type) with thrombospondin type 1 motif, 12
151	chr8	11106778	401	*	4.044225101	3.328513995	4.520446123	-0.2514657	0.036574132	1	10.6	9.49	26.84	19.06	Nodiff	Distal Intergenic	8	11049578	11054541	4964	1	619321	ENSMUST00000181315.1	57201	ENSMUSG00000096938	9530052E02Rik	RIKEN cDNA 9530052E02 gene
152	chr10	11123673	401	*	3.746679673	2.539394354	4.394608647	-0.32957986	0.004961889	1	5.3	6.32	23	19.06	Nodiff	Distal Intergenic	10	11149427	11188150	38724	1	268281	ENSMUST00000159810.7	-25354	ENSMUSG00000090112	Shprh	SNF2 histone linker PHD RING helicase
153	chr17	11185672	401	*	4.207144384	3.195280922	4.796039791	-0.384093251	0.003433263	0.121835063	11.36	6.96	19.17	36.39	Nodiff	Intron (ENSMUST00000066658.12/50873, intron 2 of 6)	17	11303647	11610945	307299	1	50873	ENSMUST00000186406.1	-117575	ENSMUSG00000023826	Prkn	parkin RBR E3 ubiquitin protein ligase
154	chr16	11253757	401	*	4.289721335	3.66682493	4.723358192	-0.261699928	0.038996134	0.281004162	12.12	13.28	26.84	25.99	Nodiff	Promoter (<=1kb)	16	11220052	11254209	34158	2	14852	ENSMUST00000080030.13	52	ENSMUSG00000062203	Gspt1	G1 to S phase transition 1
155	chr6	11264581	401	*	3.601135057	2.783907629	4.119638394	-0.213825007	0.047896205	1	6.82	6.96	19.17	15.6	Nodiff	Distal Intergenic	6	10971560	10979638	8079	2	57866	ENSMUST00000203495.2	-284944	NA	AA545190	EST AA545190
156	chr10	11324344	401	*	3.453665351	1.872772177	4.189815701	-0.318484292	0.002552796	1	6.06	1.26	19.17	17.33	Nodiff	Distal Intergenic	10	11343404	11459644	116241	1	13853	ENSMUST00000069106.4	-18660	ENSMUSG00000055493	Epm2a	epilepsy, progressive myoclonic epilepsy, type 2 gene alpha
157	chr11	11587719	401	*	3.422997808	2.355716278	4.029707823	-0.242194077	0.021128369	1	4.54	5.69	15.34	17.33	Nodiff	Distal Intergenic	11	11589223	11627824	38602	2	102631730	ENSMUST00000081896.4	39705	ENSMUSG00000062511	4930512M02Rik	RIKEN cDNA 4930512M02 gene
158	chr2	11602933	401	*	4.42872276	3.803797039	4.863334269	-0.281381202	0.03068157	0.258562917	12.12	15.81	28.76	29.46	Nodiff	Promoter (<=1kb)	2	11585437	11603262	17826	2	76938	ENSMUST00000040314.11	0	ENSMUSG00000037197	Rbm17	RNA binding motif protein 17
159	chr4	11629233	401	*	3.736901956	2.898614968	4.263664618	-0.233364506	0.036626139	1	6.06	8.85	21.09	17.33	Nodiff	Distal Intergenic	4	11609375	11610781	1407	1	623474	ENSMUST00000144499.1	19859	ENSMUSG00000078773	Rad54b	RAD54 homolog B (S. cerevisiae)
160	chr8	11635684	401	*	5.345161703	4.842401033	5.717272458	-0.341161343	0.017508282	0.206415469	25.75	31.62	67.1	38.13	Nodiff	Promoter (<=1kb)	8	11611583	11635754	24172	2	102334	ENSMUST00000210530.1	0	ENSMUSG00000031508	Ankrd10	ankyrin repeat domain 10
161	chr4	11670434	401	*	4.034974228	3.164845012	4.573911775	-0.285192462	0.016899032	1	12.88	5.06	26.84	20.8	Nodiff	Distal Intergenic	4	11704457	11714752	10296	1	14579	ENSMUST00000108304.8	-33623	ENSMUSG00000028214	Gem	GTP binding protein (gene overexpressed in skeletal muscle)
162	chr18	11767549	401	*	4.050421209	3.234700087	4.568327324	-0.288941301	0.018437667	1	10.6	8.22	24.92	22.53	Nodiff	Distal Intergenic	18	11722221	11722977	757	1	225182	ENSMUST00000234161.1	45329	ENSMUSG00000041238	Rbbp8	retinoblastoma binding protein 8, endonuclease
163	chr13	11826453	401	*	3.74509328	2.554824001	4.388283545	-0.328788439	0.005100393	1	6.06	5.69	21.09	20.8	Nodiff	Promoter (2-3kb)	13	11809825	11829654	19830	2	20191	ENSMUST00000221018.1	2801	ENSMUSG00000021313	Ryr2	ryanodine receptor 2, cardiac
164	chr8	11834137	401	*	3.832088148	3.10321453	4.314033043	-0.223636545	0.04956691	1	8.33	8.85	17.25	22.53	Nodiff	3' UTR	8	11830238	11832300	2063	1	54126	ENSMUST00000151225.1	3900	ENSMUSG00000031511	Arhgef7	Rho guanine nucleotide exchange factor (GEF7)
165	chr11	11891078	401	*	4.255680096	3.592691236	4.708203307	-0.263832836	0.033655796	0.26659197	15.91	8.22	21.09	31.19	Nodiff	Promoter (<=1kb)	11	11814103	11890408	76306	2	13195	ENSMUST00000109659.8	-671	ENSMUSG00000020182	Ddc	dopa decarboxylase
166	chr8	11953016	401	*	4.973501516	4.305357293	5.428397868	-0.385569463	0.006801201	0.156383549	25	14.55	30.67	55.46	Nodiff	Intron (ENSMUST00000209977.1/ENSMUST00000209977.1, intron 1 of 2)	8	11842061	11855757	13697	1	75528	ENSMUST00000132536.1	110956	ENSMUSG00000031512	Tex29	testis expressed 29
167	chr8	11956067	401	*	4.15098443	3.475492669	4.609241728	-0.250771994	0.040357552	0.283595052	8.33	13.91	21.09	27.73	Nodiff	Intron (ENSMUST00000209977.1/ENSMUST00000209977.1, intron 1 of 2)	8	11842061	11855757	13697	1	75528	ENSMUST00000132536.1	114007	ENSMUSG00000031512	Tex29	testis expressed 29
168	chr8	12071328	401	*	4.059103518	3.36398245	4.526218648	-0.23697105	0.044637287	1	13.63	6.96	28.76	17.33	Nodiff	Distal Intergenic	8	11842061	11855757	13697	1	75528	ENSMUST00000132536.1	229268	ENSMUSG00000031512	Tex29	testis expressed 29
169	chr8	12159941	401	*	4.653044641	4.134358845	5.033765907	-0.267111285	0.044133329	0.295871172	21.21	13.91	32.59	32.93	Nodiff	Distal Intergenic	8	12385771	12436729	50959	1	434280	ENSMUST00000080795.8	-225430	ENSMUSG00000047935	Sox1ot	Sox1 overlapping transcript
170	chr17	12162477	401	*	4.024638931	3.263158024	4.520446123	-0.254524022	0.031392518	1	12.88	6.32	26.84	19.06	Nodiff	Intron (ENSMUST00000164143.7/68262, intron 2 of 4)	17	12151772	12219079	67308	1	68262	ENSMUST00000170858.7	10706	ENSMUSG00000023827	Agpat4	1-acylglycerol-3-phosphate O-acyltransferase 4 (lysophosphatidic acid acyltransferase, delta)
171	chr8	12178331	401	*	4.343941028	3.585639865	4.838415957	-0.313678052	0.015590891	0.196614063	11.36	12.65	36.42	20.8	Nodiff	Distal Intergenic	8	12385771	12436729	50959	1	434280	ENSMUST00000080795.8	-207040	ENSMUSG00000047935	Sox1ot	Sox1 overlapping transcript
172	chr18	12305445	401	*	4.494372521	3.803416234	4.959622853	-0.323795228	0.015348253	0.19545156	15.91	12.02	34.51	27.73	Nodiff	Promoter (<=1kb)	18	12252362	12305797	53436	2	225187	ENSMUST00000118525.8	0	ENSMUSG00000057766	Ankrd29	ankyrin repeat domain 29
173	chr13	12331500	401	*	4.470276198	3.408128043	5.075373724	-0.505601611	0.000684011	0.066199805	9.85	11.38	34.51	32.93	Nodiff	Intron (ENSMUST00000064204.13/11472, intron 1 of 20)	13	12269435	12340724	71290	2	11472	ENSMUST00000168193.7	8824	ENSMUSG00000052374	Actn2	actinin alpha 2
174	chr13	12340436	401	*	4.278245716	3.491617215	4.784444222	-0.316246324	0.014239965	0.188551223	9.85	12.65	32.59	22.53	Nodiff	Promoter (<=1kb)	13	12269426	12340760	71335	2	11472	ENSMUST00000064204.13	0	ENSMUSG00000052374	Actn2	actinin alpha 2
175	chr8	12396929	401	*	4.984984724	4.535281716	5.327319225	-0.276855592	0.045089266	0.296943039	24.24	22.14	42.17	38.13	Nodiff	Promoter (<=1kb)	8	12396403	12396488	86	1	20664	ENSMUST00000174915.1	527	ENSMUSG00000096014	Sox1	SRY (sex determining region Y)-box 1
176	chr17	12598144	401	*	3.996820557	2.673491346	4.675242528	-0.435767582	0.000936039	1	8.33	4.43	26.84	24.26	Nodiff	Intron (ENSMUST00000046959.8/20518, intron 2 of 10)	17	12584193	12623913	39721	1	20518	ENSMUST00000233066.1	13952	ENSMUSG00000040966	Slc22a2	solute carrier family 22 (organic cation transporter), member 2
177	chr17	12622072	401	*	4.032105006	3.328513995	4.502988658	-0.249646426	0.037852922	1	10.6	9.49	21.09	24.26	Nodiff	Intron (ENSMUST00000046959.8/20518, intron 10 of 10)	17	12648880	12652708	3829	2	20517	ENSMUST00000233601.1	30236	ENSMUSG00000023829	Slc22a1	solute carrier family 22 (organic cation transporter), member 1
178	chr8	12624655	401	*	4.120854262	3.11367085	4.708203307	-0.372169307	0.004153823	0.132400001	9.09	8.22	21.09	31.19	Nodiff	3' UTR	8	12615167	12637955	22789	2	259279	ENSMUST00000164611.7	12900	ENSMUSG00000000759	Tubgcp3	tubulin, gamma complex associated protein 3
179	chr19	12640017	401	*	3.969028312	3.26371177	4.440675792	-0.237438993	0.044029132	1	9.09	10.12	19.17	24.26	Nodiff	Promoter (<=1kb)	19	12639492	12650424	10933	1	107146	ENSMUST00000123173.1	526	ENSMUSG00000063683	Glyat	glycine-N-acyltransferase
180	chr1	12711656	401	*	3.809564563	3.027166008	4.314033043	-0.231598583	0.041078008	1	6.82	9.49	17.25	22.53	Nodiff	Intron (ENSMUST00000177608.7/240725, intron 1 of 21)	1	12718459	12822916	104458	1	240725	ENSMUST00000187376.6	-6403	ENSMUSG00000016918	Sulf1	sulfatase 1
181	chr8	12724560	401	*	4.380379232	3.659706882	4.858766515	-0.316194471	0.016101001	0.19885296	11.36	13.91	26.84	31.19	Nodiff	Distal Intergenic	8	12706944	12719127	12184	2	100038554	ENSMUST00000151188.1	-5434	ENSMUSG00000074469	Gm15348	predicted gene 15348
182	chr8	12749112	401	*	4.406134474	3.722942051	4.867887606	-0.30689162	0.019417452	0.216685735	14.39	12.02	30.67	27.73	Nodiff	Distal Intergenic	8	12757014	12868728	111715	1	50770	ENSMUST00000033818.9	-7502	ENSMUSG00000031441	Atp11a	ATPase, class VI, type 11A
183	chr15	12755981	401	*	4.25666178	3.562477379	4.723358192	-0.286029741	0.024661478	0.235388767	12.88	10.75	26.84	25.99	Nodiff	Distal Intergenic	15	12443331	12739924	296594	2	68070	ENSMUST00000189469.6	-16058	ENSMUSG00000022197	Pdzd2	PDZ domain containing 2
184	chr8	12793710	401	*	4.116140367	3.441714214	4.573911775	-0.250540519	0.03967211	1	12.88	8.85	26.84	20.8	Nodiff	Intron (ENSMUST00000033818.9/50770, intron 1 of 29)	8	12811416	12814383	2968	1	50770	ENSMUST00000125031.1	-17306	ENSMUSG00000031441	Atp11a	ATPase, class VI, type 11A
185	chr8	12831552	401	*	4.309158053	3.523335518	4.815027473	-0.33310163	0.011067471	0.172819777	12.88	10.12	26.84	29.46	Nodiff	Promoter (<=1kb)	8	12828335	12831919	3585	2	100504249	ENSMUST00000147398.7	0	ENSMUSG00000084780	Gm15350	predicted gene 15350
186	chr18	13005641	401	*	4.003068478	3.060614511	4.568327324	-0.300327106	0.012829019	1	5.3	11.38	24.92	22.53	Nodiff	Promoter (<=1kb)	18	13006990	13022882	15893	1	225192	ENSMUST00000041676.2	-949	ENSMUSG00000037346	Hrh4	histamine receptor H4
187	chr16	13037648	401	*	3.692584603	2.554824001	4.320691428	-0.3049237	0.007799236	1	6.06	5.69	19.17	20.8	Nodiff	Distal Intergenic	16	13109684	13148734	39051	1	50505	ENSMUST00000023206.13	-71636	ENSMUSG00000022545	Ercc4	excision repair cross-complementing rodent repair deficiency, complementation group 4
188	chr1	13057158	401	*	4.164806662	3.507563532	4.614670324	-0.256803803	0.03829357	0.278846337	11.36	11.38	23	25.99	Nodiff	Distal Intergenic	1	12866549	12992650	126102	2	240726	ENSMUST00000188454.6	-64509	ENSMUSG00000025938	Slco5a1	solute carrier organic anion transporter family, member 5A1
189	chr6	13069674	401	*	4.797287739	4.119176749	5.256737124	-0.374327572	0.008137639	0.160729695	15.15	19.61	38.34	38.13	Nodiff	Promoter (<=1kb)	6	13069759	13075094	5336	1	71900	ENSMUST00000124234.7	0	ENSMUSG00000029571	Tmem106b	transmembrane protein 106B
190	chr12	13084772	401	*	3.788032631	2.934446156	4.320691428	-0.251706332	0.027395731	1	8.33	6.96	19.17	20.8	Nodiff	Distal Intergenic	12	12936093	12941914	5822	2	18109	ENSMUST00000043396.14	-142859	ENSMUSG00000037169	Mycn	v-myc avian myelocytomatosis viral related oncogene, neuroblastoma derived
191	chr12	13088634	401	*	3.876727456	2.848674271	4.470921093	-0.302225442	0.010341685	1	6.82	7.59	28.76	15.6	Nodiff	Distal Intergenic	12	13225161	13229379	4219	2	104721	ENSMUST00000221028.1	140345	ENSMUSG00000037149	Ddx1	DEAD box helicase 1
192	chr6	13154168	401	*	4.71697238	3.816654364	5.267115931	-0.48476064	0.001184576	0.080839747	13.63	14.55	44.09	32.93	Nodiff	Distal Intergenic	6	13174291	13177062	2772	2	232585	ENSMUST00000204800.1	22494	ENSMUSG00000079679	Vwde	von Willebrand factor D and EGF domains
193	chr8	13224765	401	*	4.63304024	4.033011454	5.055552287	-0.277331154	0.034051344	0.268106342	10.6	22.14	24.92	41.59	Nodiff	Exon (ENSMUST00000204916.2/234072, exon 8 of 8)	8	13242262	13243085	824	2	234072	ENSMUST00000166438.1	17920	ENSMUSG00000031448	Adprhl1	ADP-ribosylhydrolase like 1
194	chr8	13299477	401	*	4.458654819	3.835728025	4.892306286	-0.287055061	0.027824641	0.248519671	15.91	12.65	23	36.39	Nodiff	Intron (ENSMUST00000045229.6/234076, intron 6 of 12)	8	13294454	13304085	9632	1	234076	ENSMUST00000210402.1	5024	ENSMUSG00000038497	Tmco3	transmembrane and coiled-coil domains 3
195	chr8	13309203	401	*	4.611949663	3.916289648	5.07930554	-0.347053992	0.011114575	0.172819777	18.18	12.02	36.42	31.19	Nodiff	Promoter (<=1kb)	8	13310215	13321045	10831	1	234076	ENSMUST00000210600.1	-612	ENSMUSG00000038497	Tmco3	transmembrane and coiled-coil domains 3
196	chr16	13437079	401	*	4.154566468	3.475014538	4.614670324	-0.263643688	0.033409338	0.26644943	12.12	10.12	23	25.99	Nodiff	Intron (ENSMUST00000210378.1/ENSMUST00000210378.1, intron 3 of 7)	16	13449523	13449601	79	1	100124432	ENSMUST00000103784.2	-12044	ENSMUSG00000076972	Mir193b	microRNA 193b
197	chr9	13518754	401	*	3.921515036	3.071383023	4.452850107	-0.262625981	0.024895199	1	6.06	10.75	23	20.8	Nodiff	Intron (ENSMUST00000159294.8/270118, intron 1 of 4)	9	13431361	13432751	1391	1	18689	ENSMUST00000216590.1	87394	ENSMUSG00000031802	Phxr4	per-hexamer repeat gene 4
198	chr8	13703556	401	*	4.022503819	3.310447321	4.497122241	-0.247872045	0.038319008	1	9.09	10.75	19.17	25.99	Nodiff	Promoter (1-2kb)	8	13705889	13743084	37196	1	403185	ENSMUST00000166277.4	-1933	ENSMUSG00000090336	Cfap97d2	CFAP97 domain containing 2
199	chr16	13759886	401	*	4.83007323	4.160403372	5.285669499	-0.382186516	0.0073238	0.159372613	17.42	18.34	36.42	41.59	Nodiff	Distal Intergenic	16	13754708	13754894	187	1	432999	ENSMUST00000238828.1	5179	ENSMUSG00000118559	A930007A09Rik	RIKEN cDNA A930007A09 gene
200	chr8	13967567	401	*	4.543195582	3.963981127	4.955350447	-0.28276901	0.032668605	0.26447906	16.66	14.55	32.59	29.46	Nodiff	Intron (ENSMUST00000062613.11/72148, intron 1 of 2)	8	13953756	13961972	8217	2	72148	ENSMUST00000193921.1	-5596	ENSMUSG00000050052	Tdrp	testis development related protein
201	chr17	14148783	401	*	4.069045308	3.244248574	4.590536589	-0.27832273	0.020907694	1	11.36	7.59	32.59	15.6	Nodiff	Distal Intergenic	17	14195052	14204094	9043	2	240025	ENSMUST00000053218.6	54911	ENSMUSG00000048826	Dact2	dishevelled-binding antagonist of beta-catenin 2
202	chr17	14169206	401	*	3.224132731	3.910657848	1.867887606	0.1882377	0.028269471	1	13.63	16.44	3.83	3.47	Nodiff	Distal Intergenic	17	14195052	14204094	9043	2	240025	ENSMUST00000053218.6	34488	ENSMUSG00000048826	Dact2	dishevelled-binding antagonist of beta-catenin 2
203	chr17	14203030	401	*	4.421193286	3.770753777	4.867887606	-0.291202451	0.025799305	0.2409293	12.12	15.18	30.67	27.73	Nodiff	Promoter (<=1kb)	17	14195052	14204094	9043	2	240025	ENSMUST00000053218.6	664	ENSMUSG00000048826	Dact2	dishevelled-binding antagonist of beta-catenin 2
204	chr8	14293236	401	*	4.312018923	3.615811247	4.779619307	-0.288881407	0.02429607	0.234626302	10.6	13.91	30.67	24.26	Nodiff	Intron (ENSMUST00000152652.7/244310, intron 2 of 14)	8	14381948	14531061	149114	1	244310	ENSMUST00000136000.7	-88312	ENSMUSG00000047495	Dlgap2	DLG associated protein 2
205	chr8	14351656	401	*	4.402335403	3.601023551	4.914484242	-0.342899013	0.009824459	0.169515699	9.09	15.18	32.59	27.73	Nodiff	Intron (ENSMUST00000152652.7/244310, intron 2 of 14)	8	14381948	14531061	149114	1	244310	ENSMUST00000136000.7	-29892	ENSMUSG00000047495	Dlgap2	DLG associated protein 2
206	chr6	14362130	401	*	4.292483077	3.416100115	4.833768495	-0.344799475	0.007784165	0.159372613	14.39	6.96	34.51	22.53	Nodiff	Distal Intergenic	6	14713977	14755274	41298	2	140491	ENSMUST00000045096.5	392744	ENSMUSG00000042717	Ppp1r3a	protein phosphatase 1, regulatory subunit 3A
207	chr6	14500190	401	*	4.035755257	4.611911065	3.061857303	0.269454284	0.016885424	1	24.24	24.67	11.5	5.2	Nodiff	Distal Intergenic	6	14713977	14755274	41298	2	140491	ENSMUST00000045096.5	254684	ENSMUSG00000042717	Ppp1r3a	protein phosphatase 1, regulatory subunit 3A
208	chr9	14500572	401	*	4.062620642	3.215411406	4.592832294	-0.291860351	0.016522929	1	9.09	9.49	15.34	32.93	Nodiff	Promoter (<=1kb)	9	14500617	14510577	9961	1	66070	ENSMUST00000004200.8	0	ENSMUSG00000004096	Cwc15	CWC15 spliceosome-associated protein
209	chr3	14578584	401	*	4.502268801	3.940332447	4.905653929	-0.268990687	0.039695228	0.282861713	17.42	13.28	28.76	31.19	Nodiff	Promoter (<=1kb)	3	14578641	14606309	27669	1	13559	ENSMUST00000029069.12	0	ENSMUSG00000027552	E2f5	E2F transcription factor 5
210	chr18	14580517	401	*	4.150692654	3.450476487	4.620078569	-0.267147047	0.031302156	0.261572019	9.85	12.02	24.92	24.26	Nodiff	Distal Intergenic	18	14633542	14637406	3865	2	268996	ENSMUST00000238844.1	56489	ENSMUSG00000037013	Ss18	SS18, nBAF chromatin remodeling complex subunit
211	chr18	14682714	401	*	4.224108499	3.442203507	4.728374649	-0.306409173	0.016291113	0.200019555	9.09	12.65	28.76	24.26	Nodiff	Promoter (<=1kb)	18	14624198	14682766	58569	2	268996	ENSMUST00000040964.12	0	ENSMUSG00000037013	Ss18	SS18, nBAF chromatin remodeling complex subunit
212	chr14	14703135	401	*	4.634075774	3.940678779	5.100419889	-0.349937929	0.010902942	0.171705208	13.63	17.08	28.76	39.86	Nodiff	Promoter (<=1kb)	14	14703079	14796310	93232	1	218756	ENSMUST00000226079.2	57	ENSMUSG00000021733	Slc4a7	solute carrier family 4, sodium bicarbonate cotransporter, member 7
213	chr8	14728924	401	*	3.894124344	2.970087719	4.452850107	-0.285953156	0.015720271	1	6.82	8.85	23	20.8	Nodiff	Intron (ENSMUST00000152652.7/244310, intron 5 of 14)	8	14742753	14760902	18150	1	244310	ENSMUST00000137130.1	-13429	ENSMUSG00000047495	Dlgap2	DLG associated protein 2
214	chr8	14732556	401	*	3.815802661	3.01606105	4.327319225	-0.233122624	0.039610001	1	6.06	10.12	21.09	19.06	Nodiff	Intron (ENSMUST00000152652.7/244310, intron 5 of 14)	8	14742753	14760902	18150	1	244310	ENSMUST00000137130.1	-9797	ENSMUSG00000047495	Dlgap2	DLG associated protein 2
215	chr6	14901365	401	*	4.406923213	3.835728025	4.815027473	-0.25933264	0.043850774	0.29453334	15.91	12.65	26.84	29.46	Nodiff	Promoter (<=1kb)	6	14901388	15411938	510551	1	114142	ENSMUST00000151060.7	0	ENSMUSG00000029563	Foxp2	forkhead box P2
216	chr9	14940643	401	*	4.006798042	2.970087719	4.603792629	-0.343956727	0.005753091	1	6.82	8.85	19.17	29.46	Nodiff	Distal Intergenic	9	14893049	14903949	10901	2	64931	ENSMUST00000117620.7	-36695	ENSMUSG00000031933	Izumo1r	IZUMO1 receptor, JUNO
217	chr9	14988610	401	*	4.099928404	3.292151529	4.614670324	-0.289463788	0.019116112	1	7.57	12.02	23	25.99	Nodiff	Distal Intergenic	9	15007918	15010508	2591	2	55991	ENSMUST00000166933.1	21498	ENSMUSG00000031934	Panx1	pannexin 1
218	chr8	15027932	401	*	5.272867533	4.793694906	5.631951306	-0.336478703	0.018900124	0.215198636	29.54	25.93	40.26	58.92	Nodiff	Exon (ENSMUST00000069399.6/74901, exon 2 of 2)	8	15011306	15027093	15788	1	74901	ENSMUST00000184598.1	16627	ENSMUSG00000055675	Kbtbd11	kelch repeat and BTB (POZ) domain containing 11
219	chr17	15075714	401	*	3.99855385	3.291608594	4.470921093	-0.233670086	0.046062667	1	11.36	8.22	28.76	15.6	Nodiff	Intron (ENSMUST00000231568.1/381062, intron 7 of 7)	17	15059454	15074993	15540	1	381062	ENSMUST00000187199.2	16261	ENSMUSG00000036552	Ermard	ER membrane associated RNA degradation
220	chr18	15133168	401	*	3.864570059	2.836100398	4.458898954	-0.30598001	0.009848605	1	6.06	8.22	24.92	19.06	Nodiff	Intron (ENSMUST00000025992.6/106931, intron 1 of 4)	18	14968685	15151446	182762	2	106931	ENSMUST00000025992.6	17878	ENSMUSG00000036225	Kctd1	potassium channel tetramerisation domain containing 1
221	chr8	15163349	401	*	4.378774101	3.730556954	4.824428415	-0.25595672	0.040942358	0.285186208	7.57	18.97	30.67	25.99	Nodiff	Intron (ENSMUST00000211278.1/ENSMUST00000211278.1, intron 1 of 2)	8	15119007	15131160	12154	1	17930	ENSMUST00000140033.1	44343	ENSMUSG00000031461	Myom2	myomesin 2
222	chr6	15196835	401	*	3.942533203	3.175454256	4.440675792	-0.252883727	0.031886911	1	9.85	8.22	19.17	24.26	Nodiff	Promoter (<=1kb)	6	15196949	15397843	200895	1	114142	ENSMUST00000151301.7	0	ENSMUSG00000029563	Foxp2	forkhead box P2
223	chr8	15248490	401	*	4.228406376	3.577663401	4.675242528	-0.261556949	0.036213459	0.273151049	14.39	9.49	26.84	24.26	Nodiff	Intron (ENSMUST00000211278.1/ENSMUST00000211278.1, intron 1 of 2)	8	15119007	15131160	12154	1	17930	ENSMUST00000140033.1	129484	ENSMUSG00000031461	Myom2	myomesin 2
224	chr8	15287376	401	*	4.03921743	3.364498825	4.497122241	-0.239698128	0.04539386	1	9.85	10.75	19.17	25.99	Nodiff	Intron (ENSMUST00000211278.1/ENSMUST00000211278.1, intron 1 of 2)	8	15119007	15131160	12154	1	17930	ENSMUST00000140033.1	168370	ENSMUSG00000031461	Myom2	myomesin 2
225	chr17	15830956	401	*	4.330424693	3.539394354	4.838415957	-0.323108705	0.012928651	0.183176058	10.6	12.65	36.42	20.8	Nodiff	Promoter (<=1kb)	17	15821041	15830885	9845	2	68799	ENSMUST00000238157.1	-72	ENSMUSG00000048027	Rgmb	repulsive guidance molecule family member B
226	chr6	15854677	401	*	4.210039462	3.507563532	4.680428806	-0.278087099	0.027136292	0.246495708	11.36	11.38	28.76	22.53	Nodiff	Distal Intergenic	6	15727799	15770349	42551	1	16543	ENSMUST00000128849.2	126879	ENSMUSG00000041390	Mdfic	MyoD family inhibitor domain containing
227	chr7	15939369	401	*	4.227995151	3.53115732	4.695876705	-0.265687817	0.031855276	0.262688821	13.63	9.49	34.51	17.33	Nodiff	Promoter (<=1kb)	7	15938762	15938870	109	2	100217441	ENSMUST00000116828.1	-500	ENSMUSG00000080478	Snord23	small nucleolar RNA, C/D box 23
228	chr7	15978835	401	*	4.165704015	3.475014538	4.630834616	-0.265084983	0.032458961	0.264332499	12.12	10.12	28.76	20.8	Nodiff	Promoter (<=1kb)	7	15972576	15978725	6150	2	243842	ENSMUST00000209251.1	-111	ENSMUSG00000070808	Bicra	BRD4 interacting chromatin remodeling complex associated protein
229	chr7	16202999	401	*	3.61381999	2.424523705	4.256737124	-0.291780858	0.008123915	1	7.57	3.16	19.17	19.06	Nodiff	Promoter (<=1kb)	7	16197147	16204201	7055	2	71723	ENSMUST00000128452.1	802	ENSMUSG00000006019	Dhx34	DEAH (Asp-Glu-Ala-His) box polypeptide 34
230	chr7	16313383	401	*	4.289622118	3.466881472	4.810303929	-0.344164485	0.008907691	0.16645766	11.36	10.75	24.92	31.19	Nodiff	Promoter (<=1kb)	7	16313517	16317697	4181	1	170770	ENSMUST00000147267.1	0	ENSMUSG00000002083	Bbc3	BCL2 binding component 3
231	chr14	16365502	401	*	4.712578101	4.043664798	5.167827421	-0.351198836	0.011134406	0.172819777	15.91	17.08	26.84	45.06	Nodiff	Promoter (<=1kb)	14	16365179	16435462	70284	1	21974	ENSMUST00000017629.11	324	ENSMUSG00000017485	Top2b	topoisomerase (DNA) II beta
232	chr19	16801196	401	*	4.299406116	3.205093004	4.914484242	-0.451864003	0.001223961	0.081951512	12.12	6.32	32.59	27.73	Nodiff	Distal Intergenic	19	16752320	16780933	28614	2	271564	ENSMUST00000225764.1	-20264	ENSMUSG00000046230	Vps13a	vacuolar protein sorting 13A
233	chr7	16810850	401	*	4.532459082	3.940332447	4.951065352	-0.287437299	0.029768952	0.255850719	17.42	13.28	30.67	31.19	Nodiff	Exon (ENSMUST00000061390.8/243853, exon 3 of 3)	7	16811612	16815521	3910	2	243853	ENSMUST00000206259.1	4271	ENSMUSG00000048920	Fkrp	fukutin related protein
234	chr16	16829156	401	*	4.167431455	3.337989145	4.690745762	-0.298322799	0.016628601	0.20162652	7.57	12.65	32.59	19.06	Nodiff	Promoter (<=1kb)	16	16753016	16829313	76298	2	50525	ENSMUST00000023468.5	0	ENSMUSG00000022783	Spag6l	sperm associated antigen 6-like
235	chr7	16906890	401	*	4.578338915	3.681371063	5.12725468	-0.42188785	0.002843057	0.113847884	9.85	15.81	42.17	27.73	Nodiff	Promoter (<=1kb)	7	16906514	16910900	4387	1	19222	ENSMUST00000144408.1	377	ENSMUSG00000043017	Ptgir	prostaglandin I receptor (IP)
236	chr16	17058112	401	*	4.128575092	3.364498825	4.625466616	-0.285959005	0.021690191	0.225562644	9.85	10.75	26.84	22.53	Nodiff	Distal Intergenic	16	17069696	17086736	17041	1	106369	ENSMUST00000035682.15	-11184	ENSMUSG00000022773	Ypel1	yippee like 1
237	chr6	17281214	401	*	4.633396547	3.854552804	5.136405589	-0.389334956	0.005230066	0.141470556	18.18	10.75	28.76	41.59	Nodiff	Promoter (<=1kb)	6	17281327	17282684	1358	1	12390	ENSMUST00000115459.1	0	ENSMUSG00000000058	Cav2	caveolin 2
238	chr10	17560862	401	*	3.91976737	3.049122731	4.458898954	-0.276451567	0.019627761	1	8.33	8.22	24.92	19.06	Nodiff	Distal Intergenic	10	17723218	17725674	2457	1	17684	ENSMUST00000038107.8	-161956	ENSMUSG00000039910	Cited2	Cbp/p300-interacting transactivator, with Glu/Asp-rich carboxy-terminal domain, 2
239	chr16	17674396	401	*	4.327474403	3.416598172	4.881462022	-0.377527861	0.004883097	0.139912417	10.6	10.75	36.42	22.53	Nodiff	Exon (ENSMUST00000232645.1/94112, exon 7 of 17)	16	17655208	17655853	646	2	94112	ENSMUST00000231231.1	-18544	ENSMUSG00000012114	Med15	mediator complex subunit 15
240	chr6	17681677	401	*	4.714078905	3.593131921	5.337204176	-0.632561326	0.000132048	0.02991034	12.12	12.02	47.93	32.93	Loss	Distal Intergenic	6	17692933	17820447	127515	1	64213	ENSMUST00000129105.1	-10856	ENSMUSG00000029534	St7	suppression of tumorigenicity 7
241	chr16	17798175	401	*	4.145496775	3.195861338	4.713272645	-0.352957128	0.006194108	0.148277937	7.57	10.75	23	29.46	Nodiff	Promoter (<=1kb)	16	17797350	17808293	10944	1	224024	ENSMUST00000231329.1	826	ENSMUSG00000012017	Scarf2	scavenger receptor class F, member 2
242	chr16	17849509	401	*	4.157351411	3.328513995	4.680428806	-0.315432893	0.01290434	0.183176058	10.6	9.49	28.76	22.53	Nodiff	Exon (ENSMUST00000150068.1/13356, exon 7 of 16)	16	17842432	17845177	2746	2	13356	ENSMUST00000231306.1	-4333	ENSMUSG00000003166	Dgcr2	DiGeorge syndrome critical region gene 2
243	chr16	17972706	401	*	3.852259612	3.12405193	4.333916712	-0.224332406	0.049229163	1	9.85	7.59	23	17.33	Nodiff	Distal Intergenic	16	17980428	17981273	846	1	22363	ENSMUST00000075371.4	-7322	ENSMUSG00000059280	Vpreb2	pre-B lymphocyte gene 2
244	chr12	18135800	401	*	4.708641682	3.981550825	5.189815701	-0.387174764	0.006184676	0.148277937	15.15	16.44	38.34	34.66	Nodiff	Exon (ENSMUST00000222777.1/ENSMUST00000222777.1, exon 1 of 1)	12	18514510	18535254	20745	1	236366	ENSMUST00000177778.8	-378310	ENSMUSG00000073197	5730507C01Rik	RIKEN cDNA 5730507C01 gene
245	chr16	18213095	401	*	3.935901786	3.004869949	4.497122241	-0.284324944	0.015961104	1	5.3	10.75	19.17	25.99	Nodiff	Promoter (<=1kb)	16	18207822	18213533	5712	2	66779	ENSMUST00000232008.1	38	ENSMUSG00000116557	4933432I09Rik	RIKEN cDNA 4933432I09 gene
246	chr14	18238652	401	*	4.233350753	3.593131921	4.675242528	-0.260205154	0.038244397	0.278846337	12.12	12.02	26.84	24.26	Nodiff	Promoter (<=1kb)	14	18206743	18239011	32269	2	353187	ENSMUST00000225491.1	0	ENSMUSG00000021775	Nr1d2	nuclear receptor subfamily 1, group D, member 2
247	chr16	18402649	401	*	4.404125434	3.736537051	4.858766515	-0.298518253	0.021971616	0.226209527	15.91	10.75	26.84	31.19	Nodiff	Promoter (<=1kb)	16	18403449	18404458	1010	1	11877	ENSMUST00000152132.1	-400	ENSMUSG00000118669	Arvcf	armadillo repeat gene deleted in velocardiofacial syndrome
248	chr16	18440881	401	*	4.154275416	3.449989992	4.625466616	-0.266784277	0.030386981	0.257616547	13.63	8.22	26.84	22.53	Nodiff	Promoter (<=1kb)	16	18440801	18442449	1649	1	26462	ENSMUST00000138310.2	81	ENSMUSG00000075704	Txnrd2	thioredoxin reductase 2
249	chr10	18545807	401	*	4.195831871	3.570090371	4.630834616	-0.245377312	0.046773201	0.299427236	13.63	10.12	28.76	20.8	Nodiff	Promoter (<=1kb)	10	18539498	18546076	6579	2	56016	ENSMUST00000020000.6	0	ENSMUSG00000019853	Hebp2	heme binding protein 2
250	chr8	18731155	401	*	4.177468797	3.547129805	4.614670324	-0.248433559	0.044814589	0.296943039	11.36	12.02	23	25.99	Nodiff	Intron (ENSMUST00000039412.14/244329, intron 12 of 13)	8	18690263	18741562	51300	2	11601	ENSMUST00000033846.6	10007	ENSMUSG00000031465	Angpt2	angiopoietin 2
251	chr8	18836070	401	*	4.296756343	3.688383279	4.723358192	-0.251686555	0.045767364	0.298188102	10.6	15.18	26.84	25.99	Nodiff	Distal Intergenic	8	18846277	18891361	45085	1	52123	ENSMUST00000149565.7	-9807	ENSMUSG00000031467	Agpat5	1-acylglycerol-3-phosphate O-acyltransferase 5 (lysophosphatidic acid acyltransferase, epsilon)
252	chr8	18904903	401	*	4.235746043	3.60058527	4.675242528	-0.259037064	0.039003903	0.281004162	12.88	11.38	26.84	24.26	Nodiff	Distal Intergenic	8	18932729	18950871	18143	2	319581	ENSMUST00000144987.7	45568	ENSMUSG00000039814	Xkr5	X-linked Kx blood group related 5
253	chr3	19041404	401	*	3.980542545	2.441224754	4.708203307	-0.473632093	0.000365942	1	8.33	2.53	21.09	31.19	Nodiff	Distal Intergenic	3	19131402	19163065	31664	2	74252	ENSMUST00000029125.9	121261	ENSMUSG00000027599	Armc1	armadillo repeat containing 1
254	chr7	19094822	401	*	4.099213093	3.399607892	4.568327324	-0.255585135	0.036294259	1	9.09	12.02	24.92	22.53	Nodiff	Promoter (<=1kb)	7	19094594	19098549	3956	1	20475	ENSMUST00000049454.5	229	ENSMUSG00000040841	Six5	sine oculis-related homeobox 5
255	chr7	19128397	401	*	3.791293115	2.946194819	4.320691428	-0.248998741	0.028605875	1	9.09	6.32	19.17	20.8	Nodiff	Promoter (2-3kb)	7	19131693	19137812	6120	1	243867	ENSMUST00000165913.1	-2896	ENSMUSG00000050428	Fbxo46	F-box protein 46
256	chr12	19173170	401	*	4.615609046	4.059977038	5.015754612	-0.268507935	0.041291593	0.286005402	18.18	15.18	42.17	22.53	Nodiff	Distal Intergenic	12	18514546	18535251	20706	1	236366	ENSMUST00000063216.5	658625	ENSMUSG00000073197	5730507C01Rik	RIKEN cDNA 5730507C01 gene
257	chr8	19197699	401	*	3.736983255	4.28236946	2.849587391	0.203382295	0.048810587	1	21.21	17.71	5.75	8.66	Nodiff	Promoter (<=1kb)	8	19198706	19201545	2840	1	56519	ENSMUST00000081017.2	-607	ENSMUSG00000059230	Defb4	defensin beta 4
258	chr7	19210012	401	*	4.012360797	3.235264862	4.514650408	-0.256761537	0.031024464	1	6.82	12.02	24.92	20.8	Nodiff	Promoter (2-3kb)	7	19212538	19224174	11637	1	319197	ENSMUST00000060225.5	-2126	ENSMUSG00000044317	Gpr4	G protein-coupled receptor 4
259	chr8	19225072	401	*	3.443082816	4.185401648	1.831052056	0.225322629	0.011267843	1	21.21	15.18	1.92	5.2	Nodiff	Promoter (<=1kb)	8	19225478	19228209	2732	1	116746	ENSMUST00000063112.3	-6	ENSMUSG00000050756	Defb6	defensin beta 6
260	chr7	19385698	401	*	4.092391065	3.364498825	4.573911775	-0.265006555	0.030410964	1	9.85	10.75	26.84	20.8	Nodiff	Promoter (<=1kb)	7	19386643	19386717	75	1	100124438	ENSMUST00000102360.2	-545	ENSMUSG00000076315	Mir343	microRNA 343
261	chr2	19445764	401	*	3.924146301	3.049122731	4.464922547	-0.275079579	0.019881467	1	8.33	8.22	26.84	17.33	Nodiff	Promoter (<=1kb)	2	19445663	19447501	1839	1	19213	ENSMUST00000028068.2	102	ENSMUSG00000026735	Ptf1a	pancreas specific transcription factor, 1a
262	chr7	19524000	401	*	4.807307169	4.205381274	5.23075215	-0.334650005	0.015962786	0.198296177	20.45	16.44	42.17	32.93	Nodiff	Exon (ENSMUST00000207576.1/69547, exon 5 of 5)	7	19518731	19525056	6326	1	69547	ENSMUST00000214205.1	5270	ENSMUSG00000060621	Nkpd1	NTPase, KAP family P-loop domain containing 1
263	chr7	19586357	401	*	4.33006605	3.673491346	4.779619307	-0.272510806	0.031150639	0.260715172	16.66	8.85	30.67	24.26	Nodiff	Promoter (<=1kb)	7	19585210	19586691	1482	2	53609	ENSMUST00000207264.1	0	ENSMUSG00000061028	Clasrp	CLK4-associating serine/arginine rich protein
264	chr6	19596870	401	*	3.913150115	3.185401648	4.394608647	-0.233982632	0.043623134	1	10.6	7.59	23	19.06	Nodiff	Distal Intergenic	6	19555342	19555461	120	1	102465192	ENSMUST00000183510.1	41529	ENSMUSG00000099149	Mir6370	microRNA 6370
265	chr2	19657817	401	*	4.365948982	3.750400301	4.796039791	-0.265741945	0.03690188	0.27549608	13.63	13.28	19.17	36.39	Nodiff	Promoter (<=1kb)	2	19657752	19660583	2832	1	71198	ENSMUST00000052168.5	66	ENSMUSG00000043415	Otud1	OTU domain containing 1
266	chr7	19770591	401	*	5.186607744	4.719523189	5.538885997	-0.316958938	0.025588142	0.240026696	28.03	24.67	47.93	45.06	Nodiff	Promoter (<=1kb)	7	19765613	19771016	5404	2	57278	ENSMUST00000155244.2	25	ENSMUSG00000002980	Bcam	basal cell adhesion molecule
267	chr14	20000432	401	*	4.606331251	3.364498825	5.263664618	-0.685367187	6.44E-05	0.020343633	9.85	10.75	42.17	34.66	Loss	Distal Intergenic	14	19875655	19977627	101973	2	14702	ENSMUST00000159073.7	-22806	ENSMUSG00000043004	Gng2	guanine nucleotide binding protein (G protein), gamma 2
268	chr16	20141029	401	*	4.125437059	3.48310201	4.568327324	-0.243488629	0.046000302	0.298401412	12.88	9.49	24.92	22.53	Nodiff	Promoter (<=1kb)	16	20141063	20232573	91511	1	208146	ENSMUST00000090052.10	0	ENSMUSG00000041215	Yeats2	YEATS domain containing 2
269	chr10	20148422	401	*	4.270883674	3.608000311	4.723358192	-0.275745779	0.029836376	0.255850719	13.63	10.75	26.84	25.99	Nodiff	Promoter (<=1kb)	10	20148471	20281522	133052	1	17761	ENSMUST00000020173.15	0	ENSMUSG00000019996	Map7	microtubule-associated protein 7
270	chr14	20290274	401	*	3.721294991	2.860407481	4.256737124	-0.222536652	0.037856502	1	11.36	3.16	19.17	19.06	Nodiff	Distal Intergenic	14	20294697	20316496	21800	1	67725	ENSMUST00000223663.1	-4023	ENSMUSG00000021809	Nudt13	nudix (nucleoside diphosphate linked moiety X)-type motif 13
271	chr14	20352832	401	*	4.114134042	3.070750292	4.713272645	-0.384394297	0.003251004	1	9.85	6.96	23	29.46	Nodiff	Promoter (<=1kb)	14	20352728	20374390	21663	1	105428	ENSMUST00000225114.1	105	ENSMUSG00000039599	Fam149b	family with sequence similarity 149, member B
272	chr4	20450870	401	*	3.592507605	2.554824001	4.189815701	-0.263196412	0.016699483	1	6.06	5.69	19.17	17.33	Nodiff	Intron (ENSMUST00000119374.7/269513, intron 3 of 5)	4	20118874	20778567	659694	2	269513	ENSMUST00000119374.7	327297	ENSMUSG00000055761	Nkain3	Na+/K+ transporting ATPase interacting 3
273	chr1	20722099	401	*	4.114766845	3.425018862	4.579474693	-0.254159866	0.037347024	1	11.36	10.12	28.76	19.06	Nodiff	Distal Intergenic	1	20730905	20734496	3592	1	16171	ENSMUST00000027061.4	-8406	ENSMUSG00000025929	Il17a	interleukin 17A
274	chr5	20951442	401	*	4.041957403	3.37322823	4.497122241	-0.239160748	0.045982174	1	10.6	10.12	19.17	25.99	Nodiff	Promoter (<=1kb)	5	20893028	20951822	58795	2	242860	ENSMUST00000036489.9	0	ENSMUSG00000039968	Rsbn1l	round spermatid basic protein 1-like
275	chr9	20973070	401	*	4.272489724	3.483577469	4.779619307	-0.315767997	0.014290526	0.188551223	9.09	13.28	30.67	24.26	Nodiff	Promoter (<=1kb)	9	20968249	20973978	5730	2	14739	ENSMUST00000216499.1	508	ENSMUSG00000043895	S1pr2	sphingosine-1-phosphate receptor 2
276	chr9	21165879	401	*	4.391290545	3.695361577	4.858766515	-0.306493131	0.019235468	0.216513886	11.36	14.55	26.84	31.19	Nodiff	Promoter (<=1kb)	9	21165714	21213248	47535	1	18577	ENSMUST00000039413.14	166	ENSMUSG00000032177	Pde4a	phosphodiesterase 4A, cAMP specific
277	chr10	21228668	401	*	3.841378929	3.10321453	4.327319225	-0.227047884	0.047138599	1	8.33	8.85	21.09	19.06	Nodiff	Intron (ENSMUST00000217285.1/ENSMUST00000217285.1, intron 2 of 2)	10	21186947	21188618	1672	1	102636600	ENSMUST00000216598.1	41722	ENSMUSG00000111005	Gm33619	predicted gene, 33619
278	chr9	21233764	401	*	4.108206166	3.175454256	4.670037539	-0.344779855	0.006992926	1	9.85	8.22	24.92	25.99	Nodiff	Exon (ENSMUST00000194542.5/50868, exon 3 of 6)	9	21236123	21237193	1071	2	50868	ENSMUST00000193247.1	3029	ENSMUSG00000003308	Keap1	kelch-like ECH-associated protein 1
279	chr16	21392024	401	*	3.527705294	4.129214592	2.476894802	0.197690513	0.038762867	1	20.45	14.55	7.67	3.47	Nodiff	Distal Intergenic	16	21423118	21579247	156130	1	209018	ENSMUST00000096191.10	-30694	ENSMUSG00000033653	Vps8	VPS8 CORVET complex subunit
280	chr4	21695734	401	*	3.983969075	3.1654378	4.502988658	-0.276755745	0.021494488	1	9.09	8.85	21.09	24.26	Nodiff	Distal Intergenic	4	21677481	21685963	8483	2	230025	ENSMUST00000095141.3	-9772	ENSMUSG00000040478	Prdm13	PR domain containing 13
281	chr9	21732324	401	*	4.087964473	3.26371177	4.609241728	-0.299484772	0.015939187	1	9.09	10.12	21.09	27.73	Nodiff	Exon (ENSMUST00000034713.8/16835, exon 3 of 18)	9	21723641	21738532	14892	1	16835	ENSMUST00000214359.1	8684	ENSMUSG00000032193	Ldlr	low density lipoprotein receptor
282	chr9	21936812	401	*	4.321521919	3.722942051	4.743320204	-0.247054721	0.048958078	0.306570061	14.39	12.02	34.51	19.06	Nodiff	Promoter (<=1kb)	9	21937033	21948904	11872	1	235044	ENSMUST00000046371.12	0	ENSMUSG00000040563	Plppr2	phospholipid phosphatase related 2
283	chr13	22005592	401	*	3.873697444	3.082071752	4.381930591	-0.243105536	0.035187904	1	6.82	10.12	19.17	22.53	Nodiff	Promoter (<=1kb)	13	22002560	22005222	2663	2	54373	ENSMUST00000129665.7	-371	ENSMUSG00000006179	Prss16	protease, serine 16 (thymus)
284	chr9	22012967	401	*	3.991563458	3.28236946	4.464922547	-0.238025783	0.04358961	1	10.6	8.85	26.84	17.33	Nodiff	3' UTR	9	22005568	22009245	3678	1	19089	ENSMUST00000214565.1	7400	ENSMUSG00000003402	Prkcsh	protein kinase C substrate 80K-H
285	chr6	22070513	401	*	4.844860101	4.032686596	5.36135621	-0.464407835	0.001814918	0.093626709	14.39	18.34	44.09	38.13	Nodiff	Intron (ENSMUST00000115383.8/214642, intron 4 of 21)	6	22025943	22085138	59196	1	214642	ENSMUST00000156621.1	44571	ENSMUSG00000062980	Cped1	cadherin-like and PC-esterase domain containing 1
286	chr16	22189206	401	*	3.82891867	3.092681872	4.314033043	-0.223488854	0.049279585	1	7.57	9.49	17.25	22.53	Nodiff	Distal Intergenic	16	22059009	22163299	104291	2	319765	ENSMUST00000100052.10	-25908	ENSMUSG00000033581	Igf2bp2	insulin-like growth factor 2 mRNA binding protein 2
287	chr8	22288570	401	*	3.104342291	3.750400301	1.903806022	0.164715042	0.048794145	1	13.63	13.28	5.75	1.73	Nodiff	Intron (ENSMUST00000077194.1/234129, intron 2 of 27)	8	22283441	22371418	87978	1	234129	ENSMUST00000211747.1	5130	ENSMUSG00000031481	Tpte	transmembrane phosphatase with tensin homology
288	chr8	22326032	401	*	4.648789187	4.032361664	5.07930554	-0.317115523	0.019516977	0.216738298	18.18	14.55	36.42	31.19	Nodiff	Intron (ENSMUST00000077194.1/234129, intron 13 of 27)	8	22283441	22371418	87978	1	234129	ENSMUST00000211747.1	42592	ENSMUSG00000031481	Tpte	transmembrane phosphatase with tensin homology
289	chr9	22444938	401	*	4.540431396	3.523335518	5.131047798	-0.485108397	0.000956463	0.074324821	12.88	10.12	44.09	25.99	Nodiff	Intron (ENSMUST00000215715.1/55934, intron 5 of 5)	9	22430265	22444681	14417	1	68283	ENSMUST00000213133.1	14674	ENSMUSG00000036411	9530077C05Rik	RIKEN cDNA 9530077C05 gene
290	chr9	22475435	401	*	4.476163261	3.879998915	4.896769235	-0.277882157	0.033550222	0.26654108	13.63	15.81	24.92	34.66	Nodiff	Promoter (<=1kb)	9	22475715	22888280	412566	1	319845	ENSMUST00000039798.15	0	ENSMUSG00000035919	Bbs9	Bardet-Biedl syndrome 9 (human)
291	chr8	22476535	401	*	4.308313996	3.381905133	4.867887606	-0.391617325	0.003849612	0.128861984	11.36	9.49	30.67	27.73	Nodiff	Promoter (<=1kb)	8	22462614	22476855	14242	2	102032	ENSMUST00000163774.2	0	ENSMUSG00000031534	Smim19	small integral membrane protein 19
292	chr8	22486294	401	*	4.331381309	3.687970754	4.774778202	-0.27697198	0.030653594	0.258562917	14.39	11.38	28.76	25.99	Nodiff	Intron (ENSMUST00000067786.8/20516, intron 1 of 10)	8	22476900	22535369	58470	1	20516	ENSMUST00000209305.1	9395	ENSMUSG00000037656	Slc20a2	solute carrier family 20, member 2
293	chr16	22499574	401	*	3.101865396	3.757085659	1.867887606	0.166949104	0.046511783	1	14.39	12.65	3.83	3.47	Nodiff	Intron (ENSMUST00000089925.9/110197, intron 22 of 24)	16	22511480	22517681	6202	1	78082	ENSMUST00000159309.1	-11506	ENSMUSG00000089874	9230117E06Rik	RIKEN cDNA 9230117E06 gene
294	chr11	22512363	401	*	4.418969139	3.744080719	4.876951394	-0.281086155	0.028454907	0.250130343	9.09	17.71	34.51	24.26	Nodiff	Promoter (<=1kb)	11	22512088	22519234	7147	1	103765	ENSMUST00000059319.7	276	ENSMUSG00000049904	Tmem17	transmembrane protein 17
295	chr8	22606353	401	*	4.552562029	3.928535751	4.986741799	-0.307004973	0.021828471	0.225617379	15.91	14.55	28.76	34.66	Nodiff	Distal Intergenic	8	22577075	22593813	16739	2	22335	ENSMUST00000179233.1	-12541	ENSMUSG00000008892	Vdac3	voltage-dependent anion channel 3
296	chr16	22623848	401	*	4.158833855	3.346879939	4.675242528	-0.304795213	0.015615057	0.196614063	8.33	12.02	26.84	24.26	Nodiff	Intron (ENSMUST00000089925.9/110197, intron 1 of 24)	16	22605326	22605432	107	1	102465962	ENSMUST00000184329.1	18523	ENSMUSG00000098448	Mir6362	microRNA 6362
297	chr5	22746041	401	*	4.190519857	3.282915882	4.743320204	-0.324316903	0.010157909	0.170872396	6.82	12.65	34.51	19.06	Nodiff	Promoter (<=1kb)	5	22746059	23275597	529539	1	269629	ENSMUST00000197992.1	0	ENSMUSG00000106379	Lhfpl3	lipoma HMGIC fusion partner-like 3
298	chr10	22819475	401	*	3.900008045	2.958532802	4.464922547	-0.282264216	0.016180061	1	6.06	9.49	26.84	17.33	Nodiff	Promoter (<=1kb)	10	22817281	22820174	2894	2	21412	ENSMUST00000049930.8	299	ENSMUSG00000045680	Tcf21	transcription factor 21
299	chr11	23143238	401	*	3.61029106	2.796942633	4.12725468	-0.211837383	0.049275303	1	7.57	6.32	21.09	13.86	Nodiff	Distal Intergenic	11	23152140	23166375	14236	1	76993	ENSMUST00000141678.1	-8502	ENSMUSG00000086366	1700061J23Rik	RIKEN cDNA 1700061J23 gene
300	chr1	23176126	401	*	4.032383439	3.155351315	4.573911775	-0.301447	0.014139371	1	8.33	9.49	26.84	20.8	Nodiff	Intron (ENSMUST00000191045.1/ENSMUST00000191045.1, intron 2 of 3)	1	23100473	23102253	1781	2	66755	ENSMUST00000073179.5	-73874	ENSMUSG00000073730	Ppp1r14bl	protein phosphatase 1, regulatory inhibitor subunit 14B like
301	chr16	23200510	401	*	4.288404282	3.450476487	4.815027473	-0.347222179	0.008421897	0.161371846	9.85	12.02	26.84	29.46	Nodiff	Intron (ENSMUST00000232204.1/105246089, intron 2 of 2)	16	23192150	23206583	14434	1	105246089	ENSMUST00000232062.1	8361	ENSMUSG00000068463	C730014E05Rik	RIKEN cDNA C730014E05 gene
302	chr6	23350678	401	*	3.837236439	2.934446156	4.388283545	-0.273156493	0.018927686	1	8.33	6.96	21.09	20.8	Nodiff	Intron (ENSMUST00000166458.8/320405, intron 19 of 29)	6	23262843	23355919	93077	2	320405	ENSMUST00000156986.7	4841	ENSMUSG00000017978	Cadps2	Ca2+-dependent activator protein for secretion 2
303	chr16	23378375	401	*	3.872555872	2.886470714	4.452850107	-0.291563487	0.013074203	1	5.3	9.49	23	20.8	Nodiff	Distal Intergenic	16	23429133	23433960	4828	1	239766	ENSMUST00000038730.6	-50358	ENSMUSG00000033383	Rtp1	receptor transporter protein 1
304	chr8	23403055	401	*	4.070151466	4.566513325	3.307343785	0.2302127	0.043655068	1	22.72	24.67	7.67	12.13	Nodiff	Distal Intergenic	8	23411502	23449632	38131	1	20377	ENSMUST00000033952.7	-8047	ENSMUSG00000031548	Sfrp1	secreted frizzled-related protein 1
305	chr13	23487772	401	*	4.050421209	3.234700087	4.568327324	-0.288941301	0.018437667	1	10.6	8.22	24.92	22.53	Nodiff	Promoter (<=1kb)	13	23477883	23488830	10948	2	238555	ENSMUST00000223877.1	658	ENSMUSG00000053216	Btn2a2	butyrophilin, subfamily 2, member A2
306	chr8	23600784	401	*	3.827055081	3.070750292	4.320691428	-0.230680723	0.042688811	1	9.85	6.96	19.17	20.8	Nodiff	Distal Intergenic	8	23636019	23902111	266093	1	320158	ENSMUST00000131410.7	-34835	ENSMUSG00000037492	Zmat4	zinc finger, matrin type 4
307	chr17	23706413	401	*	3.725111815	2.874223364	4.256737124	-0.226696877	0.039281114	1	4.54	10.12	19.17	19.06	Nodiff	Intron (ENSMUST00000201734.3/ENSMUST00000201734.3, intron 34 of 40)	17	23726336	23736730	10395	1	268930	ENSMUST00000024701.8	-19523	ENSMUSG00000023908	Pkmyt1	protein kinase, membrane associated tyrosine/threonine 1
308	chr17	23737473	401	*	4.137792254	3.408128043	4.620078569	-0.276265634	0.026260229	0.24352474	9.85	11.38	24.92	24.26	Nodiff	Promoter (2-3kb)	17	23736186	23740398	4213	2	76498	ENSMUST00000024702.4	2525	ENSMUSG00000023909	Paqr4	progestin and adipoQ receptor family member IV
309	chr18	23746360	401	*	3.906854011	2.836100398	4.514650408	-0.328951296	0.006653386	1	6.06	8.22	24.92	20.8	Nodiff	Distal Intergenic	18	23750447	23752305	1859	2	100502834	ENSMUST00000132571.1	5545	ENSMUSG00000086287	Gm15972	predicted gene 15972
310	chr1	23762545	401	*	4.349355	3.554824001	4.858766515	-0.345434013	0.00931275	0.167567051	12.12	11.38	26.84	31.19	Nodiff	Promoter (<=1kb)	1	23762011	23815739	53729	1	280645	ENSMUST00000140583.1	535	ENSMUSG00000026156	B3gat2	beta-1,3-glucuronyltransferase 2 (glucuronosyltransferase S)
311	chr6	23793826	401	*	3.086022542	3.736935922	1.867887606	0.164564958	0.048967365	1	12.12	14.55	3.83	3.47	Nodiff	Intron (ENSMUST00000166458.8/320405, intron 2 of 29)	6	23262773	23839137	576365	2	320405	ENSMUST00000166458.8	44911	ENSMUSG00000017978	Cadps2	Ca2+-dependent activator protein for secretion 2
312	chr11	23844889	401	*	3.827553839	2.897901722	4.388283545	-0.272724228	0.017668555	1	9.85	5.06	21.09	20.8	Nodiff	Distal Intergenic	11	23865244	23868470	3227	2	216578	ENSMUST00000145013.1	23181	ENSMUSG00000020273	Papolg	poly(A) polymerase gamma
313	chr18	24020216	401	*	3.985472874	3.185401648	4.497122241	-0.269594535	0.024009434	1	10.6	7.59	19.17	25.99	Nodiff	Promoter (<=1kb)	18	24013925	24020320	6396	2	59057	ENSMUST00000153337.1	0	ENSMUSG00000051469	Zfp24	zinc finger protein 24
314	chr8	24035139	401	*	3.96812106	3.12405193	4.497122241	-0.280239726	0.019234927	1	9.85	7.59	19.17	25.99	Nodiff	Intron (ENSMUST00000042352.10/320158, intron 6 of 6)	8	23929053	24015192	86140	1	320158	ENSMUST00000146774.1	106087	ENSMUSG00000037492	Zmat4	zinc finger, matrin type 4
315	chr8	24066178	401	*	4.641037374	4.049122731	5.059538421	-0.303418823	0.024342466	0.234626302	16.66	16.44	26.84	39.86	Nodiff	Intron (ENSMUST00000123412.1/320158, intron 6 of 7)	8	23929053	24015192	86140	1	320158	ENSMUST00000146774.1	137126	ENSMUSG00000037492	Zmat4	zinc finger, matrin type 4
316	chr14	24170529	401	*	3.88516814	2.970087719	4.440675792	-0.282143291	0.016673043	1	6.82	8.85	19.17	24.26	Nodiff	Exon (ENSMUST00000042009.12/71228, exon 4 of 27)	14	24133953	24177789	43837	2	71228	ENSMUST00000042009.12	6860	ENSMUSG00000021782	Dlg5	discs large MAGUK scaffold protein 5
317	chr8	24247480	401	*	4.783904124	3.593572471	5.427111889	-0.689468258	6.50E-05	0.020343633	8.33	15.81	47.93	38.13	Loss	Distal Intergenic	8	24437180	24438984	1805	2	69068	ENSMUST00000052622.5	191104	ENSMUSG00000056313	Tcim	transcriptional and immune response regulator
318	chr14	24258766	401	*	3.917596676	2.898614968	4.508831316	-0.316512491	0.008715531	1	6.06	8.85	23	22.53	Nodiff	Distal Intergenic	14	24133955	24245920	111966	2	71228	ENSMUST00000090398.10	-12847	ENSMUSG00000021782	Dlg5	discs large MAGUK scaffold protein 5
319	chr16	24351600	401	*	3.950852629	2.848674271	4.568327324	-0.354175548	0.00441488	1	6.82	7.59	24.92	22.53	Nodiff	Intron (ENSMUST00000231672.1/ENSMUST00000231672.1, intron 2 of 4)	16	24393507	24685183	291677	1	210126	ENSMUST00000231352.1	-41507	ENSMUSG00000033306	Lpp	LIM domain containing preferred translocation partner in lipoma
320	chr17	24478744	401	*	4.910218527	4.301058707	5.337204176	-0.35321414	0.012326255	0.179760699	20.45	18.97	47.93	32.93	Nodiff	Promoter (<=1kb)	17	24473551	24479055	5505	2	56716	ENSMUST00000234941.1	0	ENSMUSG00000024142	Mlst8	MTOR associated protein, LST8 homolog (S. cerevisiae)
321	chr17	24513968	401	*	4.206968823	3.407627053	4.718324232	-0.31157777	0.013993858	0.188551223	13.63	7.59	24.92	27.73	Nodiff	Promoter (<=1kb)	17	24511688	24514738	3051	2	224619	ENSMUST00000177502.7	370	ENSMUSG00000052752	Traf7	TNF receptor-associated factor 7
322	chr17	24533334	401	*	4.553960236	4.004207358	4.951065352	-0.270720031	0.039902205	0.28288776	18.18	13.91	30.67	31.19	Nodiff	Promoter (<=1kb)	17	24527241	24533726	6486	2	328778	ENSMUST00000061764.13	0	ENSMUSG00000079657	Rab26	RAB26, member RAS oncogene family
323	chr8	24570917	401	*	3.939967882	4.499612406	3.013360369	0.239885061	0.028501475	1	21.21	24.03	5.75	10.4	Nodiff	Intron (ENSMUST00000121992.1/209176, intron 1 of 9)	8	24532454	24576333	43880	2	209176	ENSMUST00000121992.1	5016	ENSMUSG00000031549	Ido2	indoleamine 2,3-dioxygenase 2
324	chr18	24636001	401	*	2.95578662	3.680956527	1.428397868	0.162749414	0.034605946	1	13.63	12.02	1.92	3.47	Nodiff	Intron (ENSMUST00000234266.1/58523, intron 21 of 21)	18	24626186	24631822	5637	1	58523	ENSMUST00000234351.1	9816	ENSMUSG00000024271	Elp2	elongator acetyltransferase complex subunit 2
325	chr7	24647484	401	*	4.141700816	3.433390688	4.614670324	-0.271477903	0.028517737	0.250288402	12.12	9.49	23	25.99	Nodiff	Distal Intergenic	7	24636550	24641118	4569	1	72434	ENSMUST00000080718.5	10935	ENSMUSG00000057454	Lypd3	Ly6/Plaur domain containing 3
326	chr12	24651964	401	*	4.970591029	4.495620349	5.327319225	-0.28599397	0.038726434	0.280516653	20.45	24.67	42.17	38.13	Nodiff	Promoter (<=1kb)	12	24652154	24655137	2984	1	194655	ENSMUST00000144046.1	0	ENSMUSG00000020653	Klf11	Kruppel-like factor 11
327	chr18	24672564	401	*	6.357257132	5.969748377	6.662412261	-0.368865129	0.010944847	0.172110555	69.69	55.66	124.61	77.98	Nodiff	Intron (ENSMUST00000068006.8/68591, intron 5 of 14)	18	24653878	24689908	36031	1	68591	ENSMUST00000234253.1	18687	ENSMUSG00000039616	Mocos	molybdenum cofactor sulfurase
328	chr1	24678377	401	*	3.923085328	3.092681872	4.446775791	-0.265799684	0.024425902	1	7.57	9.49	21.09	22.53	Nodiff	Promoter (<=1kb)	1	24678630	24765448	86819	1	68421	ENSMUST00000191471.6	0	ENSMUSG00000073725	Lmbrd1	LMBR1 domain containing 1
329	chr16	24710788	401	*	3.747539447	2.743286809	4.333916712	-0.277603061	0.014483713	1	8.33	5.06	23	17.33	Nodiff	Intron (ENSMUST00000038053.13/210126, intron 7 of 12)	16	24721855	24979530	257676	1	210126	ENSMUST00000115314.3	-10667	ENSMUSG00000033306	Lpp	LIM domain containing preferred translocation partner in lipoma
330	chr17	24716351	401	*	4.310813078	3.622717031	4.774778202	-0.288492358	0.02397123	0.233911744	15.15	9.49	28.76	25.99	Nodiff	Promoter (1-2kb)	17	24716196	24718012	1817	2	67504	ENSMUST00000234399.1	1261	ENSMUSG00000008482	Rnf151	ring finger protein 151
331	chr7	24717879	401	*	4.042862981	3.264265304	4.545770812	-0.246406166	0.034988253	1	5.3	13.91	17.25	29.46	Nodiff	Intron (ENSMUST00000205376.1/210155, intron 4 of 4)	7	24722494	24724290	1797	2	210155	ENSMUST00000081657.5	6011	ENSMUSG00000058717	Lypd11	Ly6/PLAUR domain containing 11
332	chr5	24745778	401	*	4.398885311	3.539394354	4.933796547	-0.375392933	0.005489716	0.143060823	10.6	12.65	23	38.13	Nodiff	Distal Intergenic	5	24751003	24751324	322	2	214301	ENSMUST00000123386.1	5146	ENSMUSG00000038135	Crygn	crystallin, gamma N
333	chr7	24748735	401	*	4.351315925	3.11367085	5.007524601	-0.546120604	0.000306587	0.048815191	9.09	8.22	38.34	25.99	Loss	Promoter (1-2kb)	7	24745127	24750821	5695	2	68891	ENSMUST00000206160.1	1686	ENSMUSG00000052212	Cd177	CD177 antigen
334	chr7	24821684	401	*	4.074637925	3.244248574	4.59832287	-0.292319644	0.016733607	1	11.36	7.59	17.25	31.19	Nodiff	Promoter (<=1kb)	7	24822109	24825872	3764	1	545936	ENSMUST00000150149.1	-25	ENSMUSG00000011350	Gm5893	predicted gene 5893
335	chr7	24822631	401	*	4.011315536	3.092058415	4.568327324	-0.305801077	0.011737949	1	11.36	5.69	24.92	22.53	Nodiff	Promoter (<=1kb)	7	24822109	24825872	3764	1	545936	ENSMUST00000150149.1	523	ENSMUSG00000011350	Gm5893	predicted gene 5893
336	chr8	24823676	401	*	4.192799823	4.684674682	3.440675792	0.249395095	0.034946645	0.268816458	24.24	27.2	9.59	12.13	Nodiff	Promoter (<=1kb)	8	24727186	24824066	96881	2	11499	ENSMUST00000050300.14	0	ENSMUSG00000031554	Adam5	a disintegrin and metallopeptidase domain 5
337	chr19	24861439	401	*	4.257774752	3.554824001	4.728374649	-0.28806953	0.023815715	0.233445599	12.12	11.38	28.76	24.26	Nodiff	Promoter (<=1kb)	19	24816130	24861687	45558	2	226041	ENSMUST00000150339.7	0	ENSMUSG00000041731	Pgm5	phosphoglucomutase 5
338	chr8	24923915	401	*	2.886806143	3.608000311	1.378213807	0.150618299	0.044994374	1	13.63	10.75	0	5.2	Nodiff	Exon (ENSMUST00000121438.8/353188, exon 3 of 22)	8	24913985	24948781	34797	2	353188	ENSMUST00000174059.1	24466	ENSMUSG00000037437	Adam32	a disintegrin and metallopeptidase domain 32
339	chr7	24945299	401	*	4.405130304	3.729755565	4.863334269	-0.303567958	0.020429368	0.22111986	15.15	11.38	28.76	29.46	Nodiff	Promoter (<=1kb)	7	24927445	24944494	17050	2	232974	ENSMUST00000206705.2	-806	ENSMUSG00000108367	Erfl	ETS repressor factor like
340	chr7	24952755	401	*	4.172728871	3.382415134	4.680428806	-0.291382716	0.019602651	0.216738298	7.57	13.28	28.76	22.53	Nodiff	Distal Intergenic	7	24927445	24944494	17050	2	232974	ENSMUST00000206705.2	-8262	ENSMUSG00000108367	Erfl	ETS repressor factor like
341	chr19	24999371	401	*	4.393740305	3.776957842	4.824428415	-0.271978165	0.034218618	0.268106342	16.66	10.75	30.67	25.99	Nodiff	Promoter (<=1kb)	19	24999534	25202432	202899	1	76088	ENSMUST00000025831.7	0	ENSMUSG00000052085	Dock8	dedicator of cytokinesis 8
342	chr6	25029903	401	*	4.121448083	3.273070776	4.652109081	-0.288705071	0.017810733	0.208824956	9.85	9.49	36.42	13.86	Nodiff	Distal Intergenic	6	24951141	24956297	5157	2	319832	ENSMUST00000127247.3	-73607	ENSMUSG00000048022	Tmem229a	transmembrane protein 229A
343	chr8	25049760	401	*	4.07941215	3.37322823	4.551443089	-0.257907558	0.033940625	1	10.6	10.12	19.17	27.73	Nodiff	Intron (ENSMUST00000064883.13/83436, intron 10 of 11)	8	25024929	25038962	14034	2	330723	ENSMUST00000084031.5	-10799	ENSMUSG00000037406	Htra4	HtrA serine peptidase 4
344	chr2	25083043	401	*	3.831090529	2.946194819	4.375549537	-0.265095638	0.021406191	1	9.09	6.32	17.25	24.26	Nodiff	Promoter (1-2kb)	2	25082033	25083734	1702	1	72090	ENSMUST00000150625.3	1011	ENSMUSG00000036813	Entpd8	ectonucleoside triphosphate diphosphohydrolase 8
345	chr10	25089207	401	*	3.934587574	3.10259561	4.458898954	-0.256071974	0.026561183	1	12.12	5.06	24.92	19.06	Nodiff	Distal Intergenic	10	25169090	25200158	31069	2	432442	ENSMUST00000100012.2	110551	ENSMUSG00000039166	Akap7	A kinase (PRKA) anchor protein 7
346	chr2	25109348	401	*	4.491312499	3.783907629	4.963882644	-0.328155962	0.014246019	0.188551223	13.63	13.91	36.42	25.99	Nodiff	Distal Intergenic	2	25085667	25095149	9483	2	241275	ENSMUST00000044018.7	-14200	ENSMUSG00000036805	Noxa1	NADPH oxidase activator 1
347	chr2	25181006	401	*	4.762429623	4.249278853	5.140174755	-0.283322928	0.036724129	0.275226659	19.69	18.34	30.67	39.86	Nodiff	Promoter (<=1kb)	2	25180758	25183339	2582	1	67122	ENSMUST00000104999.3	249	ENSMUSG00000078202	Nrarp	Notch-regulated ankyrin repeat protein
348	chr8	25195177	401	*	4.075828683	3.254291654	4.596035892	-0.270383213	0.024010629	1	8.33	10.75	34.51	13.86	Nodiff	Intron (ENSMUST00000084512.10/320165, intron 1 of 10)	8	25182761	25201408	18648	2	320165	ENSMUST00000211584.1	5831	ENSMUSG00000065954	Tacc1	transforming, acidic coiled-coil containing protein 1
349	chr7	25209849	401	*	3.46899606	2.539394354	4.029707823	-0.221920145	0.035307311	1	5.3	6.32	15.34	17.33	Nodiff	Intron (ENSMUST00000206750.1/67379, intron 4 of 4)	7	25217668	25217725	58	2	102466794	ENSMUST00000184632.1	7476	ENSMUSG00000098325	Mir7048	microRNA 7048
350	chr8	25220346	401	*	3.741035813	4.337463192	2.706084168	0.224435413	0.027460313	1	22.72	17.71	9.59	3.47	Nodiff	Intron (ENSMUST00000210016.1/320165, intron 1 of 5)	8	25154552	25201542	46991	2	320165	ENSMUST00000084030.5	-18805	ENSMUSG00000065954	Tacc1	transforming, acidic coiled-coil containing protein 1
351	chr7	25223724	401	*	3.794364325	2.922601032	4.333916712	-0.25422454	0.026042573	1	7.57	7.59	23	17.33	Nodiff	Promoter (2-3kb)	7	25221425	25227507	6083	1	210172	ENSMUST00000055604.5	2300	ENSMUSG00000046541	Zfp526	zinc finger protein 526
352	chr7	25251281	401	*	4.054733434	3.26371177	4.562721173	-0.281609554	0.021562482	1	9.09	10.12	23	24.26	Nodiff	Promoter (<=1kb)	7	25242561	25250761	8201	2	13875	ENSMUST00000045847.14	-521	ENSMUSG00000040857	Erf	Ets2 repressor factor
353	chr16	25267572	401	*	3.960031438	3.205669487	4.452850107	-0.249184243	0.03506121	1	8.33	10.12	23	20.8	Nodiff	Distal Intergenic	16	25286817	25422344	135528	1	71338	ENSMUST00000056087.3	-18845	ENSMUSG00000048399	Tprg	transformation related protein 63 regulated
354	chr2	25313159	401	*	4.084316874	3.1130564	4.659570884	-0.324754648	0.008019944	1	12.88	4.43	21.09	29.46	Nodiff	Exon (ENSMUST00000114308.9/14810, exon 3 of 20)	2	25291181	25319095	27915	2	14810	ENSMUST00000114308.9	5536	ENSMUSG00000026959	Grin1	glutamate receptor, ionotropic, NMDA1 (zeta 1)
355	chr2	25316945	401	*	4.387876632	3.673908031	4.863334269	-0.317845633	0.015880916	0.198204261	12.88	12.65	28.76	29.46	Nodiff	Promoter (1-2kb)	2	25291181	25319095	27915	2	14810	ENSMUST00000114308.9	1750	ENSMUSG00000026959	Grin1	glutamate receptor, ionotropic, NMDA1 (zeta 1)
356	chr14	25318252	401	*	4.49683085	3.848674271	4.942456787	-0.306378391	0.021079858	0.223252698	13.63	15.18	26.84	34.66	Nodiff	Intron (ENSMUST00000225188.1/ENSMUST00000225188.1, intron 2 of 3)	14	25459185	25538492	79308	1	328365	ENSMUST00000161766.7	-140533	ENSMUSG00000007817	Zmiz1	zinc finger, MIZ-type containing 1
357	chr14	25331564	401	*	4.172721414	3.407627053	4.670037539	-0.292219278	0.019300657	0.216519404	13.63	7.59	24.92	25.99	Nodiff	Intron (ENSMUST00000225188.1/ENSMUST00000225188.1, intron 2 of 3)	14	25459185	25538492	79308	1	328365	ENSMUST00000161766.7	-127221	ENSMUSG00000007817	Zmiz1	zinc finger, MIZ-type containing 1
358	chr17	25345461	401	*	3.81240793	3.004207358	4.327319225	-0.24232548	0.0336999	1	9.09	6.96	21.09	19.06	Nodiff	Promoter (<=1kb)	17	25343245	25345527	2283	2	100503895	ENSMUST00000153118.1	0	ENSMUSG00000024173	Tpsab1	tryptase alpha/beta 1
359	chr8	25387529	401	*	4.232353073	3.622717031	4.659570884	-0.245783613	0.047012604	0.30023766	15.15	9.49	21.09	29.46	Nodiff	Distal Intergenic	8	25302650	25306270	3621	2	74489	ENSMUST00000210268.1	-81260	ENSMUSG00000110140	5430421F17Rik	RIKEN cDNA 5430421F17 gene
360	chr2	25420372	401	*	4.320617171	3.174865569	4.951065352	-0.455929494	0.001024456	0.074557479	13.63	4.43	30.67	31.19	Nodiff	Promoter (2-3kb)	2	25423267	25425183	1917	1	14347	ENSMUST00000134259.7	-2495	ENSMUSG00000036587	Fut7	fucosyltransferase 7
361	chr2	25425212	401	*	4.195725982	3.355196749	4.723358192	-0.32591532	0.01071711	0.171406431	12.88	7.59	26.84	25.99	Nodiff	Promoter (<=1kb)	2	25424648	25425091	444	1	14347	ENSMUST00000142156.1	565	ENSMUSG00000036587	Fut7	fucosyltransferase 7
362	chr8	25453819	401	*	4.350617594	3.757085659	4.769920797	-0.260631338	0.041486075	0.286979045	14.39	12.65	26.84	27.73	Nodiff	Exon (ENSMUST00000210204.1/ENSMUST00000210204.1, exon 1 of 3)	8	25513654	25555568	41915	1	14182	ENSMUST00000155564.7	-59435	ENSMUSG00000031565	Fgfr1	fibroblast growth factor receptor 1
363	chr6	25467886	401	*	3.547916181	2.630448905	4.104284126	-0.230594999	0.032013834	1	6.06	6.32	15.34	19.06	Nodiff	Distal Intergenic	6	25665878	25689792	23915	2	14763	ENSMUST00000200812.1	221506	ENSMUSG00000039904	Gpr37	G protein-coupled receptor 37
364	chr8	25475553	401	*	4.102555569	3.301328427	4.614670324	-0.291733304	0.018706623	1	8.33	11.38	23	25.99	Nodiff	Intron (ENSMUST00000211266.1/ENSMUST00000211266.1, intron 1 of 2)	8	25513654	25555568	41915	1	14182	ENSMUST00000155564.7	-37701	ENSMUSG00000031565	Fgfr1	fibroblast growth factor receptor 1
365	chr8	25486066	401	*	4.482341226	3.916289648	4.887829487	-0.260086804	0.04313931	0.292896109	18.18	12.02	21.09	38.13	Nodiff	Intron (ENSMUST00000211266.1/ENSMUST00000211266.1, intron 1 of 2)	8	25513654	25555568	41915	1	14182	ENSMUST00000155564.7	-27188	ENSMUSG00000031565	Fgfr1	fibroblast growth factor receptor 1
366	chr17	25491504	401	*	3.908314004	3.071383023	4.434549891	-0.255445628	0.027632312	1	6.06	10.75	17.25	25.99	Nodiff	Exon (ENSMUST00000051864.4/20609, exon 3 of 3)	17	25489877	25497215	7339	2	20609	ENSMUST00000165183.9	5311	ENSMUSG00000050824	Sstr5	somatostatin receptor 5
367	chr9	25546856	401	*	4.262988463	3.450476487	4.779619307	-0.327938444	0.011527552	0.173581778	9.85	12.02	30.67	24.26	Nodiff	Intron (ENSMUST00000040677.5/67484, intron 2 of 7)	9	25482867	25487313	4447	1	67484	ENSMUST00000156237.1	63990	ENSMUSG00000036611	Eepd1	endonuclease/exonuclease/phosphatase family domain containing 1
368	chr2	25567387	401	*	4.121033531	3.432898396	4.585016243	-0.231889547	0.047693946	0.302726697	15.91	5.69	30.67	17.33	Nodiff	Promoter (1-2kb)	2	25568502	25569115	614	2	381352	ENSMUST00000152124.1	1328	ENSMUSG00000026941	Mamdc4	MAM domain containing 4
369	chr7	25585325	401	*	3.907623461	3.004207358	4.458898954	-0.283474337	0.016583951	1	9.09	6.96	24.92	19.06	Nodiff	Intron (ENSMUST00000205476.1/ENSMUST00000205476.1, intron 1 of 1)	7	25614620	25615892	1273	2	632778	ENSMUST00000098663.3	30167	ENSMUSG00000074261	Erich4	glutamate rich 4
370	chr8	25601809	401	*	5.147949545	4.68116381	5.500058431	-0.307928517	0.029099422	0.252922009	23.48	27.83	40.26	50.26	Nodiff	Promoter (<=1kb)	8	25602284	25674916	72633	1	234135	ENSMUST00000136107.8	-75	ENSMUSG00000054823	Nsd3	nuclear receptor binding SET domain protein 3
371	chr7	25632660	401	*	4.119596858	3.346879939	4.620078569	-0.283531108	0.022150426	0.226878949	8.33	12.02	24.92	24.26	Nodiff	Promoter (<=1kb)	7	25629946	25631743	1798	2	12039	ENSMUST00000205808.1	-918	ENSMUSG00000060376	Bckdha	branched chain ketoacid dehydrogenase E1, alpha polypeptide
372	chr8	25649067	401	*	4.318265935	3.688383279	4.755249679	-0.261638313	0.038415319	0.279160058	10.6	15.18	21.09	32.93	Nodiff	Intron (ENSMUST00000155861.7/234135, intron 3 of 9)	8	25640284	25719667	79384	1	234135	ENSMUST00000084026.11	8784	ENSMUSG00000054823	Nsd3	nuclear receptor binding SET domain protein 3
373	chr17	25656011	401	*	3.832948916	2.970087719	4.369140135	-0.255015138	0.026019983	1	6.82	8.85	15.34	25.99	Nodiff	3' UTR	17	25717171	25719406	2236	1	64337	ENSMUST00000172002.7	-60760	ENSMUSG00000025739	Gng13	guanine nucleotide binding protein (G protein), gamma 13
374	chr8	25689372	401	*	4.267310298	3.585639865	4.728374649	-0.279790811	0.027806959	0.248519671	11.36	12.65	28.76	24.26	Nodiff	Intron (ENSMUST00000139966.7/234135, intron 14 of 22)	8	25694133	25714692	20560	1	234135	ENSMUST00000153597.2	-4361	ENSMUSG00000054823	Nsd3	nuclear receptor binding SET domain protein 3
375	chr14	25738560	401	*	4.060033398	3.015403579	4.659570884	-0.365277197	0.004133848	1	9.85	6.32	21.09	29.46	Nodiff	Intron (ENSMUST00000069180.7/71918, intron 2 of 3)	14	25711644	25719792	8149	2	71918	ENSMUST00000184642.1	-18769	ENSMUSG00000055538	Zcchc24	zinc finger, CCHC domain containing 24
376	chr8	25785170	401	*	5.132325956	4.702306284	5.463169236	-0.279794432	0.044656326	0.296794162	24.24	27.83	34.51	53.72	Nodiff	Promoter (<=1kb)	8	25785288	25803975	18688	1	67207	ENSMUST00000038421.7	0	ENSMUSG00000037296	Lsm1	LSM1 homolog, mRNA degradation associated
377	chr17	25818182	401	*	4.096727369	3.416598172	4.557093151	-0.252955983	0.038244739	1	10.6	10.75	21.09	25.99	Nodiff	Promoter (<=1kb)	17	25818059	25819541	1483	1	214931	ENSMUST00000235694.1	124	ENSMUSG00000025738	Fbxl16	F-box and leucine-rich repeat protein 16
378	chr8	25879060	401	*	4.566442789	4.032361664	4.955350447	-0.264381331	0.044684837	0.296794162	18.18	14.55	32.59	29.46	Nodiff	Intron (ENSMUST00000098858.10/16532, intron 7 of 26)	8	25862436	25885437	23002	1	16532	ENSMUST00000210273.1	16625	ENSMUSG00000031576	Kcnu1	potassium channel, subfamily U, member 1
379	chr17	25985332	401	*	4.610292844	4.06029581	5.007524601	-0.267535053	0.042749762	0.291667403	14.39	18.97	38.34	25.99	Nodiff	Promoter (<=1kb)	17	25958364	25985706	27343	2	50817	ENSMUST00000212735.1	0	ENSMUSG00000037326	Capn15	calpain 15
380	chr17	25989551	401	*	3.990996271	3.175454256	4.508831316	-0.277111546	0.021467926	1	9.85	8.22	23	22.53	Nodiff	3' UTR	17	25960783	25985796	25014	2	50817	ENSMUST00000211917.1	-3756	ENSMUSG00000037326	Capn15	calpain 15
381	chr17	26068837	401	*	4.457046154	3.730156315	4.938133165	-0.328892385	0.013453264	0.185119177	11.36	15.18	24.92	36.39	Nodiff	Promoter (<=1kb)	17	26036271	26069235	32965	2	215445	ENSMUST00000126306.1	0	ENSMUSG00000037098	Rab11fip3	RAB11 family interacting protein 3 (class II)
382	chr2	26132132	401	*	3.727101602	2.934446156	4.23575279	-0.223098145	0.043564922	1	8.33	6.96	13.42	24.26	Nodiff	Distal Intergenic	2	26136814	26140521	3708	2	109299	ENSMUST00000133808.1	7989	ENSMUSG00000087679	Tmem250-ps	transmembrane protein 250, pseudogene
383	chr11	26167097	401	*	3.417990797	4.155351315	1.831052056	0.223359674	0.011983703	1	16.66	18.97	1.92	5.2	Nodiff	Intron (ENSMUST00000125773.7/70626, intron 1 of 5)	11	26202240	26202348	109	1	102466154	ENSMUST00000185114.1	-34743	ENSMUSG00000099015	Mir6372	microRNA 6372
384	chr18	26216612	401	*	3.910801617	3.01606105	4.458898954	-0.27301029	0.019993081	1	6.06	10.12	24.92	19.06	Nodiff	Distal Intergenic	18	25479115	25754157	275043	2	108013	ENSMUST00000225477.1	-462456	ENSMUSG00000024268	Celf4	CUGBP, Elav-like family member 4
385	chr2	26281854	401	*	3.604638442	2.75747889	4.134830969	-0.209889948	0.048836237	1	5.3	8.22	23	12.13	Nodiff	Exon (ENSMUST00000227200.1/329366, exon 5 of 27)	2	26243469	26294438	50970	2	329366	ENSMUST00000217256.1	12184	ENSMUSG00000048038	Ccdc187	coiled-coil domain containing 187
386	chr15	26309455	401	*	4.334102286	3.585639865	4.824428415	-0.318795088	0.014754376	0.191361862	11.36	12.65	30.67	25.99	Nodiff	Promoter (<=1kb)	15	26309064	26409576	100513	1	211147	ENSMUST00000152841.1	392	ENSMUSG00000022269	Marchf11	membrane associated ring-CH-type finger 11
387	chr2	26357288	401	*	4.316907184	3.515471078	4.829106014	-0.336505558	0.010413579	0.170938055	12.12	10.75	32.59	24.26	Nodiff	Promoter (2-3kb)	2	26352176	26359747	7572	2	332579	ENSMUST00000100303.9	2059	ENSMUSG00000026928	Card9	caspase recruitment domain family, member 9
388	chr8	26382726	401	*	4.344509402	3.687970754	4.794045911	-0.271080301	0.032524398	0.264332499	14.39	11.38	36.42	19.06	Nodiff	Distal Intergenic	8	26158793	26160812	2020	1	73754	ENSMUST00000209926.1	223934	ENSMUSG00000037214	Thap1	THAP domain containing, apoptosis associated protein 1
389	chr17	26438890	401	*	4.514672291	3.750400301	5.011645475	-0.353434545	0.009101046	0.167567051	13.63	13.28	40.26	24.26	Nodiff	Exon (ENSMUST00000182897.7/240055, exon 2 of 4)	17	26414965	26446349	31385	1	240055	ENSMUST00000053020.7	23926	ENSMUSG00000034413	Neurl1b	neuralized E3 ubiquitin protein ligase 1B
390	chr2	26463518	401	*	3.714643834	2.836100398	4.256737124	-0.242722882	0.029946525	1	6.06	8.22	19.17	19.06	Nodiff	Promoter (<=1kb)	2	26462218	26462747	530	2	18128	ENSMUST00000132941.1	-772	ENSMUSG00000026923	Notch1	notch 1
391	chr2	26470443	401	*	3.957131207	3.195861338	4.452850107	-0.248065703	0.035283739	1	7.57	10.75	23	20.8	Nodiff	Promoter (<=1kb)	2	26469825	26470498	674	2	18128	ENSMUST00000129506.1	0	ENSMUSG00000026923	Notch1	notch 1
392	chr8	26471512	401	*	4.155761023	3.466881472	4.620078569	-0.266654045	0.031881543	0.262701937	11.36	10.75	24.92	24.26	Nodiff	Intron (ENSMUST00000209999.1/ENSMUST00000209999.1, intron 2 of 2)	8	26158793	26160812	2020	1	73754	ENSMUST00000209926.1	312720	ENSMUSG00000037214	Thap1	THAP domain containing, apoptosis associated protein 1
393	chr2	26532393	401	*	4.500817639	3.554371455	5.067477799	-0.436490103	0.001983512	0.097310898	15.91	7.59	30.67	36.39	Nodiff	Distal Intergenic	2	26471276	26516663	45388	2	18128	ENSMUST00000132820.1	-15731	ENSMUSG00000026923	Notch1	notch 1
394	chr2	26604140	401	*	4.63308774	4.076422128	5.033765907	-0.286011826	0.03293475	0.265628853	16.66	17.08	32.59	32.93	Nodiff	Promoter (<=1kb)	2	26593057	26604211	11155	2	67512	ENSMUST00000131940.7	0	ENSMUSG00000026922	Agpat2	1-acylglycerol-3-phosphate O-acyltransferase 2 (lysophosphatidic acid acyltransferase, beta)
395	chr8	26841028	401	*	4.625906769	3.790824098	5.151423527	-0.412784953	0.003593462	0.124612379	10.6	17.08	36.42	34.66	Nodiff	Intron (ENSMUST00000210732.1/72316, intron 1 of 2)	8	26814593	26824423	9831	2	72316	ENSMUST00000189978.1	-16606	ENSMUSG00000100335	2310008N11Rik	RIKEN cDNA 2310008N11 gene
396	chr17	26950196	401	*	3.894124344	2.970087719	4.452850107	-0.285953156	0.015720271	1	6.82	8.85	23	20.8	Nodiff	Promoter (1-2kb)	17	26952138	26970933	18796	1	240057	ENSMUST00000081285.8	-1542	ENSMUSG00000067629	Syngap1	synaptic Ras GTPase activating protein 1 homolog (rat)
397	chr6	27005830	401	*	3.878218242	3.082071752	4.388283545	-0.244849582	0.0342793	1	6.82	10.12	21.09	20.8	Nodiff	Distal Intergenic	6	27936655	27936750	96	2	735266	ENSMUST00000102113.1	930520	ENSMUSG00000076067	Mir592	microRNA 592
398	chr17	27085199	401	*	4.695968615	4.124356855	5.104284126	-0.300954513	0.026467531	0.244569226	15.91	18.97	30.67	38.13	Nodiff	Intron (ENSMUST00000049308.8/16440, intron 4 of 57)	17	27091245	27091311	67	1	102465779	ENSMUST00000184226.1	-5646	ENSMUSG00000098826	Mir7677	microRNA 7677
399	chr8	27106034	401	*	2.648452831	3.433882813	0.793251306	0.13298484	0.041690533	1	8.33	13.28	0	3.47	Nodiff	Intron (ENSMUST00000178514.7/78560, intron 2 of 15)	8	27114133	27122989	8857	1	78560	ENSMUST00000179207.2	-7699	ENSMUSG00000031486	Adgra2	adhesion G protein-coupled receptor A2
400	chr2	27134419	401	*	4.009398897	3.225087982	4.514650408	-0.269479832	0.025380059	1	9.85	8.85	24.92	20.8	Nodiff	Intron (ENSMUST00000151224.2/109349, intron 1 of 2)	2	27110380	27142491	32112	2	109349	ENSMUST00000151224.2	7672	ENSMUSG00000009216	Fam163b	family with sequence similarity 163, member B
401	chr17	27191300	401	*	4.078571744	3.244248574	4.603792629	-0.297967596	0.015488265	1	11.36	7.59	19.17	29.46	Nodiff	Promoter (1-2kb)	17	27190112	27193480	3369	2	224640	ENSMUST00000237625.1	1780	ENSMUSG00000044857	Lemd2	LEM domain containing 2
402	chr17	27196667	401	*	4.058180442	3.155351315	4.609241728	-0.31876887	0.010555977	1	8.33	9.49	21.09	27.73	Nodiff	Promoter (<=1kb)	17	27193010	27196200	3191	2	224640	ENSMUST00000236492.1	-468	ENSMUSG00000044857	Lemd2	LEM domain containing 2
403	chr19	27216819	401	*	3.865717965	3.038186139	4.388283545	-0.255577169	0.027920888	1	7.57	8.85	21.09	20.8	Nodiff	Promoter (<=1kb)	19	27217020	27234856	17837	1	22359	ENSMUST00000164746.7	0	ENSMUSG00000024924	Vldlr	very low density lipoprotein receptor
404	chr8	27227353	401	*	5.085552423	4.608000311	5.443729016	-0.309221984	0.027825986	0.248519671	27.27	21.5	40.26	46.79	Nodiff	Promoter (<=1kb)	8	27226799	27228494	1696	2	11556	ENSMUST00000117565.1	741	ENSMUSG00000031489	Adrb3	adrenergic receptor, beta 3
405	chr7	27257125	401	*	4.049680918	3.346357218	4.520446123	-0.246821883	0.039229964	1	12.12	8.22	26.84	19.06	Nodiff	Promoter (<=1kb)	7	27258433	27266801	8369	1	18223	ENSMUST00000144010.7	-908	ENSMUSG00000063160	Numbl	numb-like
406	chr17	27301379	401	*	4.355947473	3.743683819	4.784444222	-0.262337684	0.039857234	0.28288776	12.88	13.91	32.59	22.53	Nodiff	Distal Intergenic	17	27317035	27317095	61	2	102465700	ENSMUST00000198396.1	15316	ENSMUSG00000105142	Mir7214	microRNA 7214
407	chr7	27364091	401	*	4.20993461	3.28236946	4.769920797	-0.36872976	0.005167701	0.141470556	10.6	8.85	26.84	27.73	Nodiff	Exon (ENSMUST00000108362.7/80297, exon 13 of 18)	7	27352649	27357419	4771	2	192192	ENSMUST00000126587.1	-6673	ENSMUSG00000089832	Shkbp1	Sh3kbp1 binding protein 1
408	chr7	27446616	401	*	4.495572138	3.659286073	5.021557251	-0.391603807	0.004536893	0.137215225	15.15	10.12	26.84	38.13	Nodiff	Promoter (<=1kb)	7	27356383	27446599	90217	2	80297	ENSMUST00000011895.13	-18	ENSMUSG00000011751	Sptbn4	spectrin beta, non-erythrocytic 4
409	chr8	27449773	401	*	3.962014751	3.070750292	4.508831316	-0.293306781	0.014820075	1	9.85	6.96	23	22.53	Nodiff	Promoter (2-3kb)	8	27447670	27495172	47503	1	70952	ENSMUST00000081321.4	2104	ENSMUSG00000063932	Poteg	POTE ankyrin domain family, member G
410	chr17	27469513	401	*	4.238512475	3.491144399	4.728374649	-0.299163552	0.018559589	0.21337152	13.63	8.85	28.76	24.26	Nodiff	Intron (ENSMUST00000118489.7/268934, intron 2 of 8)	17	27451629	27473067	21439	2	268934	ENSMUST00000147865.1	3154	ENSMUSG00000063239	Grm4	glutamate receptor, metabotropic 4
411	chr17	27484949	401	*	4.12518123	3.225087982	4.675242528	-0.336277361	0.008438338	0.161371846	9.85	8.85	26.84	24.26	Nodiff	Intron (ENSMUST00000118489.7/268934, intron 1 of 8)	17	27450156	27473316	23161	2	268934	ENSMUST00000146277.7	-11634	ENSMUSG00000063239	Grm4	glutamate receptor, metabotropic 4
412	chr17	27522238	401	*	3.751803219	2.585196885	4.388283545	-0.321195642	0.005781059	1	7.57	4.43	21.09	20.8	Nodiff	Promoter (<=1kb)	17	27425907	27521403	95497	2	268934	ENSMUST00000231416.1	-836	ENSMUSG00000063239	Grm4	glutamate receptor, metabotropic 4
413	chr7	27572249	401	*	4.437460588	3.76374018	4.894909906	-0.281867777	0.027609859	0.248046039	15.15	12.02	42.17	17.33	Nodiff	Promoter (1-2kb)	7	27574467	27580420	5954	1	66367	ENSMUST00000186501.1	-1818	ENSMUSG00000049643	2310022A10Rik	RIKEN cDNA 2310022A10 gene
414	chr7	27574408	401	*	4.062275491	3.399607892	4.514650408	-0.235692499	0.049708688	1	9.09	12.02	24.92	20.8	Nodiff	Promoter (<=1kb)	7	27574467	27580420	5954	1	66367	ENSMUST00000186501.1	0	ENSMUSG00000049643	2310022A10Rik	RIKEN cDNA 2310022A10 gene
415	chr14	27576697	401	*	2.955118435	3.659286073	1.523814367	0.15484837	0.041332657	1	15.15	10.12	5.75	0	Nodiff	Distal Intergenic	14	27622428	28478535	856108	1	238988	ENSMUST00000210135.1	-45331	ENSMUSG00000040640	Erc2	ELKS/RAB6-interacting/CAST family member 2
416	chr2	27598798	401	*	3.618655166	2.659286073	4.189815701	-0.248896006	0.023062286	1	7.57	5.06	19.17	17.33	Nodiff	Distal Intergenic	2	27527772	27533355	5584	1	140858	ENSMUST00000125088.1	71027	ENSMUSG00000026917	Wdr5	WD repeat domain 5
417	chr17	27617961	401	*	3.686489775	2.729755565	4.256737124	-0.260381044	0.019996929	1	7.57	5.69	19.17	19.06	Nodiff	Intron (ENSMUST00000025050.12/56409, intron 1 of 4)	17	27580763	27622393	41631	2	56409	ENSMUST00000156429.8	4032	ENSMUSG00000024213	Nudt3	nudix (nucleotide diphosphate linked moiety X)-type motif 3
418	chr2	27690346	401	*	4.079980144	3.263158024	4.59832287	-0.281665304	0.019499849	1	12.88	6.32	17.25	31.19	Nodiff	Intron (ENSMUST00000129514.7/20181, intron 1 of 3)	2	27677262	27761417	84156	1	20181	ENSMUST00000166775.7	13085	ENSMUSG00000015846	Rxra	retinoid X receptor alpha
419	chr2	27773247	401	*	4.129124061	3.25373428	4.670037539	-0.323851743	0.010192438	0.170872396	12.12	6.96	24.92	25.99	Nodiff	Distal Intergenic	2	27740201	27748671	8471	1	20181	ENSMUST00000148756.1	33047	ENSMUSG00000015846	Rxra	retinoid X receptor alpha
420	chr2	27776555	401	*	3.484967542	2.554824001	4.045872115	-0.222647367	0.034945828	1	6.06	5.69	19.17	13.86	Nodiff	Distal Intergenic	2	27740201	27748671	8471	1	20181	ENSMUST00000148756.1	36355	ENSMUSG00000015846	Rxra	retinoid X receptor alpha
421	chr3	28094226	401	*	3.549519191	2.570985516	4.12725468	-0.221339011	0.034005948	1	3.03	8.85	21.09	13.86	Nodiff	Intron (ENSMUST00000120834.7/18805, intron 19 of 26)	3	28109759	28130795	21037	1	18805	ENSMUST00000126594.2	-15133	ENSMUSG00000027695	Pld1	phospholipase D1
422	chr17	28142161	401	*	4.321424865	3.53115732	4.829106014	-0.330691225	0.011371057	0.172819777	13.63	9.49	32.59	24.26	Nodiff	Promoter (<=1kb)	17	28142318	28171942	29625	1	268935	ENSMUST00000233905.1	0	ENSMUSG00000038677	Scube3	signal peptide, CUB domain, EGF-like 3
423	chr7	28288759	401	*	4.012955808	3.11367085	4.562721173	-0.309117611	0.011990278	1	9.09	8.22	23	24.26	Nodiff	Promoter (<=1kb)	7	28287060	28288182	1123	2	280621	ENSMUST00000156408.1	-578	ENSMUSG00000046750	Selenov	selenoprotein V
424	chr17	28297047	401	*	4.342799127	3.723344698	4.774778202	-0.261081418	0.04011117	0.283283933	10.6	15.81	28.76	25.99	Nodiff	Exon (ENSMUST00000002320.15/19015, exon 5 of 8)	17	28313519	28326572	13054	1	72775	ENSMUST00000114803.8	-16072	ENSMUSG00000007570	Fance	Fanconi anemia, complementation group E
425	chr7	28316529	401	*	3.653435271	2.770753777	4.197071281	-0.233117375	0.03369602	1	6.06	7.59	21.09	15.6	Nodiff	Promoter (1-2kb)	7	28316784	28318792	2009	2	20924	ENSMUST00000209105.1	1863	ENSMUSG00000003435	Supt5	suppressor of Ty 5, DSIF elongation factor subunit
426	chr5	28316566	401	*	4.360597041	3.777345694	4.774778202	-0.254880043	0.046002396	0.298401412	12.88	14.55	28.76	25.99	Nodiff	Promoter (<=1kb)	5	28317121	28352695	35575	1	381626	ENSMUST00000090355.10	-155	ENSMUSG00000048271	Rbm33	RNA binding motif protein 33
427	chr7	28367971	401	*	4.141113436	3.381394952	4.636182716	-0.262917113	0.028233604	0.249232957	15.15	5.69	30.67	19.06	Nodiff	Promoter (2-3kb)	7	28364004	28365492	1489	2	101497	ENSMUST00000147767.1	-2480	ENSMUSG00000037552	Plekhg2	pleckstrin homology domain containing, family G (with RhoGef domain) member 2
428	chr2	28417251	401	*	4.238278242	3.608436345	4.675242528	-0.250163898	0.044770744	0.296943039	9.85	14.55	26.84	24.26	Nodiff	Distal Intergenic	2	28446800	28450506	3707	1	241289	ENSMUST00000128199.7	-29149	ENSMUSG00000035829	Ppp1r26	protein phosphatase 1, regulatory subunit 26
429	chr6	28420887	401	*	3.824597347	4.382160156	2.903806022	0.220576315	0.034901634	1	18.94	22.77	11.5	3.47	Nodiff	Promoter (<=1kb)	6	28419662	28420858	1197	2	74375	ENSMUST00000165455.1	-30	ENSMUSG00000029708	Gcc1	golgi coiled coil 1
430	chr7	28436428	401	*	4.610898119	4.010146378	5.033765907	-0.303074305	0.024383623	0.234626302	15.15	17.08	32.59	32.93	Nodiff	Promoter (<=1kb)	7	28401461	28436227	34767	2	233033	ENSMUST00000207766.1	-202	ENSMUSG00000109336	Samd4b	sterile alpha motif domain containing 4B
431	chr17	28509206	401	*	4.162323145	3.300788936	4.69801088	-0.317352518	0.011293056	0.172819777	12.12	7.59	17.25	34.66	Nodiff	Promoter (1-2kb)	17	28399226	28511357	112132	2	14229	ENSMUST00000233102.1	1751	ENSMUSG00000024222	Fkbp5	FK506 binding protein 5
432	chr9	28554284	401	*	3.526214539	2.523797902	4.111981686	-0.241336559	0.024321656	1	4.54	6.96	17.25	17.33	Nodiff	Intron (ENSMUST00000115243.8/330908, intron 2 of 7)	9	28661629	28675240	13612	1	330908	ENSMUST00000126845.1	-106945	ENSMUSG00000062257	Opcml	opioid binding protein/cell adhesion molecule-like
433	chr6	28558399	401	*	3.016055663	3.743683819	1.476894802	0.170377953	0.028758435	1	12.88	13.91	3.83	1.73	Nodiff	Intron (ENSMUST00000164915.7/56463, intron 9 of 16)	6	28561817	28724971	163155	1	56463	ENSMUST00000171532.7	-3018	ENSMUSG00000001424	Snd1	staphylococcal nuclease and tudor domain containing 1
434	chr7	28693283	401	*	5.160075393	4.462797681	5.628153113	-0.467709632	0.001995529	0.097323471	21.97	22.14	55.59	43.32	Nodiff	Promoter (<=1kb)	7	28693144	28699335	6192	1	233040	ENSMUST00000108281.7	140	ENSMUSG00000037463	Fbxo27	F-box protein 27
435	chr12	28741071	401	*	3.939597546	3.1654378	4.440675792	-0.254315968	0.031088077	1	9.09	8.85	19.17	24.26	Nodiff	Intron (ENSMUST00000168129.9/217449, intron 2 of 11)	12	28709507	28750377	40871	2	217449	ENSMUST00000170994.2	8906	ENSMUSG00000020628	Trappc12	trafficking protein particle complex 12
436	chr17	28742339	401	*	4.096846093	3.225656532	4.636182716	-0.291921999	0.01666973	1	6.06	12.65	30.67	19.06	Nodiff	Promoter (<=1kb)	17	28741619	28746357	4739	1	26416	ENSMUST00000151613.1	721	ENSMUSG00000053436	Mapk14	mitogen-activated protein kinase 14
437	chr7	28797499	401	*	3.860006223	2.836100398	4.452850107	-0.306155825	0.009875772	1	6.06	8.22	23	20.8	Nodiff	Promoter (<=1kb)	7	28796972	28798910	1939	1	320435	ENSMUST00000208149.1	528	ENSMUSG00000051735	Rinl	Ras and Rab interactor-like
438	chr2	28802831	401	*	3.981847471	3.291608594	4.446775791	-0.235531397	0.045801662	1	11.36	8.22	21.09	22.53	Nodiff	Intron (ENSMUST00000074156.6/68870, intron 11 of 12)	2	28822305	28840286	17982	2	269252	ENSMUST00000037117.5	37055	ENSMUSG00000035666	Gtf3c4	general transcription factor IIIC, polypeptide 4
439	chr17	28806580	401	*	4.116181785	3.205669487	4.670037539	-0.335795516	0.008400228	1	8.33	10.12	24.92	25.99	Nodiff	Promoter (<=1kb)	17	28806039	28838544	32506	1	268936	ENSMUST00000232997.1	542	ENSMUSG00000063952	Brpf3	bromodomain and PHD finger containing, 3
440	chr6	28843510	401	*	3.227910913	4.004207358	1.428397868	0.201094235	0.012642958	1	18.18	13.91	1.92	3.47	Nodiff	Intron (ENSMUST00000164915.7/56463, intron 15 of 16)	6	28848907	28880308	31402	1	56463	ENSMUST00000166136.1	-4997	ENSMUSG00000001424	Snd1	staphylococcal nuclease and tudor domain containing 1
441	chr17	28845736	401	*	4.134235393	3.475014538	4.585016243	-0.242913537	0.045520621	0.297673547	12.12	10.12	30.67	17.33	Nodiff	Distal Intergenic	17	28858411	28890309	31899	1	433091	ENSMUST00000056866.7	-12275	ENSMUSG00000043286	Pnpla1	patatin-like phospholipase domain containing 1
442	chr12	28912212	401	*	4.044107478	3.070750292	4.620078569	-0.33981461	0.006805217	1	9.85	6.96	24.92	24.26	Nodiff	Promoter (1-2kb)	12	28910229	29041874	131646	1	102633758	ENSMUST00000221643.1	1984	ENSMUSG00000113387	Gm31508	predicted gene, 31508
443	chr7	28919889	401	*	4.003225898	3.092681872	4.557093151	-0.306835996	0.012206497	1	7.57	9.49	21.09	25.99	Nodiff	Promoter (<=1kb)	7	28907014	28919221	12208	2	60595	ENSMUST00000140622.7	-669	ENSMUSG00000054808	Actn4	actinin alpha 4
444	chr7	28946550	401	*	3.817175558	2.674324597	4.446775791	-0.322564433	0.006297328	1	4.54	8.22	21.09	22.53	Nodiff	Promoter (2-3kb)	7	28913378	28949759	36382	2	60595	ENSMUST00000148196.2	2809	ENSMUSG00000054808	Actn4	actinin alpha 4
445	chr12	29000835	401	*	4.123961074	3.234700087	4.670037539	-0.332703026	0.00894362	0.16645766	10.6	8.22	24.92	25.99	Nodiff	Intron (ENSMUST00000221643.1/102633758, intron 1 of 2)	12	28910229	29041874	131646	1	102633758	ENSMUST00000221643.1	90607	ENSMUSG00000113387	Gm31508	predicted gene, 31508
446	chr7	29019596	401	*	4.52169925	3.946194819	4.93198436	-0.261168739	0.043101364	0.292854992	18.18	12.65	40.26	20.8	Nodiff	Exon (ENSMUST00000214374.1/20190, exon 94 of 109)	7	29001542	29003274	1733	1	26411	ENSMUST00000208784.1	18055	ENSMUSG00000037337	Map4k1	mitogen-activated protein kinase kinase kinase kinase 1
447	chr14	29072650	401	*	3.813280517	2.861139502	4.381930591	-0.282219745	0.015241802	1	7.57	6.96	19.17	22.53	Nodiff	Exon (ENSMUST00000224950.1/12294, exon 2 of 2)	14	29072656	29097903	25248	2	12294	ENSMUST00000224950.1	24853	ENSMUSG00000021991	Cacna2d3	calcium channel, voltage-dependent, alpha2/delta subunit 3
448	chr6	29095534	401	*	3.527321901	4.205669487	2.204290553	0.226016591	0.016593779	1	16.66	20.24	5.75	3.47	Nodiff	Distal Intergenic	6	29065462	29070972	5511	1	16846	ENSMUST00000169505.1	30073	ENSMUSG00000059201	Lep	leptin
449	chr7	29127369	401	*	4.389695436	3.433882813	4.959622853	-0.409732839	0.002956545	0.114873654	8.33	13.28	34.51	27.73	Nodiff	Promoter (2-3kb)	7	29114183	29125179	10997	2	20190	ENSMUST00000207783.1	-2191	ENSMUSG00000030592	Ryr1	ryanodine receptor 1, skeletal muscle
450	chr12	29137339	401	*	4.042387145	3.234700087	4.557093151	-0.285313726	0.019475655	1	10.6	8.22	21.09	25.99	Nodiff	Promoter (1-2kb)	12	29139167	29194047	54881	1	102633526	ENSMUST00000220554.1	-1428	ENSMUSG00000113986	Gm31333	predicted gene, 31333
451	chr7	29148411	401	*	3.731334932	2.823415972	4.284249724	-0.234884932	0.032071949	1	5.3	8.85	26.84	12.13	Nodiff	Promoter (1-2kb)	7	29150196	29151619	1424	1	233046	ENSMUST00000160396.1	-1385	ENSMUSG00000030589	Rasgrp4	RAS guanyl releasing protein 4
452	chr17	29155542	401	*	3.286340059	4.004207358	1.793251306	0.194150347	0.022838864	1	18.18	13.91	0	6.93	Nodiff	3' UTR	17	29159034	29159505	472	2	240058	ENSMUST00000234157.1	3563	ENSMUSG00000024008	Cpne5	copine V
453	chr12	29160220	401	*	3.791293115	2.946194819	4.320691428	-0.248998741	0.028605875	1	9.09	6.32	19.17	20.8	Nodiff	Intron (ENSMUST00000220554.1/102633526, intron 2 of 7)	12	29141929	29199768	57840	1	102633526	ENSMUST00000222225.1	18292	ENSMUSG00000113986	Gm31333	predicted gene, 31333
454	chr17	29207772	401	*	4.214282102	3.408128043	4.728374649	-0.31782254	0.013259967	0.185119177	9.85	11.38	28.76	24.26	Nodiff	Intron (ENSMUST00000024805.14/240058, intron 6 of 20)	17	29157916	29184103	26188	2	240058	ENSMUST00000126993.7	-23670	ENSMUSG00000024008	Cpne5	copine V
455	chr2	29278936	401	*	3.772084479	3.004207358	4.270559007	-0.222120076	0.047021771	1	9.09	6.96	23	15.6	Nodiff	Distal Intergenic	2	29203822	29253005	49184	2	171171	ENSMUST00000071201.4	-25932	ENSMUSG00000035513	Ntng2	netrin G2
456	chr17	29319104	401	*	4.108172317	3.391037124	4.585016243	-0.25112062	0.037596273	1	8.33	12.65	30.67	17.33	Nodiff	Promoter (<=1kb)	17	29319192	29328898	9707	1	74116	ENSMUST00000114699.8	0	ENSMUSG00000024011	Pi16	peptidase inhibitor 16
457	chr7	29344346	401	*	3.898799079	2.674324597	4.551443089	-0.362437239	0.003113927	1	4.54	8.22	19.17	27.73	Nodiff	Promoter (2-3kb)	7	29323426	29341868	18443	2	74206	ENSMUST00000182829.7	-2479	ENSMUSG00000030583	Sipa1l3	signal-induced proliferation-associated 1 like 3
458	chr6	29497358	401	*	4.161129344	4.634085231	3.452850107	0.234819928	0.045099226	0.296943039	25	24.67	11.5	10.4	Nodiff	Promoter (<=1kb)	6	29496845	29498608	1764	2	333088	ENSMUST00000162959.7	850	ENSMUSG00000059022	Kcp	kielin/chordin-like protein
459	chr2	29514232	401	*	3.940058882	3.004207358	4.502988658	-0.303000003	0.011912511	1	9.09	6.96	21.09	24.26	Nodiff	Intron (ENSMUST00000028139.10/68975, intron 6 of 7)	2	29504871	29524681	19811	1	68975	ENSMUST00000147547.1	9362	ENSMUSG00000026799	Med27	mediator complex subunit 27
460	chr6	29542400	401	*	3.12819368	3.790439852	1.867887606	0.17162305	0.041816467	1	14.39	13.28	3.83	3.47	Nodiff	Promoter (1-2kb)	6	29541146	29541858	713	1	27056	ENSMUST00000171527.1	1255	ENSMUSG00000029771	Irf5	interferon regulatory factor 5
461	chr17	29670051	401	*	3.771424074	2.873497953	4.320691428	-0.260190144	0.022443165	1	8.33	6.32	19.17	20.8	Nodiff	Intron (ENSMUST00000150388.2/74157, intron 2 of 6)	17	29676229	29687047	10819	1	74157	ENSMUST00000234388.1	-5778	ENSMUSG00000024019	Cmtr1	cap methyltransferase 1
462	chr16	29680464	401	*	3.807495515	2.970087719	4.333916712	-0.244614655	0.031778589	1	6.82	8.85	23	17.33	Nodiff	Distal Intergenic	16	29616625	29618707	2083	1	74143	ENSMUST00000160101.1	63840	ENSMUSG00000038084	Opa1	OPA1, mitochondrial dynamin like GTPase
463	chr2	29702519	401	*	3.700635482	2.783907629	4.256737124	-0.252949344	0.024123486	1	6.82	6.96	19.17	19.06	Nodiff	Promoter (<=1kb)	2	29702482	29740363	37882	1	107746	ENSMUST00000147488.1	38	ENSMUSG00000039844	Rapgef1	Rap guanine nucleotide exchange factor (GEF) 1
464	chr19	29870224	401	*	3.449312852	1.770753777	4.204290553	-0.344091143	0.001627786	1	3.03	3.79	23	13.86	Nodiff	Distal Intergenic	19	29925114	29960718	35605	1	77125	ENSMUST00000120388.8	-54490	ENSMUSG00000024810	Il33	interleukin 33
465	chr6	29953200	401	*	3.276532251	3.975492663	1.867887606	0.195622711	0.023590059	1	18.18	13.28	3.83	3.47	Nodiff	Exon (ENSMUST00000151738.3/320609, exon 19 of 21)	6	29985235	29993778	8544	1	76419	ENSMUST00000141679.2	-31635	NA	Smkr-ps	smal lysine rich protein 1, pseudogene
466	chr6	29994256	401	*	3.387827566	4.020969274	2.232811723	0.186387997	0.038112614	1	20.45	12.02	7.67	1.73	Nodiff	Distal Intergenic	6	29986095	29993530	7436	1	76419	ENSMUST00000238228.1	8162	NA	Smkr-ps	smal lysine rich protein 1, pseudogene
467	chr17	29997064	401	*	3.716264046	2.823415972	4.263664618	-0.24122591	0.030081869	1	5.3	8.85	21.09	17.33	Nodiff	Distal Intergenic	17	30004733	30210022	205290	1	21769	ENSMUST00000226208.2	-7269	ENSMUSG00000044477	Zfand3	zinc finger, AN1-type domain 3
468	chr6	29997589	401	*	3.300871044	3.916641799	2.204290553	0.179544789	0.046410402	1	14.39	15.81	5.75	3.47	Nodiff	Distal Intergenic	6	29986095	29993530	7436	1	76419	ENSMUST00000238228.1	11495	NA	Smkr-ps	smal lysine rich protein 1, pseudogene
469	chr12	30001989	401	*	3.953136877	3.037538677	4.508831316	-0.288844657	0.014658321	1	11.36	5.06	23	22.53	Nodiff	Promoter (2-3kb)	12	29999964	30017657	17694	1	69675	ENSMUST00000218620.1	2026	ENSMUSG00000020674	Pxdn	peroxidasin
470	chr15	30003335	401	*	4.134276295	3.244809624	4.680428806	-0.323889008	0.010435774	0.170938055	7.57	11.38	28.76	22.53	Nodiff	Distal Intergenic	15	30172593	31029341	856749	1	18163	ENSMUST00000081728.6	-168858	ENSMUSG00000022240	Ctnnd2	catenin (cadherin associated protein), delta 2
471	chr6	30059082	401	*	3.054874819	3.790439852	1.476894802	0.175730852	0.025066285	1	14.39	13.28	3.83	1.73	Nodiff	Intron (ENSMUST00000115212.7/18181, intron 1 of 11)	6	30048151	30090038	41888	1	18181	ENSMUST00000148990.7	10932	ENSMUSG00000058440	Nrf1	nuclear respiratory factor 1
472	chr2	30096347	401	*	4.172868827	3.408128043	4.670037539	-0.296102841	0.018989156	0.215750859	9.85	11.38	24.92	25.99	Nodiff	Promoter (2-3kb)	2	30090944	30093648	2705	2	66220	ENSMUST00000102865.10	-2700	ENSMUSG00000015335	Zdhhc12	zinc finger, DHHC domain containing 12
473	chr5	30098181	401	*	4.485945666	3.702306284	4.990922379	-0.367872948	0.00716401	0.158891779	12.12	13.91	30.67	32.93	Nodiff	Distal Intergenic	5	30092940	30097686	4747	1	242914	ENSMUST00000197982.1	5242	ENSMUSG00000104667	Gm4961	kinesin superfamily protein 2C pseudogene
474	chr5	30102314	401	*	4.495198591	3.796560014	4.963882644	-0.309473019	0.017895244	0.209354694	18.94	8.85	36.42	25.99	Nodiff	Promoter (2-3kb)	5	30105161	30118378	13218	1	242915	ENSMUST00000058045.4	-2447	ENSMUSG00000044576	Garem2	GRB2 associated regulator of MAPK1 subtype 2
475	chr6	30161316	401	*	4.313854296	4.810050483	3.551443089	0.2695789	0.026939299	0.245594846	29.54	26.56	9.59	13.86	Nodiff	Distal Intergenic	6	30165918	30165992	75	2	387177	ENSMUST00000102406.1	4276	ENSMUSG00000076361	Mir182	microRNA 182
476	chr2	30171511	401	*	4.836131915	4.360114234	5.193448052	-0.267540149	0.048863282	0.306570061	18.94	22.14	40.26	32.93	Nodiff	Promoter (<=1kb)	2	30171493	30174069	2577	1	13804	ENSMUST00000015481.5	19	ENSMUSG00000015337	Endog	endonuclease G
477	chr2	30247253	401	*	3.632965699	2.555728665	4.242781536	-0.245261904	0.020593689	1	2.27	9.49	15.34	22.53	Nodiff	Intron (ENSMUST00000113654.7/241296, intron 1 of 2)	2	30240567	30282148	41582	1	241296	ENSMUST00000139454.2	6687	ENSMUSG00000007476	Lrrc8a	leucine rich repeat containing 8A VRAC subunit A
478	chr2	30256683	401	*	4.119894991	3.373741307	4.609241728	-0.263079502	0.030339536	0.257616547	6.82	13.91	21.09	27.73	Nodiff	Exon (ENSMUST00000113654.7/241296, exon 2 of 3)	2	30266203	30282148	15946	1	227696	ENSMUST00000154647.7	-9120	ENSMUSG00000079484	Phyhd1	phytanoyl-CoA dioxygenase domain containing 1
479	chr11	30265442	401	*	4.152323915	3.491617215	4.603792629	-0.250800966	0.040991036	0.285186208	9.85	12.65	19.17	29.46	Nodiff	Promoter (1-2kb)	11	30109948	30267214	157267	2	20742	ENSMUST00000124231.1	1372	ENSMUSG00000020315	Sptbn1	spectrin beta, non-erythrocytic 1
480	chr6	30278085	401	*	3.123027357	3.783907629	1.867887606	0.170984197	0.042444302	1	13.63	13.91	3.83	3.47	Nodiff	Intron (ENSMUST00000102993.9/22214, intron 1 of 6)	6	30214861	30304522	89662	2	22214	ENSMUST00000094543.2	26037	ENSMUSG00000039159	Ube2h	ubiquitin-conjugating enzyme E2H
481	chr7	30305590	401	*	3.793714042	2.783907629	4.381930591	-0.293169175	0.011815607	1	6.82	6.96	19.17	22.53	Nodiff	Promoter (1-2kb)	7	30303902	30307304	3403	1	76686	ENSMUST00000132844.1	1689	ENSMUSG00000013921	Clip3	CAP-GLY domain containing linker protein 3
482	chr16	30308519	401	*	4.566585307	3.880360035	5.029707823	-0.315245374	0.017845629	0.209003922	9.85	19.61	30.67	34.66	Nodiff	Promoter (1-2kb)	16	30307685	30310779	3095	2	14729	ENSMUST00000061190.7	1860	ENSMUSG00000047953	Gp5	glycoprotein 5 (platelet)
483	chr5	30363144	401	*	3.929822911	2.981550825	4.497122241	-0.302729796	0.011802516	1	7.57	8.22	19.17	25.99	Nodiff	Exon (ENSMUST00000101448.4/381738, exon 14 of 17)	5	30354139	30356320	2182	1	381738	ENSMUST00000198023.1	9006	ENSMUSG00000073102	Drc1	dynein regulatory complex subunit 1
484	chr6	30377178	401	*	3.598427377	2.601023551	4.182523447	-0.249390287	0.022097642	1	4.54	7.59	17.25	19.06	Nodiff	Intron (ENSMUST00000080812.13/232679, intron 4 of 9)	6	30370268	30372980	2713	2	232679	ENSMUST00000138983.1	-4199	ENSMUSG00000039130	Zc3hc1	zinc finger, C3HC type 1
485	chr5	30378210	401	*	3.679872796	2.744080719	4.242781536	-0.242686734	0.027030802	1	4.54	8.85	15.34	22.53	Nodiff	Intron (ENSMUST00000114747.8/83762, intron 34 of 46)	5	30354139	30356320	2182	1	381738	ENSMUST00000198023.1	24072	ENSMUSG00000073102	Drc1	dynein regulatory complex subunit 1
486	chr7	30402002	401	*	4.090465328	3.244809624	4.620078569	-0.301517788	0.015178124	1	7.57	11.38	24.92	24.26	Nodiff	Distal Intergenic	7	30413760	30417582	3823	1	22177	ENSMUST00000207982.1	-11358	ENSMUSG00000030579	Tyrobp	TYRO protein tyrosine kinase binding protein
487	chr6	30467417	401	*	3.884688911	3.134964291	4.375549537	-0.230777698	0.044278381	1	6.82	10.75	17.25	24.26	Nodiff	Distal Intergenic	6	30460985	30463313	2329	1	69337	ENSMUST00000132023.1	6433	ENSMUSG00000085470	1700012C14Rik	RIKEN cDNA 1700012C14 gene
488	chr5	30494170	401	*	4.101092531	3.235264862	4.638406978	-0.285498653	0.017566682	1	6.82	12.02	13.42	36.39	Nodiff	Intron (ENSMUST00000065486.2/73259, intron 4 of 6)	5	30466084	30484067	17984	1	75434	ENSMUST00000114743.1	28087	ENSMUSG00000029182	Fam166c	family with sequence similarity 166, member C
489	chr2	30506793	401	*	4.454194096	3.458218569	5.037812608	-0.453233282	0.001461001	0.088878971	14.39	7.59	34.51	31.19	Nodiff	Distal Intergenic	2	30471537	30474219	2683	2	72500	ENSMUST00000065134.3	-32575	ENSMUSG00000089762	Ier5l	immediate early response 5-like
490	chr7	30518398	401	*	4.038945844	3.082071752	4.609241728	-0.326144192	0.008674368	1	6.82	10.12	21.09	27.73	Nodiff	Promoter (2-3kb)	7	30515699	30522193	6495	1	100504207	ENSMUST00000238768.1	2700	ENSMUSG00000062132	Arhgap33os	Rho GTPase activating protein 33, opposite strand
491	chr14	30531708	401	*	3.68892559	4.268122914	2.706084168	0.208198864	0.037438442	1	22.72	15.81	9.59	3.47	Nodiff	Distal Intergenic	14	30549131	30574720	25590	1	21881	ENSMUST00000022529.7	-17023	ENSMUSG00000021957	Tkt	transketolase
492	chr2	30566408	401	*	4.340444038	3.716096206	4.774778202	-0.270798933	0.03462487	0.268106342	13.63	12.65	28.76	25.99	Nodiff	Distal Intergenic	2	30595040	30608943	13904	1	78617	ENSMUST00000102853.3	-28232	ENSMUSG00000047363	Cstad	CSA-conditional, T cell activation-dependent protein
493	chr7	30575209	401	*	4.242336241	3.292151529	4.810303929	-0.37349788	0.004755658	0.139912417	7.57	12.02	24.92	31.19	Nodiff	Promoter (1-2kb)	7	30573169	30574174	1006	2	75410	ENSMUST00000128456.1	-1036	ENSMUSG00000006307	Kmt2b	lysine (K)-specific methyltransferase 2B
494	chr5	30582490	401	*	4.131958504	3.081443693	4.733373724	-0.3840571	0.00323798	0.119839528	10.6	6.32	30.67	22.53	Nodiff	Exon (ENSMUST00000199326.1/100502829, exon 2 of 4)	5	30588170	30625271	37102	1	16527	ENSMUST00000066295.3	-5280	ENSMUSG00000049265	Kcnk3	potassium channel, subfamily K, member 3
495	chr2	30658479	401	*	4.101841559	3.408128043	4.568327324	-0.256275663	0.036221728	1	9.85	11.38	24.92	22.53	Nodiff	Exon (ENSMUST00000147959.1/665635, exon 2 of 2)	2	30658468	30669908	11441	2	665635	ENSMUST00000147959.1	11029	NA	Gm14486	predicted gene 14486
496	chr2	30676716	401	*	4.211084206	3.273070776	4.774778202	-0.371747399	0.004913508	0.139912417	9.85	9.49	28.76	25.99	Nodiff	Promoter (<=1kb)	2	30658613	30678011	19399	2	665635	ENSMUST00000144704.1	895	NA	Gm14486	predicted gene 14486
497	chr2	30689305	401	*	4.290709961	3.458702298	4.815027473	-0.347596489	0.00843334	0.161371846	10.6	11.38	26.84	29.46	Nodiff	Distal Intergenic	2	30658613	30678011	19399	2	665635	ENSMUST00000144704.1	-11295	NA	Gm14486	predicted gene 14486
498	chr2	30723909	401	*	4.090309249	3.244248574	4.620078569	-0.307242132	0.013563878	1	11.36	7.59	24.92	24.26	Nodiff	Promoter (2-3kb)	2	30721210	30721293	84	1	100526499	ENSMUST00000175350.1	2700	ENSMUSG00000093091	Mir3089	microRNA 3089
499	chr5	30768519	401	*	3.91490581	3.205669487	4.388283545	-0.228820422	0.04892091	1	8.33	10.12	21.09	20.8	Nodiff	Intron (ENSMUST00000114729.7/65254, intron 2 of 12)	5	30778130	30786934	8805	1	65254	ENSMUST00000127365.1	-9211	ENSMUSG00000029168	Dpysl5	dihydropyrimidinase-like 5
500	chr2	30779179	401	*	4.538629912	3.975830657	4.942456787	-0.272321787	0.03853661	0.279850443	14.39	17.08	26.84	34.66	Nodiff	Distal Intergenic	2	30795468	30796664	1197	2	73598	ENSMUST00000130396.7	17085	ENSMUSG00000044320	1700001O22Rik	RIKEN cDNA 1700001O22 gene
501	chr2	30801161	401	*	4.603863464	4.065373721	4.99509088	-0.272164729	0.040161882	0.283283933	18.94	14.55	32.59	31.19	Nodiff	Promoter (<=1kb)	2	30795301	30801707	6407	2	73598	ENSMUST00000050003.8	146	ENSMUSG00000044320	1700001O22Rik	RIKEN cDNA 1700001O22 gene
502	chr17	30820311	401	*	5.131627883	4.446102003	5.594434982	-0.459012788	0.002301853	0.103836991	22.72	20.87	49.84	46.79	Nodiff	Intron (ENSMUST00000170651.1/13417, intron 85 of 92)	17	30832179	30856032	23854	1	13417	ENSMUST00000235388.1	-11468	ENSMUSG00000033826	Dnah8	dynein, axonemal, heavy chain 8
503	chr17	30843941	401	*	4.608310879	3.934446156	5.065826078	-0.307090261	0.020131847	0.218920979	16.66	13.91	47.93	19.06	Nodiff	Promoter (2-3kb)	17	30846399	30856815	10417	1	13417	ENSMUST00000237436.1	-2058	ENSMUSG00000033826	Dnah8	dynein, axonemal, heavy chain 8
504	chr2	30845265	401	*	4.192876194	3.475014538	4.670037539	-0.284391573	0.023916207	0.233646494	12.12	10.12	24.92	25.99	Nodiff	Promoter (<=1kb)	2	30845444	30878657	33214	1	20204	ENSMUST00000150299.1	0	ENSMUSG00000039476	Prrx2	paired related homeobox 2
505	chr5	30869563	401	*	4.463895198	3.873860704	4.881462022	-0.263123043	0.04166715	0.287857548	12.88	16.44	36.42	22.53	Nodiff	Promoter (<=1kb)	5	30869631	30877044	7414	1	68796	ENSMUST00000114716.3	0	ENSMUSG00000038828	Tmem214	transmembrane protein 214
506	chr7	30971696	401	*	3.885125683	2.702306284	4.526218648	-0.349593216	0.004016264	1	6.06	6.96	28.76	17.33	Nodiff	Promoter (1-2kb)	7	30957779	30973322	15544	2	54135	ENSMUST00000205961.1	1226	ENSMUSG00000001247	Lsr	lipolysis stimulated lipoprotein receptor
507	chr2	30977685	401	*	3.799373168	2.615811247	4.440675792	-0.336003815	0.004748298	1	5.3	6.96	19.17	24.26	Nodiff	Promoter (2-3kb)	2	30975892	30980506	4615	2	227707	ENSMUST00000152007.1	2421	ENSMUSG00000026851	BC005624	cDNA sequence BC005624
508	chr13	30991793	401	*	3.947475045	3.01606105	4.508831316	-0.293775824	0.014118198	1	6.06	10.12	23	22.53	Nodiff	Distal Intergenic	13	30923656	30974093	50438	2	66482	ENSMUST00000222133.1	-17701	ENSMUSG00000021357	Exoc2	exocyst complex component 2
509	chr7	31020894	401	*	4.059414416	3.390530162	4.514650408	-0.240408105	0.04534437	1	12.12	8.85	24.92	20.8	Nodiff	Distal Intergenic	7	31032730	31037938	5209	2	18301	ENSMUST00000205301.1	16644	ENSMUSG00000009687	Fxyd5	FXYD domain-containing ion transport regulator 5
510	chr2	31078559	401	*	4.458950224	3.88611112	4.867887606	-0.265858152	0.041049493	0.285186208	14.39	15.18	30.67	27.73	Nodiff	Intron (ENSMUST00000073879.11/14269, intron 6 of 13)	2	31026207	31096500	70294	2	14269	ENSMUST00000113559.9	17541	ENSMUSG00000075415	Fnbp1	formin binding protein 1
511	chr14	31131052	401	*	4.623445051	4.015403579	5.049885047	-0.297344984	0.025566431	0.240026696	19.69	12.65	40.26	25.99	Nodiff	Promoter (<=1kb)	14	31131053	31139124	8072	1	70021	ENSMUST00000227096.1	0	ENSMUSG00000071547	Nt5dc2	5'-nucleotidase domain containing 2
512	chr14	31141289	401	*	4.262751165	3.593131921	4.718324232	-0.277616636	0.028927481	0.252014701	12.12	12.02	24.92	27.73	Nodiff	Promoter (<=1kb)	14	31139969	31140943	975	2	192187	ENSMUST00000161631.1	-347	ENSMUSG00000042286	Stab1	stabilin 1
513	chr17	31141854	401	*	4.393195329	3.301328427	5.007524601	-0.476096765	0.000955654	0.074324821	8.33	11.38	38.34	25.99	Nodiff	Promoter (2-3kb)	17	31141049	31144282	3234	2	21785	ENSMUST00000024826.7	2028	ENSMUSG00000024028	Tff2	trefoil factor 2 (spasmolytic protein 1)
514	chr15	31192650	401	*	3.977027946	2.957848578	4.568327324	-0.332328087	0.006767977	1	9.85	5.69	24.92	22.53	Nodiff	Distal Intergenic	15	31224314	31274341	50028	1	223453	ENSMUST00000044524.15	-31264	ENSMUSG00000039168	Dap	death-associated protein
515	chr8	31212843	401	*	4.886036083	4.351044337	5.275423785	-0.311514544	0.02439708	0.234626302	21.21	19.61	30.67	46.79	Nodiff	Intron (ENSMUST00000066173.11/171167, intron 3 of 4)	8	31201269	31236029	34761	1	171167	ENSMUST00000162162.1	11575	ENSMUSG00000046152	Fut10	fucosyltransferase 10
516	chr3	31294598	401	*	4.560940094	3.76374018	5.071431163	-0.394000989	0.004825785	0.139912417	15.15	12.02	32.59	34.66	Nodiff	Intron (ENSMUST00000129578.2/ENSMUST00000129578.2, intron 1 of 3)	3	31202858	31310378	107521	2	241919	ENSMUST00000091259.8	15380	ENSMUSG00000069072	Slc7a14	solute carrier family 7 (cationic amino acid transporter, y+ system), member 14
517	chr17	31345417	401	*	4.457631442	3.854920349	4.881462022	-0.271425121	0.036383117	0.273855699	14.39	14.55	36.42	22.53	Nodiff	Intron (ENSMUST00000171233.8/224674, intron 17 of 19)	17	31335887	31350464	14578	1	224674	ENSMUST00000235220.1	9531	ENSMUSG00000024036	Slc37a1	solute carrier family 37 (glycerol-3-phosphate transporter), member 1
518	chr3	31377542	401	*	4.026427296	3.282915882	4.514650408	-0.24725932	0.037333611	1	6.82	12.65	24.92	20.8	Nodiff	Distal Intergenic	3	31202858	31310378	107521	2	241919	ENSMUST00000091259.8	-67165	ENSMUSG00000069072	Slc7a14	solute carrier family 7 (cationic amino acid transporter, y+ system), member 14
519	chr2	31411894	401	*	3.916140028	3.195280922	4.394608647	-0.230610333	0.045785832	1	11.36	6.96	23	19.06	Nodiff	3' UTR	2	31400277	31405814	5538	1	665700	ENSMUST00000130375.1	11618	ENSMUSG00000055632	Hmcn2	hemicentin 2
520	chr2	31430569	401	*	3.681128505	2.688383279	4.263664618	-0.262508492	0.01876562	1	5.3	7.59	21.09	17.33	Nodiff	3' UTR	2	31438062	31460724	22663	1	665700	ENSMUST00000138821.7	-7093	ENSMUSG00000055632	Hmcn2	hemicentin 2
521	chr2	31449864	401	*	4.317879545	3.645364552	4.774778202	-0.277746138	0.029396164	0.254144005	9.85	15.18	28.76	25.99	Nodiff	Intron (ENSMUST00000113532.8/665700, intron 86 of 97)	2	31446735	31460737	14003	1	665700	ENSMUST00000142448.7	3130	ENSMUSG00000055632	Hmcn2	hemicentin 2
522	chr17	31498480	401	*	4.29878541	3.673908031	4.733373724	-0.261102459	0.039223388	0.281004162	12.88	12.65	30.67	22.53	Nodiff	Promoter (2-3kb)	17	31496126	31501293	5168	2	57773	ENSMUST00000169454.7	2413	ENSMUSG00000024037	Wdr4	WD repeat domain 4
523	chr18	31631590	401	*	4.317359701	3.60058527	4.794045911	-0.290851118	0.02255227	0.228103858	12.88	11.38	36.42	19.06	Nodiff	Promoter (2-3kb)	18	31634371	31636611	2241	1	269003	ENSMUST00000234760.1	-2381	ENSMUSG00000024260	Sap130	Sin3A associated protein
524	chr12	31654708	401	*	4.373149684	3.722942051	4.819735601	-0.287579534	0.026504329	0.244569226	14.39	12.02	28.76	27.73	Nodiff	Promoter (<=1kb)	12	31654869	31937630	282762	1	238123	ENSMUST00000036862.4	0	ENSMUSG00000035933	Cog5	component of oligomeric golgi complex 5
525	chr1	31765861	401	*	4.163725418	3.36398245	4.675242528	-0.299584588	0.016344353	0.200019555	13.63	6.96	26.84	24.26	Nodiff	Distal Intergenic	1	32172714	32658568	485855	1	170771	ENSMUST00000027226.11	-406453	ENSMUSG00000026058	Khdrbs2	KH domain containing, RNA binding, signal transduction associated 2
526	chr17	31808303	401	*	3.981308121	4.495384615	3.175194146	0.224576873	0.043136194	1	24.24	20.87	7.67	10.4	Nodiff	Distal Intergenic	17	31849754	31851575	1822	2	17691	ENSMUST00000234867.1	42872	ENSMUSG00000024042	Sik1	salt inducible kinase 1
527	chr6	31839362	401	*	3.775381164	3.015403579	4.270559007	-0.21915016	0.04915728	1	9.85	6.32	23	15.6	Nodiff	Intron (ENSMUST00000153328.1/ENSMUST00000153328.1, intron 1 of 2)	6	31662220	31666131	3912	2	434003	ENSMUST00000130777.1	-173232	ENSMUSG00000084973	Gm13848	predicted gene 13848
528	chr17	31847768	401	*	3.816356309	2.459669269	4.502988658	-0.32933855	0.003897782	1	1.51	9.49	21.09	24.26	Nodiff	Exon (ENSMUST00000024839.5/17691, exon 12 of 14)	17	31849754	31851575	1822	2	17691	ENSMUST00000234867.1	3407	ENSMUSG00000024042	Sik1	salt inducible kinase 1
529	chr17	31916633	401	*	4.013112153	3.144592647	4.551443089	-0.291765835	0.015534454	1	11.36	6.32	19.17	27.73	Nodiff	Distal Intergenic	17	31844250	31855804	11555	2	17691	ENSMUST00000024839.5	-60830	ENSMUSG00000024042	Sik1	salt inducible kinase 1
530	chr2	31931269	401	*	3.782004234	2.716096206	4.388283545	-0.305608513	0.008943707	1	6.82	6.32	21.09	20.8	Nodiff	Intron (ENSMUST00000138325.7/23928, intron 22 of 27)	2	31925057	31925695	639	1	23928	ENSMUST00000135995.1	6213	ENSMUSG00000026840	Lamc3	laminin gamma 3
531	chr10	32046618	401	*	3.844034586	2.730556954	4.464922547	-0.302462584	0.008953394	1	3.79	9.49	26.84	17.33	Nodiff	Intron (ENSMUST00000191234.6/432450, intron 3 of 6)	10	32329765	32410335	80571	2	432450	ENSMUST00000092603.4	363317	ENSMUSG00000069670	Nkain2	Na+/K+ transporting ATPase interacting 2
532	chr18	32133114	401	*	4.308994478	3.694951043	4.738355536	-0.254082556	0.043220214	0.292982943	15.15	10.75	32.59	20.8	Nodiff	Promoter (2-3kb)	18	32133141	32135746	2606	2	19123	ENSMUST00000234198.1	2232	ENSMUSG00000024386	Proc	protein C
533	chr11	32138928	401	*	3.98889071	2.783907629	4.636182716	-0.388949557	0.002273562	1	6.82	6.96	30.67	19.06	Nodiff	Distal Intergenic	11	32095261	32101228	5968	2	104692	ENSMUST00000145338.1	-37701	ENSMUSG00000086386	Gm12108	predicted gene 12108
534	chr5	32240148	401	*	4.062116333	3.399103934	4.514650408	-0.237339277	0.047348158	1	12.88	8.22	24.92	20.8	Nodiff	Promoter (1-2kb)	5	32239084	32322244	83161	1	665270	ENSMUST00000202201.3	1065	ENSMUSG00000029134	Plb1	phospholipase B1
535	chr9	32287847	401	*	3.522295517	2.508030999	4.111981686	-0.238177486	0.025075853	1	3.79	7.59	17.25	17.33	Nodiff	Distal Intergenic	9	32245164	32249464	4301	1	330914	ENSMUST00000174730.1	42684	ENSMUSG00000041444	Arhgap32	Rho GTPase activating protein 32
536	chr11	32301270	401	*	4.393654388	3.570538013	4.914484242	-0.357154942	0.007730084	0.159372613	9.85	13.91	32.59	27.73	Nodiff	Promoter (1-2kb)	11	32300069	32300873	805	1	216635	ENSMUST00000020535.1	1202	ENSMUSG00000020295	Hbq1a	hemoglobin, theta 1A
537	chr11	32308341	401	*	4.024957345	3.291608594	4.508831316	-0.256729484	0.032538676	1	11.36	8.22	23	22.53	Nodiff	Distal Intergenic	11	32300069	32300873	805	1	216635	ENSMUST00000020535.1	8273	ENSMUSG00000020295	Hbq1a	hemoglobin, theta 1A
538	chr12	32661476	401	*	3.518133774	2.491144399	4.111981686	-0.248868451	0.020241921	1	6.82	4.43	17.25	17.33	Nodiff	Distal Intergenic	12	32819545	32839207	19663	1	59027	ENSMUST00000220200.1	-157669	ENSMUSG00000020572	Nampt	nicotinamide phosphoribosyltransferase
539	chr16	32661561	401	*	3.925461203	2.981550825	4.491231873	-0.297938019	0.012625403	1	7.57	8.22	17.25	27.73	Nodiff	Promoter (<=1kb)	16	32661252	32683493	22242	1	51789	ENSMUST00000238856.1	310	ENSMUSG00000022791	Tnk2	tyrosine kinase, non-receptor, 2
540	chr2	32700058	401	*	4.222590064	3.570538013	4.670037539	-0.258375933	0.03858185	0.279987987	9.85	13.91	24.92	25.99	Nodiff	Intron (ENSMUST00000146498.7/14287, intron 2 of 9)	2	32692713	32704031	11319	2	14287	ENSMUST00000143743.1	3573	ENSMUSG00000009566	Fpgs	folylpolyglutamyl synthetase
541	chr11	32802126	401	*	4.326155576	3.399103934	4.885958593	-0.373768587	0.004863276	0.139912417	12.88	8.22	38.34	20.8	Nodiff	Distal Intergenic	11	32818529	32824562	6034	2	69351	ENSMUST00000109365.7	22036	ENSMUSG00000020270	Smim23	small integral membrane protein 23
542	chr2	32811615	401	*	3.917725078	3.185986051	4.400906139	-0.22602089	0.04940663	1	6.82	11.38	24.92	17.33	Nodiff	Intron (ENSMUST00000050000.15/20910, intron 8 of 18)	2	32787607	32817190	29584	2	20910	ENSMUST00000113222.3	5175	ENSMUSG00000026797	Stxbp1	syntaxin binding protein 1
543	chr11	32815956	401	*	4.168650292	3.508030999	4.620078569	-0.24225338	0.046657761	0.299047875	7.57	15.18	24.92	24.26	Nodiff	Distal Intergenic	11	32818529	32824562	6034	2	69351	ENSMUST00000109365.7	8206	ENSMUSG00000020270	Smim23	small integral membrane protein 23
544	chr8	32849118	401	*	4.2840088	3.300788936	4.863334269	-0.40670469	0.00275748	0.112908196	12.12	7.59	28.76	29.46	Nodiff	Intron (ENSMUST00000209107.3/211323, intron 1 of 12)	8	31837604	32883862	1046259	2	211323	ENSMUST00000239051.1	34344	ENSMUSG00000062991	Nrg1	neuregulin 1
545	chr11	32864062	401	*	4.179426243	3.28236946	4.728374649	-0.347145994	0.007355188	0.159372613	10.6	8.85	28.76	24.26	Nodiff	Distal Intergenic	11	32820373	32824605	4233	2	69351	ENSMUST00000020508.3	-39458	ENSMUSG00000020270	Smim23	small integral membrane protein 23
546	chr13	32878229	401	*	3.744373593	1.946194819	4.520446123	-0.467597114	0.000247672	1	4.54	3.16	26.84	19.06	Nodiff	Distal Intergenic	13	32881655	32898157	16503	2	380839	ENSMUST00000221019.1	19528	ENSMUSG00000079049	Serpinb1c	serine (or cysteine) peptidase inhibitor, clade B, member 1c
547	chr2	32952193	401	*	3.943916788	3.1654378	4.446775791	-0.256659626	0.030060804	1	9.09	8.85	21.09	22.53	Nodiff	Intron (ENSMUST00000028132.13/227738, intron 8 of 24)	2	32954236	32959906	5671	2	227738	ENSMUST00000147528.7	7313	ENSMUSG00000026792	Lrsam1	leucine rich repeat and sterile alpha motif containing 1
548	chr2	32953430	401	*	3.967507264	3.244809624	4.446775791	-0.237770932	0.043059846	1	7.57	11.38	21.09	22.53	Nodiff	Exon (ENSMUST00000028132.13/227738, exon 8 of 25)	2	32954236	32959906	5671	2	227738	ENSMUST00000147528.7	6076	ENSMUSG00000026792	Lrsam1	leucine rich repeat and sterile alpha motif containing 1
549	chr19	32957245	401	*	3.701412419	4.291608594	2.685596506	0.216710215	0.032156582	1	22.72	16.44	7.67	5.2	Nodiff	Distal Intergenic	19	32811225	32817977	6753	1	19211	ENSMUST00000154806.1	146021	ENSMUSG00000013663	Pten	phosphatase and tensin homolog
550	chr2	32981742	401	*	4.91283133	4.244529127	5.36780021	-0.390619059	0.006572788	0.153788786	18.94	18.97	47.93	34.66	Nodiff	Promoter (<=1kb)	2	32972990	32982068	9079	2	56017	ENSMUST00000191777.5	0	ENSMUSG00000026791	Slc2a8	solute carrier family 2, (facilitated glucose transporter), member 8
551	chr4	32983345	401	*	4.311006418	3.680541873	4.748267846	-0.241693739	0.048125005	0.304337943	17.42	8.22	36.42	17.33	Nodiff	Promoter (<=1kb)	4	32983454	33022180	38727	1	52187	ENSMUST00000084747.5	0	ENSMUSG00000028278	Rragd	Ras-related GTP binding D
552	chr8	33047495	401	*	4.022184863	3.28236946	4.508831316	-0.259145229	0.031359714	1	10.6	8.85	23	22.53	Nodiff	Exon (ENSMUST00000211548.1/ENSMUST00000211548.1, exon 3 of 4)	8	32888505	32950026	61522	2	100042715	ENSMUST00000132101.7	-97470	ENSMUSG00000079070	Gm3985	predicted gene 3985
553	chr5	33102477	401	*	4.141478667	4.656134644	3.333916712	0.254637727	0.028698715	0.251290678	21.97	28.46	11.5	8.66	Nodiff	Promoter (1-2kb)	5	33104219	33162870	58652	1	20537	ENSMUST00000011178.4	-1342	ENSMUSG00000011034	Slc5a1	solute carrier family 5 (sodium/glucose cotransporter), member 1
554	chr11	33134788	401	*	4.156664018	3.433390688	4.636182716	-0.271345269	0.028131566	0.248951496	12.12	9.49	30.67	19.06	Nodiff	Intron (ENSMUST00000109363.7/14172, intron 1 of 3)	11	33117430	33146795	29366	2	14172	ENSMUST00000109363.7	11607	ENSMUSG00000057967	Fgf18	fibroblast growth factor 18
555	chr5	33274940	401	*	4.573171297	3.910304233	5.025638293	-0.327369581	0.015316317	0.195278458	17.42	12.65	28.76	36.39	Nodiff	Promoter (<=1kb)	5	33247723	33274994	27272	2	13016	ENSMUST00000079746.9	0	ENSMUSG00000037373	Ctbp1	C-terminal binding protein 1
556	chr5	33434117	401	*	4.7936671	4.076422128	5.270559007	-0.391906957	0.005926608	0.145715164	16.66	17.08	46.01	31.19	Nodiff	Promoter (<=1kb)	5	33430734	33433976	3243	2	672284	ENSMUST00000173348.1	-142	ENSMUSG00000029112	Nkx1-1	NK1 homeobox 1
557	chr8	33443480	401	*	3.985336596	4.495148843	3.189815701	0.21695517	0.048012021	1	28.03	17.08	9.59	8.66	Nodiff	Distal Intergenic	8	33484196	33485167	972	1	628431	ENSMUST00000210634.1	-40316	NA	Hmgb1-rs17	high mobility group box 1, related sequence 17
558	chr8	33517197	401	*	4.808184401	4.301328427	5.182523447	-0.279486876	0.039684886	0.282861713	16.66	22.77	34.51	38.13	Nodiff	Promoter (<=1kb)	8	33517324	33585582	68259	1	104271	ENSMUST00000124501.1	0	ENSMUSG00000009628	Tex15	testis expressed gene 15
559	chr2	33527177	401	*	4.251190679	3.433390688	4.769920797	-0.334019065	0.010235475	0.170872396	12.12	9.49	26.84	27.73	Nodiff	Distal Intergenic	2	33454888	33468559	13672	2	71834	ENSMUST00000126442.1	-58619	ENSMUSG00000026788	Zbtb43	zinc finger and BTB domain containing 43
560	chr5	33548625	401	*	4.087391702	3.399103934	4.551443089	-0.250818485	0.037763754	1	12.88	8.22	19.17	27.73	Nodiff	Distal Intergenic	5	33600356	33628912	28557	2	74504	ENSMUST00000065162.10	79887	ENSMUSG00000037339	Fam53a	family with sequence similarity 53, member A
561	chr11	33549778	401	*	4.156016587	3.310447321	4.685596506	-0.315201581	0.012711796	0.182631282	9.09	10.75	30.67	20.8	Nodiff	Distal Intergenic	11	33550781	33578957	28177	2	216643	ENSMUST00000020366.7	28779	ENSMUSG00000020159	Gabrp	gamma-aminobutyric acid (GABA) A receptor, pi
562	chr16	33684487	401	*	4.467013866	3.892197539	4.876951394	-0.264331226	0.041758617	0.287928908	15.15	14.55	34.51	24.26	Nodiff	Promoter (<=1kb)	16	33684545	33769443	84899	1	77446	ENSMUST00000126532.1	0	ENSMUSG00000075254	Heg1	heart development protein with EGF-like domains 1
563	chr8	33709571	401	*	4.850299099	4.268674758	5.263664618	-0.318607111	0.021021073	0.223252698	15.15	23.4	42.17	34.66	Nodiff	Distal Intergenic	8	33731833	33777164	45332	1	68153	ENSMUST00000170705.7	-21862	ENSMUSG00000031585	Gtf2e2	general transcription factor II E, polypeptide 2 (beta subunit)
564	chr5	33714420	401	*	3.566528051	2.539394354	4.160422886	-0.248868028	0.020466283	1	5.3	6.32	11.5	24.26	Nodiff	Distal Intergenic	5	33721674	33729837	8164	1	14184	ENSMUST00000201437.3	-6854	ENSMUSG00000054252	Fgfr3	fibroblast growth factor receptor 3
565	chr2	33729326	401	*	4.016623865	3.26371177	4.508831316	-0.261006417	0.030217976	1	9.09	10.12	23	22.53	Nodiff	Distal Intergenic	2	33805816	33813591	7776	1	320482	ENSMUST00000156297.1	-76090	ENSMUSG00000086484	Nron	non-protein coding RNA, repressor of NFAT
566	chr2	33734488	401	*	4.06639662	2.318976204	4.833768495	-0.621003507	5.30E-05	1	6.82	3.16	34.51	22.53	Nodiff	Intron (ENSMUST00000041555.9/72543, intron 9 of 9)	2	33805816	33813591	7776	1	320482	ENSMUST00000156297.1	-70928	ENSMUSG00000086484	Nron	non-protein coding RNA, repressor of NFAT
567	chr2	33737541	401	*	3.995608466	3.015403579	4.573911775	-0.32449402	0.008214502	1	9.85	6.32	26.84	20.8	Nodiff	Intron (ENSMUST00000041555.9/72543, intron 9 of 9)	2	33805816	33813591	7776	1	320482	ENSMUST00000156297.1	-67875	ENSMUSG00000086484	Nron	non-protein coding RNA, repressor of NFAT
568	chr5	33820037	401	*	4.658239666	3.975830657	5.119638394	-0.348710782	0.011460714	0.172819777	14.39	17.08	38.34	31.19	Nodiff	Promoter (<=1kb)	5	33820725	33897966	77242	1	107823	ENSMUST00000075812.10	-288	ENSMUSG00000057406	Nsd2	nuclear receptor binding SET domain protein 2
569	chr18	33910144	401	*	4.188965636	3.42551385	4.685596506	-0.279842937	0.024079895	0.234265792	7.57	13.91	30.67	20.8	Nodiff	Intron (ENSMUST00000025234.6/13824, intron 3 of 23)	18	33876955	33891974	15020	2	13824	ENSMUST00000235876.1	-18171	ENSMUSG00000024376	Epb41l4a	erythrocyte membrane protein band 4.1 like 4a
570	chr17	33933937	401	*	3.955426184	3.175454256	4.458898954	-0.256407482	0.030117835	1	9.85	8.22	24.92	19.06	Nodiff	Promoter (<=1kb)	17	33933925	33937224	3300	1	19732	ENSMUST00000173284.1	13	ENSMUSG00000041354	Rgl2	ral guanine nucleotide dissociation stimulator-like 2
571	chr17	33935448	401	*	4.063856261	2.981550825	4.675242528	-0.382487509	0.003173595	1	7.57	8.22	26.84	24.26	Nodiff	Promoter (<=1kb)	17	33935388	33936890	1503	1	19732	ENSMUST00000174442.1	61	ENSMUSG00000041354	Rgl2	ral guanine nucleotide dissociation stimulator-like 2
572	chr8	33943786	401	*	3.529998266	4.139786501	2.452850107	0.204320302	0.03447309	1	18.18	17.08	5.75	5.2	Nodiff	Distal Intergenic	8	33782643	33929863	147221	2	19663	ENSMUST00000053251.11	-13924	ENSMUSG00000031586	Rbpms	RNA binding protein gene with multiple splicing
573	chr16	33991101	401	*	4.497230317	3.916641799	4.910075841	-0.275289332	0.036014116	0.272640357	14.39	15.81	30.67	29.46	Nodiff	Intron (ENSMUST00000114973.8/545156, intron 20 of 26)	16	33975163	33978726	3564	2	545156	ENSMUST00000132002.1	-12376	ENSMUSG00000061751	Kalrn	kalirin, RhoGEF kinase
574	chr17	34122439	401	*	4.217744276	3.577663401	4.659570884	-0.255961545	0.039188612	0.281004162	14.39	9.49	21.09	29.46	Nodiff	Promoter (<=1kb)	17	34112023	34122600	10578	2	14312	ENSMUST00000025193.13	0	ENSMUSG00000024335	Brd2	bromodomain containing 2
575	chr18	34136258	401	*	3.881281356	3.092681872	4.388283545	-0.246206019	0.033977538	1	7.57	9.49	21.09	20.8	Nodiff	Distal Intergenic	18	34220924	34313506	92583	1	11789	ENSMUST00000171187.7	-84266	ENSMUSG00000005871	Apc	APC, WNT signaling pathway regulator
576	chr8	34154482	401	*	5.151255023	4.637926005	5.529096272	-0.317673011	0.024065968	0.234265792	21.97	27.83	59.43	32.93	Nodiff	Promoter (<=1kb)	8	34154575	34155413	839	1	67887	ENSMUST00000209470.1	0	ENSMUSG00000031532	Saraf	store-operated calcium entry-associated regulatory factor
577	chr14	34195293	401	*	4.096276838	3.364498825	4.579474693	-0.263988302	0.030670758	1	9.85	10.75	28.76	19.06	Nodiff	Exon (ENSMUST00000226613.1/432839, exon 2 of 2)	14	34185688	34201633	15946	2	432839	ENSMUST00000226613.1	5940	ENSMUSG00000071531	Gprin2	G protein regulated inducer of neurite outgrowth 2
578	chr4	34196892	401	*	3.794042497	2.523797902	4.458898954	-0.350801055	0.003337073	1	4.54	6.96	24.92	19.06	Nodiff	Distal Intergenic	4	34028314	34050191	21878	2	67652	ENSMUST00000029927.5	-146702	ENSMUSG00000028264	Spaca1	sperm acrosome associated 1
579	chr3	34235926	401	*	4.172328797	3.53115732	4.614670324	-0.251126706	0.041745799	0.287928908	13.63	9.49	23	25.99	Nodiff	Intron (ENSMUST00000196793.4/320478, intron 2 of 3)	3	34196751	34638483	441733	1	320478	ENSMUST00000196058.4	39176	ENSMUSG00000105265	Sox2ot	SOX2 overlapping transcript (non-protein coding)
580	chr6	34276004	401	*	3.993829282	3.185401648	4.508831316	-0.274469549	0.022371381	1	10.6	7.59	23	22.53	Nodiff	Distal Intergenic	6	34303934	34306687	2754	2	626009	ENSMUST00000142761.1	30283	NA	Gm6644	Akr1b3 pseudogene
581	chr6	34304674	401	*	4.228548208	3.578108699	4.675242528	-0.260332336	0.037761619	0.278318477	10.6	13.28	26.84	24.26	Nodiff	Promoter (1-2kb)	6	34303934	34306687	2754	2	626009	ENSMUST00000142761.1	1613	NA	Gm6644	Akr1b3 pseudogene
582	chr3	34323816	401	*	3.432283759	2.103833186	4.111981686	-0.276692328	0.008432943	1	2.27	6.32	17.25	17.33	Nodiff	Intron (ENSMUST00000196793.4/320478, intron 2 of 3)	3	34196751	34638483	441733	1	320478	ENSMUST00000196058.4	127066	ENSMUSG00000105265	Sox2ot	SOX2 overlapping transcript (non-protein coding)
583	chr6	34360147	401	*	4.185175821	3.425018862	4.680428806	-0.295690378	0.019190255	0.216457985	11.36	10.12	28.76	22.53	Nodiff	Intron (ENSMUST00000038406.6/14187, intron 4 of 9)	6	34356115	34365239	9125	1	14187	ENSMUST00000133370.1	4033	ENSMUSG00000029762	Akr1b8	aldo-keto reductase family 1, member B8
584	chr17	34380136	401	*	4.283083021	3.570090371	4.758112516	-0.264608499	0.031539964	0.261989379	13.63	10.12	40.26	13.86	Nodiff	Promoter (2-3kb)	17	34377886	34381198	3313	1	100038862	ENSMUST00000236230.1	2251	ENSMUSG00000062638	Btnl1	butyrophilin-like 1
585	chr7	34502248	401	*	4.112612697	3.01606105	4.728374649	-0.390586174	0.002840951	1	6.06	10.12	28.76	24.26	Nodiff	Intron (ENSMUST00000140298.1/ENSMUST00000140298.1, intron 2 of 2)	7	34345715	34393315	47601	2	67070	ENSMUST00000206388.1	-108934	ENSMUSG00000066568	Lsm14a	LSM14A mRNA processing body assembly factor
586	chr5	34545481	401	*	3.901297053	3.175454256	4.381930591	-0.2341097	0.043616571	1	9.85	8.22	19.17	22.53	Nodiff	Promoter (2-3kb)	5	34543365	34563625	20261	1	24055	ENSMUST00000101316.9	2117	ENSMUSG00000054520	Sh3bp2	SH3-domain binding protein 2
587	chr17	34573180	401	*	4.205960012	3.416598172	4.713272645	-0.313050591	0.014352795	0.188658925	10.6	10.75	23	29.46	Nodiff	Intron (ENSMUST00000015612.13/18132, intron 11 of 29)	17	34578008	34582471	4464	1	18132	ENSMUST00000174707.1	-4428	ENSMUSG00000015468	Notch4	notch 4
588	chr2	34671189	401	*	3.99908087	3.092681872	4.551443089	-0.302887669	0.012905584	1	7.57	9.49	19.17	27.73	Nodiff	Distal Intergenic	2	34677894	34684293	6400	2	66691	ENSMUST00000138203.1	12704	ENSMUSG00000026867	Gapvd1	GTPase activating protein and VPS9 domains 1
589	chr17	34671909	401	*	4.563038033	3.952033466	4.990922379	-0.29808233	0.024836132	0.235655491	18.94	12.02	30.67	32.93	Nodiff	Promoter (1-2kb)	17	34670535	34719815	49281	1	81877	ENSMUST00000238305.1	1375	ENSMUSG00000033327	Tnxb	tenascin XB
590	chr13	34711827	401	*	4.086675497	3.059977038	4.680428806	-0.36848108	0.004238447	1	9.09	7.59	28.76	22.53	Nodiff	Intron (ENSMUST00000222361.1/ENSMUST00000222361.1, intron 1 of 2)	13	34734850	34747623	12774	1	108161	ENSMUST00000039605.7	-22623	ENSMUSG00000038246	Fam50b	family with sequence similarity 50, member B
591	chr18	34719991	401	*	4.226140928	3.570538013	4.675242528	-0.259268112	0.038032967	0.278834845	9.85	13.91	26.84	24.26	Nodiff	Promoter (<=1kb)	18	34689898	34720387	30490	2	14587	ENSMUST00000025224.8	0	ENSMUSG00000024366	Gfra3	glial cell line derived neurotrophic factor family receptor alpha 3
592	chr7	34720144	401	*	4.121484125	3.458702298	4.573911775	-0.247838894	0.042723279	0.291667403	10.6	11.38	26.84	20.8	Nodiff	Intron (ENSMUST00000238947.1/68947, intron 2 of 3)	7	34674468	34753812	79345	2	68947	ENSMUST00000238947.1	33268	ENSMUSG00000060402	Chst8	carbohydrate sulfotransferase 8
593	chr7	34727983	401	*	4.01371518	2.981550825	4.609241728	-0.350192901	0.0053234	1	7.57	8.22	21.09	27.73	Nodiff	Intron (ENSMUST00000238947.1/68947, intron 2 of 3)	7	34674468	34753812	79345	2	68947	ENSMUST00000238947.1	25429	ENSMUSG00000060402	Chst8	carbohydrate sulfotransferase 8
594	chr16	34745074	401	*	4.553745299	3.970087719	4.968129894	-0.273648268	0.037130226	0.276039376	13.63	17.71	38.34	24.26	Nodiff	Promoter (<=1kb)	16	34745210	34877836	132627	1	107589	ENSMUST00000155268.1	0	ENSMUSG00000022836	Mylk	myosin, light polypeptide kinase
595	chr7	34753500	401	*	3.724910752	2.873497953	4.256737124	-0.240683811	0.031577814	1	8.33	6.32	19.17	19.06	Nodiff	Promoter (<=1kb)	7	34674468	34753812	79345	2	68947	ENSMUST00000238947.1	0	ENSMUSG00000060402	Chst8	carbohydrate sulfotransferase 8
596	chr3	34806995	401	*	3.598952489	2.756692321	4.12725468	-0.212198721	0.045677475	1	9.09	4.43	21.09	13.86	Nodiff	Distal Intergenic	3	34772075	34782346	10272	1	102638436	ENSMUST00000197492.1	34921	ENSMUSG00000106519	Gm38509	predicted gene, 38509
597	chr18	34862429	401	*	4.213135052	3.416598172	4.723358192	-0.317262071	0.013493442	0.185119177	10.6	10.75	26.84	25.99	Nodiff	Promoter (1-2kb)	18	34861207	34864956	3750	1	13653	ENSMUST00000165033.1	1223	ENSMUSG00000038418	Egr1	early growth response 1
598	chr4	34882639	401	*	4.740878774	4.14998201	5.158874276	-0.317196044	0.020565958	0.221156756	19.69	15.81	40.26	31.19	Nodiff	Promoter (<=1kb)	4	34803113	34882930	79818	2	30046	ENSMUST00000098163.8	0	ENSMUSG00000039967	Zfp292	zinc finger protein 292
599	chr16	34902790	401	*	3.467072736	2.554824001	4.021557251	-0.218764204	0.03736988	1	6.06	5.69	13.42	19.06	Nodiff	Promoter (1-2kb)	16	34905139	34914991	9853	1	107589	ENSMUST00000232541.1	-1949	ENSMUSG00000022836	Mylk	myosin, light polypeptide kinase
600	chr17	34911457	401	*	4.401175133	3.770753777	4.838415957	-0.268864439	0.035841459	0.272640357	12.12	15.18	36.42	20.8	Nodiff	Promoter (<=1kb)	17	34910975	34914052	3078	1	110147	ENSMUST00000124002.1	483	ENSMUSG00000013787	Ehmt2	euchromatic histone lysine N-methyltransferase 2
601	chr4	34963969	401	*	3.875631019	2.898614968	4.452850107	-0.294864688	0.01264196	1	6.06	8.85	23	20.8	Nodiff	Intron (ENSMUST00000144419.1/ENSMUST00000144419.1, intron 1 of 1)	4	34909789	34911481	1693	2	73696	ENSMUST00000125820.1	-52489	ENSMUSG00000085824	Platr9	pluripotency associated transcript 9
602	chr6	35008411	401	*	4.16401457	3.390530162	4.664813704	-0.298672584	0.017601478	0.207055616	12.12	8.85	23	27.73	Nodiff	Distal Intergenic	6	34945935	34988404	42470	2	243753	ENSMUST00000201355.3	-20008	ENSMUSG00000029847	Slc23a4	solute carrier family 23 member 4
603	chr5	35025955	401	*	4.10708417	3.425018862	4.568327324	-0.255077729	0.037218583	1	11.36	10.12	24.92	22.53	Nodiff	Promoter (<=1kb)	5	35026903	35032052	5150	1	71729	ENSMUST00000155162.1	-548	ENSMUSG00000029101	Rgs12	regulator of G-protein signaling 12
604	chr7	35119280	401	*	4.301337467	3.702306284	4.723358192	-0.253176072	0.0454291	0.297257654	12.12	13.91	26.84	25.99	Nodiff	Promoter (<=1kb)	7	35119303	35121928	2626	1	12606	ENSMUST00000042985.10	0	ENSMUSG00000034957	Cebpa	CCAAT/enhancer binding protein (C/EBP), alpha
605	chr11	35120998	401	*	4.278108687	3.491144399	4.784444222	-0.317654429	0.013542592	0.185365593	13.63	8.85	32.59	22.53	Nodiff	Promoter (<=1kb)	11	35121224	35708507	587284	1	20564	ENSMUST00000069837.3	0	ENSMUSG00000056427	Slit3	slit guidance ligand 3
606	chr7	35151135	401	*	3.841067421	2.75747889	4.452850107	-0.315374693	0.00779209	1	5.3	8.22	23	20.8	Nodiff	Distal Intergenic	7	35119303	35121928	2626	1	12606	ENSMUST00000042985.10	31833	ENSMUSG00000034957	Cebpa	CCAAT/enhancer binding protein (C/EBP), alpha
607	chr17	35222676	401	*	3.968250853	2.886470714	4.579474693	-0.334588301	0.006150086	1	5.3	9.49	28.76	19.06	Nodiff	Promoter (1-2kb)	17	35220836	35221657	822	2	18038	ENSMUST00000176748.1	-1020	ENSMUSG00000042419	Nfkbil1	nuclear factor of kappa light polypeptide gene enhancer in B cells inhibitor like 1
608	chr11	35253442	401	*	3.726710161	2.897901722	4.249776204	-0.230809488	0.036631111	1	9.85	5.06	17.25	20.8	Nodiff	Intron (ENSMUST00000069837.3/20564, intron 4 of 35)	11	35177783	35510128	332346	1	20564	ENSMUST00000153098.1	75660	ENSMUSG00000056427	Slit3	slit guidance ligand 3
609	chr9	35288200	401	*	3.836924036	2.539394354	4.508831316	-0.378482448	0.002145433	1	5.3	6.32	23	22.53	Nodiff	Distal Intergenic	9	35281105	35285423	4319	1	71133	ENSMUST00000213706.1	7096	ENSMUSG00000111746	4933422A05Rik	RIKEN cDNA 4933422A05 gene
610	chr5	35345468	401	*	3.801176314	2.716096206	4.41341925	-0.29842359	0.009635039	1	6.82	6.32	28.76	13.86	Nodiff	Distal Intergenic	5	35361541	35367441	5901	1	74429	ENSMUST00000201379.3	-15673	ENSMUSG00000106762	4930478P22Rik	RIKEN cDNA 4930478P22 gene
611	chr16	35363460	401	*	4.875144027	4.087073725	5.381930591	-0.467327639	0.001770663	0.093626709	18.18	15.81	38.34	45.06	Nodiff	Promoter (<=1kb)	16	35348910	35363815	14906	2	317717	ENSMUST00000154216.7	0	ENSMUSG00000034473	Sec22a	SEC22 homolog A, vesicle trafficking protein
612	chr7	35405802	401	*	4.285232586	3.673908031	4.713272645	-0.25775273	0.041387527	0.286483494	12.88	12.65	23	29.46	Nodiff	Intron (ENSMUST00000141704.7/72140, intron 4 of 19)	7	35397130	35409663	12534	1	72140	ENSMUST00000206854.1	8673	ENSMUSG00000023072	Cep89	centrosomal protein 89
613	chr5	35470352	401	*	3.836741018	3.10321453	4.320691428	-0.225912954	0.048006087	1	8.33	8.85	19.17	20.8	Nodiff	Distal Intergenic	5	35517565	35525571	8007	2	242939	ENSMUST00000132959.1	54819	ENSMUSG00000036596	Cpz	carboxypeptidase Z
614	chr11	35523507	401	*	4.076128024	3.30991123	4.573911775	-0.269967911	0.025670535	1	12.88	6.96	26.84	20.8	Nodiff	Intron (ENSMUST00000069837.3/20564, intron 5 of 35)	11	35544685	35612636	67952	1	20564	ENSMUST00000124438.1	-20778	ENSMUSG00000056427	Slit3	slit guidance ligand 3
615	chr9	35558256	401	*	4.163471216	3.515006017	4.609241728	-0.240897891	0.045654299	0.298181388	15.91	6.96	21.09	27.73	Nodiff	Promoter (<=1kb)	9	35536647	35558528	21882	2	30959	ENSMUST00000034612.6	0	ENSMUSG00000032101	Ddx25	DEAD box helicase 25
616	chr8	35587657	401	*	4.743983277	4.234700087	5.119638394	-0.275101592	0.041198594	0.285547025	21.21	16.44	38.34	31.19	Nodiff	Promoter (<=1kb)	8	35587798	35679449	91652	1	52065	ENSMUST00000037666.5	0	ENSMUSG00000070056	Mfhas1	malignant fibrous histiocytoma amplified sequence 1
617	chr3	35680726	401	*	4.281296066	3.234700087	4.881462022	-0.423168954	0.002002051	0.097323471	10.6	8.22	36.42	22.53	Nodiff	Distal Intergenic	3	35597152	35666163	69012	2	625963	ENSMUST00000198751.4	-14564	ENSMUSG00000105662	Gm6639	predicted gene 6639
618	chr17	35688211	401	*	4.438947429	3.637712415	4.951065352	-0.368016287	0.006838967	0.156812918	12.88	12.02	30.67	31.19	Nodiff	3' UTR	17	35690159	35697971	7813	2	12305	ENSMUST00000146472.7	9360	ENSMUSG00000003534	Ddr1	discoidin domain receptor family, member 1
619	chr5	35720887	401	*	4.191006435	3.407627053	4.695876705	-0.285751538	0.020551115	0.221156756	13.63	7.59	34.51	17.33	Nodiff	Promoter (<=1kb)	5	35697180	35721603	24424	2	231147	ENSMUST00000127825.7	316	ENSMUSG00000036553	Sh3tc1	SH3 domain and tetratricopeptide repeats 1
620	chr18	35736554	401	*	3.903835785	2.860407481	4.502988658	-0.298175697	0.009807949	1	11.36	3.16	21.09	24.26	Nodiff	Promoter (<=1kb)	18	35734542	35735928	1387	2	72512	ENSMUST00000235218.1	-627	ENSMUSG00000024349	Sting1	stimulator of interferon response cGAMP interactor 1
621	chr3	35754084	401	*	4.730918813	3.88611112	5.260205029	-0.461393145	0.001782359	0.093626709	14.39	15.18	40.26	36.39	Nodiff	Promoter (<=1kb)	3	35754134	35829688	75555	1	76295	ENSMUST00000200445.4	0	ENSMUSG00000037400	Atp11b	ATPase, class VI, type 11B
622	chr7	35763742	401	*	3.678106055	2.822664552	4.21147388	-0.221007011	0.040353491	1	9.09	5.06	24.92	12.13	Nodiff	Distal Intergenic	7	35685165	35754454	69290	2	233115	ENSMUST00000051377.14	-9289	ENSMUSG00000043671	Dpy19l3	dpy-19-like 3 (C. elegans)
623	chr1	35941295	401	*	3.963258178	3.244809624	4.440675792	-0.235559529	0.044410505	1	7.57	11.38	19.17	24.26	Nodiff	Distal Intergenic	1	36068400	36106446	38047	1	50785	ENSMUST00000088174.3	-126705	ENSMUSG00000045216	Hs6st1	heparan sulfate 6-O-sulfotransferase 1
624	chr3	35986248	401	*	3.672412539	2.674324597	4.256737124	-0.259098854	0.01952675	1	4.54	8.22	19.17	19.06	Nodiff	Intron (ENSMUST00000196662.1/ENSMUST00000196662.1, intron 2 of 2)	3	35975796	35989932	14137	2	72039	ENSMUST00000200163.1	3284	ENSMUSG00000027709	Mccc1	methylcrotonoyl-Coenzyme A carboxylase 1 (alpha)
625	chr2	35998722	401	*	3.868452891	3.015403579	4.400906139	-0.258599327	0.025117709	1	9.85	6.32	24.92	17.33	Nodiff	Distal Intergenic	2	35902351	35979913	77563	2	74410	ENSMUST00000127742.7	-18810	ENSMUSG00000026885	Ttll11	tubulin tyrosine ligase-like family, member 11
626	chr18	36073946	401	*	4.216119612	3.059977038	4.849587391	-0.460594136	0.000977725	0.074557479	9.09	7.59	23	34.66	Nodiff	Intron (ENSMUST00000115713.8/100042150, intron 1 of 9)	18	36022306	36052884	30579	2	100042150	ENSMUST00000237681.1	-21063	ENSMUSG00000060275	Nrg2	neuregulin 2
627	chr17	36083673	401	*	4.996658105	4.399355935	5.417826085	-0.371506085	0.009632038	0.168076999	21.97	20.24	42.17	43.32	Nodiff	Promoter (<=1kb)	17	36080302	36084193	3892	2	14963	ENSMUST00000192532.1	120	ENSMUSG00000073406	H2-Bl	histocompatibility 2, blastocyst
628	chr2	36207720	401	*	3.95621644	3.049122731	4.508831316	-0.297747484	0.013758389	1	8.33	8.22	23	22.53	Nodiff	Intron (ENSMUST00000138755.1/ENSMUST00000138755.1, intron 1 of 1)	2	36230426	36252272	21847	1	19224	ENSMUST00000062069.5	-22306	ENSMUSG00000047250	Ptgs1	prostaglandin-endoperoxide synthase 1
629	chr2	36210563	401	*	3.829864219	3.048480159	4.333916712	-0.222337917	0.04452753	1	12.12	4.43	23	17.33	Nodiff	Exon (ENSMUST00000128242.1/ENSMUST00000128242.1, exon 1 of 2)	2	36230426	36252272	21847	1	19224	ENSMUST00000062069.5	-19463	ENSMUSG00000047250	Ptgs1	prostaglandin-endoperoxide synthase 1
630	chr3	36224297	401	*	3.842190434	2.702306284	4.470921093	-0.323799118	0.006195652	1	6.06	6.96	28.76	15.6	Nodiff	Promoter (1-2kb)	3	36179426	36222313	42888	2	229214	ENSMUST00000091227.8	-1985	ENSMUSG00000058400	Qrfpr	pyroglutamylated RFamide peptide receptor
631	chr18	36280805	401	*	4.740446962	4.076422128	5.193448052	-0.357739054	0.010451977	0.170938055	16.66	17.08	40.26	32.93	Nodiff	Promoter (<=1kb)	18	36281097	36292535	11439	1	19290	ENSMUST00000051301.5	0	ENSMUSG00000043991	Pura	purine rich element binding protein A
632	chr15	36473657	401	*	3.880317192	2.934446156	4.446775791	-0.293772603	0.013244799	1	8.33	6.96	21.09	22.53	Nodiff	Distal Intergenic	15	36495942	36496715	774	2	68839	ENSMUST00000228941.1	22658	ENSMUSG00000048307	Ankrd46	ankyrin repeat domain 46
633	chr5	36483903	401	*	4.5405726	3.681371063	5.075373724	-0.404760388	0.003819599	0.128681791	9.85	15.81	34.51	32.93	Nodiff	Promoter (<=1kb)	5	36473670	36484285	10616	2	231151	ENSMUST00000031097.7	0	ENSMUSG00000029196	Tada2b	transcriptional adaptor 2B
634	chr15	36496430	401	*	4.42602181	3.756692321	4.881462022	-0.283112423	0.026692023	0.244757344	18.18	8.85	36.42	22.53	Nodiff	Promoter (<=1kb)	15	36477668	36496789	19122	2	68839	ENSMUST00000228630.1	0	ENSMUSG00000048307	Ankrd46	ankyrin repeat domain 46
635	chr1	36511875	401	*	5.067316609	4.550982032	5.446775791	-0.331700043	0.019345448	0.216519404	23.48	23.4	42.17	45.06	Nodiff	Promoter (<=1kb)	1	36511867	36528237	16371	1	94218	ENSMUST00000097776.3	9	ENSMUSG00000001138	Cnnm3	cyclin M3
636	chr5	36603522	401	*	3.786308149	2.910657848	4.327319225	-0.254393388	0.025885591	1	6.82	8.22	21.09	19.06	Nodiff	Intron (ENSMUST00000174019.1/320661, intron 2 of 2)	5	36602250	36613730	11481	2	320661	ENSMUST00000132383.5	9808	ENSMUSG00000029190	D5Ertd579e	DNA segment, Chr 5, ERATO Doi 579, expressed
637	chr16	36627252	401	*	4.164303665	3.416598172	4.654308943	-0.286344085	0.021876169	0.22589107	10.6	10.75	19.17	31.19	Nodiff	Intron (ENSMUST00000089620.10/12524, intron 2 of 7)	16	36620713	36642805	22093	2	12524	ENSMUST00000135280.1	15153	ENSMUSG00000022901	Cd86	CD86 antigen
638	chr19	36741246	401	*	4.388462256	3.585639865	4.901218422	-0.355321517	0.008090134	0.160685765	11.36	12.65	26.84	32.93	Nodiff	Distal Intergenic	19	36731731	36736653	4923	2	53412	ENSMUST00000087321.3	-4594	ENSMUSG00000067279	Ppp1r3c	protein phosphatase 1, regulatory subunit 3C
639	chr5	36748229	401	*	4.314867374	3.722942051	4.733373724	-0.250502204	0.047307806	0.301077736	14.39	12.02	30.67	22.53	Nodiff	Promoter (<=1kb)	5	36747378	36748650	1273	2	117197	ENSMUST00000071949.4	21	ENSMUSG00000060708	Bloc1s4	biogenesis of lysosomal organelles complex-1, subunit 4, cappuccino
640	chr5	36779571	401	*	4.555799901	3.523335518	5.151423527	-0.522385973	0.000571371	0.063052477	12.88	10.12	36.42	34.66	Nodiff	Distal Intergenic	5	36794867	36796772	1906	2	67568	ENSMUST00000068795.3	16801	ENSMUSG00000055302	Mrfap1	Morf4 family associated protein 1
641	chr5	36786040	401	*	3.76598893	2.796942633	4.340484166	-0.271000029	0.017260618	1	7.57	6.32	24.92	15.6	Nodiff	Distal Intergenic	5	36794867	36796772	1906	2	67568	ENSMUST00000068795.3	10332	ENSMUSG00000055302	Mrfap1	Morf4 family associated protein 1
642	chr7	36796585	401	*	3.759008346	2.992923566	4.256737124	-0.224069751	0.04597887	1	8.33	7.59	19.17	19.06	Nodiff	Distal Intergenic	7	36698217	36702113	3897	1	243931	ENSMUST00000176413.1	98369	ENSMUSG00000021217	Tshz3	teashirt zinc finger family member 3
643	chr8	36827489	401	*	4.533491378	3.644939539	5.07930554	-0.432197305	0.002429175	0.107754164	13.63	11.38	36.42	31.19	Nodiff	Intron (ENSMUST00000163663.2/50768, intron 4 of 17)	8	36567751	36733054	165304	2	50768	ENSMUST00000098826.9	-94436	ENSMUSG00000031523	Dlc1	deleted in liver cancer 1
644	chr7	36834336	401	*	4.188463616	3.355196749	4.713272645	-0.321439636	0.011450663	0.172819777	12.88	7.59	23	29.46	Nodiff	Distal Intergenic	7	36698217	36702113	3897	1	243931	ENSMUST00000176413.1	136120	ENSMUSG00000021217	Tshz3	teashirt zinc finger family member 3
645	chr5	36868440	401	*	4.15308719	3.433882813	4.630834616	-0.264130844	0.031822505	0.262655434	8.33	13.28	28.76	20.8	Nodiff	Promoter (<=1kb)	5	36868513	36955078	86566	1	269643	ENSMUST00000031003.10	0	ENSMUSG00000029120	Ppp2r2c	protein phosphatase 2, regulatory subunit B, gamma
646	chr19	36918701	401	*	4.92427076	4.27772761	5.369140135	-0.379775544	0.007784497	0.159372613	20.45	18.34	30.67	51.99	Nodiff	Promoter (<=1kb)	19	36917550	36919599	2050	2	72514	ENSMUST00000238948.1	498	ENSMUSG00000047632	Fgfbp3	fibroblast growth factor binding protein 3
647	chr17	36958282	401	*	4.49334373	3.922601032	4.901218422	-0.271875992	0.037930101	0.278318477	15.15	15.18	26.84	32.93	Nodiff	Promoter (<=1kb)	17	36954356	36958482	4127	2	66136	ENSMUST00000113669.8	0	ENSMUSG00000036315	Polr1h	RNA polymerase I subunit H
648	chr18	37022048	401	*	3.842677651	3.092058415	4.333916712	-0.223653682	0.046848163	1	11.36	5.69	23	17.33	Nodiff	Promoter (1-2kb)	18	37020149	37187657	167509	1	192164	ENSMUST00000047614.3	1900	ENSMUSG00000103310	Pcdha12	protocadherin alpha 12
649	chr5	37091296	401	*	4.219512377	3.291608594	4.779619307	-0.366130802	0.005344291	0.141470556	11.36	8.22	30.67	24.26	Nodiff	5' UTR	5	37085370	37148001	62632	1	76071	ENSMUST00000174629.1	5927	ENSMUSG00000063646	Jakmip1	janus kinase and microtubule interacting protein 1
650	chr5	37242133	401	*	4.419205122	3.783907629	4.858766515	-0.288941568	0.026967911	0.245594846	13.63	13.91	26.84	31.19	Nodiff	Promoter (<=1kb)	5	37242080	37292133	50054	1	12933	ENSMUST00000114158.8	54	ENSMUSG00000029121	Crmp1	collapsin response mediator protein 1
651	chr18	37413567	401	*	3.997221707	3.300788936	4.464922547	-0.232552216	0.047212116	1	12.12	7.59	26.84	17.33	Nodiff	Promoter (1-2kb)	18	37411664	37414514	2851	1	93881	ENSMUST00000051126.3	1904	ENSMUSG00000045657	Pcdhb10	protocadherin beta 10
652	chr6	37434621	401	*	3.332811979	3.958190731	2.204290553	0.185718654	0.040669518	1	15.91	15.18	5.75	3.47	Nodiff	Intron (ENSMUST00000041093.5/208647, intron 1 of 11)	6	37327255	37442146	114892	2	208647	ENSMUST00000041093.5	7125	ENSMUSG00000038648	Creb3l2	cAMP responsive element binding protein 3-like 2
653	chr18	37449462	401	*	4.504886754	3.736935922	5.003391923	-0.358186348	0.008511368	0.161807192	12.12	14.55	36.42	27.73	Nodiff	Promoter (1-2kb)	18	37447656	37456350	8695	1	93885	ENSMUST00000052387.4	1807	ENSMUSG00000044043	Pcdhb14	protocadherin beta 14
654	chr18	37505900	401	*	4.231227468	3.608436345	4.664813704	-0.24753466	0.046514484	0.299047875	9.85	14.55	23	27.73	Nodiff	Promoter (1-2kb)	18	37504264	37507822	3559	1	93891	ENSMUST00000052179.7	1637	ENSMUSG00000046191	Pcdhb20	protocadherin beta 20
655	chr5	37506111	401	*	4.296393858	3.466881472	4.819735601	-0.348333786	0.008374689	0.161371846	11.36	10.75	28.76	27.73	Nodiff	Intron (ENSMUST00000094836.5/64293, intron 4 of 11)	5	37415859	37417915	2057	1	68525	ENSMUST00000159854.1	90253	ENSMUSG00000050248	Evc2	EvC ciliary complex subunit 2
656	chr18	37521761	401	*	3.983969075	3.1654378	4.502988658	-0.276755745	0.021494488	1	9.09	8.85	21.09	24.26	Nodiff	3' UTR	18	37517871	37524479	6609	1	93893	ENSMUST00000192409.1	3891	ENSMUSG00000073591	Pcdhb22	protocadherin beta 22
657	chr9	37552418	401	*	4.177468797	3.547129805	4.614670324	-0.248433559	0.044814589	0.296943039	11.36	12.02	23	25.99	Nodiff	Promoter (<=1kb)	9	37544492	37552904	8413	2	64011	ENSMUST00000065668.11	86	ENSMUSG00000053310	Nrgn	neurogranin
658	chr16	37694189	401	*	3.647794704	2.320041477	4.327319225	-0.321380622	0.004497882	1	3.03	6.96	21.09	19.06	Nodiff	Distal Intergenic	16	37647170	37654453	7284	2	68194	ENSMUST00000023514.3	-39737	ENSMUSG00000022820	Ndufb4	NADH:ubiquinone oxidoreductase subunit B4
659	chr13	37703200	401	*	4.285563485	3.390530162	4.833768495	-0.36262958	0.006032967	0.147046779	12.12	8.85	34.51	22.53	Nodiff	Intron (ENSMUST00000225448.1/ENSMUST00000225448.1, intron 2 of 4)	13	37778400	37893849	115450	1	68750	ENSMUST00000122842.7	-74800	ENSMUSG00000039087	Rreb1	ras responsive element binding protein 1
660	chr2	37703212	401	*	4.681402605	4.145193814	5.071431163	-0.277601617	0.038412694	0.279160058	15.15	20.24	32.59	34.66	Nodiff	Promoter (<=1kb)	2	37583156	37703275	120120	2	20744	ENSMUST00000072186.11	0	ENSMUSG00000026915	Strbp	spermatid perinuclear RNA binding protein
661	chr15	37712793	401	*	4.133798274	3.337989145	4.643727132	-0.278151319	0.022277612	0.2273897	7.57	12.65	15.34	34.66	Nodiff	Intron (ENSMUST00000136305.1/ENSMUST00000136305.1, intron 2 of 2)	15	37432477	37734335	301859	2	52589	ENSMUST00000145909.8	21142	ENSMUSG00000051359	Ncald	neurocalcin delta
662	chr1	37761588	401	*	4.176397005	3.407627053	4.675242528	-0.29322505	0.018980576	0.215750859	13.63	7.59	26.84	24.26	Nodiff	Intron (ENSMUST00000041815.14/211484, intron 17 of 19)	1	37611677	37720085	108409	2	72097	ENSMUST00000162875.7	-41504	ENSMUSG00000026090	Cracdl	capping protein inhibiting regulator of actin like
663	chr1	37829936	401	*	4.132364744	3.364498825	4.630834616	-0.285389762	0.021759613	0.225562644	9.85	10.75	28.76	20.8	Nodiff	Intron (ENSMUST00000041815.14/211484, intron 9 of 19)	1	37840062	37843721	3660	2	211484	ENSMUST00000134024.1	13385	ENSMUSG00000060771	Tsga10	testis specific 10
664	chr2	37877961	401	*	3.741922048	1.601023551	4.568327324	-0.540293047	5.90E-05	1	2.27	3.79	24.92	22.53	Nodiff	Intron (ENSMUST00000102787.9/227801, intron 13 of 21)	2	37801072	37852440	51369	2	227801	ENSMUST00000136460.1	-25522	ENSMUSG00000035392	Dennd1a	DENN/MADD domain containing 1A
665	chr16	37902575	401	*	4.371098542	3.37322823	4.955350447	-0.441563995	0.001741974	0.093626709	10.6	10.12	32.59	29.46	Nodiff	Distal Intergenic	16	37916496	38007530	91035	1	239845	ENSMUST00000061274.8	-13521	ENSMUSG00000046961	Gpr156	G protein-coupled receptor 156
666	chr19	37993435	401	*	3.933195009	3.1130564	4.452850107	-0.248168484	0.029770774	1	12.88	4.43	23	20.8	Nodiff	Intron (ENSMUST00000172095.2/226101, intron 5 of 52)	19	37899524	37967126	67603	2	226101	ENSMUST00000225159.1	-26310	ENSMUSG00000048612	Myof	myoferlin
667	chr18	38064070	401	*	3.841378929	3.10321453	4.327319225	-0.227047884	0.047138599	1	8.33	8.85	21.09	19.06	Nodiff	Distal Intergenic	18	37996312	37998969	2658	2	106952	ENSMUST00000236134.1	-65102	ENSMUSG00000024451	Arap3	ArfGAP with RhoGAP domain, ankyrin repeat and PH domain 3
668	chr16	38088704	401	*	5.042954839	4.604516148	5.378743592	-0.276259674	0.046274138	0.298561213	22.72	25.93	36.42	46.79	Nodiff	Promoter (<=1kb)	16	38089001	38246084	157084	1	56637	ENSMUST00000023507.12	0	ENSMUSG00000022812	Gsk3b	glycogen synthase kinase 3 beta
669	chr19	38153952	401	*	4.273583604	3.499142203	4.774778202	-0.314210741	0.014354098	0.188658925	14.39	8.22	28.76	25.99	Nodiff	Intron (ENSMUST00000112329.2/110855, intron 8 of 20)	19	38132946	38183739	50794	1	110855	ENSMUST00000025956.12	21007	ENSMUSG00000024992	Pde6c	phosphodiesterase 6C, cGMP specific, cone, alpha prime
670	chr13	38192340	401	*	3.954387976	3.215411406	4.440675792	-0.245844213	0.037112808	1	9.09	9.49	19.17	24.26	Nodiff	Exon (ENSMUST00000124830.2/109620, exon 23 of 24)	13	38204938	38215430	10493	1	67797	ENSMUST00000223557.1	-12198	ENSMUSG00000021431	Snrnp48	small nuclear ribonucleoprotein 48 (U11/U12)
671	chr16	38240078	401	*	3.911568965	3.1654378	4.400906139	-0.237194249	0.041151604	1	9.09	8.85	24.92	17.33	Nodiff	Intron (ENSMUST00000023507.12/56637, intron 10 of 10)	16	38208038	38241104	33067	1	56637	ENSMUST00000231437.1	32041	ENSMUSG00000022812	Gsk3b	glycogen synthase kinase 3 beta
672	chr18	38250154	401	*	5.369118714	4.975830657	5.677837997	-0.283382931	0.045257161	0.296943039	28.78	34.15	55.59	46.79	Nodiff	Promoter (<=1kb)	18	38250255	38255981	5727	1	66839	ENSMUST00000236994.1	0	ENSMUSG00000024442	Dele1	DAP3 binding cell death enhancer 1
673	chr2	38351557	401	*	4.198820617	3.458702298	4.685596506	-0.28646535	0.022757543	0.2290109	10.6	11.38	30.67	20.8	Nodiff	Promoter (<=1kb)	2	38351768	38354631	2864	1	16870	ENSMUST00000176229.1	0	ENSMUSG00000000247	Lhx2	LIM homeobox protein 2
674	chr18	38378905	401	*	3.756094674	4.429457645	2.452850107	0.261854929	0.010332888	1	19.69	23.4	5.75	5.2	Nodiff	Distal Intergenic	18	38410396	38465303	54908	1	65113	ENSMUST00000236052.1	-31091	ENSMUSG00000024425	Ndfip1	Nedd4 family interacting protein 1
675	chr13	38401017	401	*	4.080555865	3.11367085	4.654308943	-0.344358671	0.006494181	1	9.09	8.22	19.17	31.19	Nodiff	Intron (ENSMUST00000171970.2/12161, intron 1 of 6)	13	38394445	38485919	91475	1	12161	ENSMUST00000223628.1	6573	ENSMUSG00000039004	Bmp6	bone morphogenetic protein 6
676	chr13	38452219	401	*	3.939597546	3.1654378	4.440675792	-0.254315968	0.031088077	1	9.09	8.85	19.17	24.26	Nodiff	Intron (ENSMUST00000171970.2/12161, intron 1 of 6)	13	38460240	38461793	1554	2	75854	ENSMUST00000223826.1	9174	ENSMUSG00000114895	4930579J19Rik	RIKEN cDNA 4930579J19 gene
677	chr1	38527078	401	*	4.194078699	3.235264862	4.765046982	-0.361359876	0.005510045	0.143060823	6.82	12.02	24.92	29.46	Nodiff	Intron (ENSMUST00000095027.8/16764, intron 4 of 21)	1	38177326	38627185	449860	2	16764	ENSMUST00000095027.8	99707	ENSMUSG00000037138	Aff3	AF4/FMR2 family, member 3
678	chr13	38670758	401	*	3.420877657	4.087073725	2.145498821	0.203606828	0.026530437	1	18.18	15.81	1.92	6.93	Nodiff	Distal Intergenic	13	38644207	38659058	14852	2	66143	ENSMUST00000001757.8	-11701	ENSMUSG00000001707	Eef1e1	eukaryotic translation elongation factor 1 epsilon 1
679	chr1	38687581	401	*	4.182158644	3.538936943	4.625466616	-0.249551012	0.042491036	0.29157052	14.39	8.85	26.84	22.53	Nodiff	Distal Intergenic	1	38535159	38664955	129797	2	16764	ENSMUST00000134963.1	-22627	ENSMUSG00000037138	Aff3	AF4/FMR2 family, member 3
680	chr2	38700803	401	*	3.735693886	2.946884591	4.242781536	-0.215694555	0.049744705	1	5.3	10.12	15.34	22.53	Nodiff	Intron (ENSMUST00000112883.7/26423, intron 5 of 6)	2	38701322	38711188	9867	2	26423	ENSMUST00000149690.1	9985	ENSMUSG00000026751	Nr5a1	nuclear receptor subfamily 5, group A, member 1
681	chr19	38726925	401	*	3.778019564	2.1654378	4.520446123	-0.437312974	0.000530982	1	4.54	4.43	26.84	19.06	Nodiff	Exon (ENSMUST00000182481.7/74055, exon 14 of 33)	19	38722370	38783588	61219	1	74055	ENSMUST00000182589.7	4556	ENSMUSG00000024998	Plce1	phospholipase C, epsilon 1
682	chr5	38742913	401	*	4.225863964	3.547129805	4.685596506	-0.268313123	0.032345499	0.264332499	11.36	12.02	30.67	20.8	Nodiff	Intron (ENSMUST00000114080.8/ENSMUST00000114080.8, intron 2 of 3)	5	38674176	38684826	10651	2	100515	ENSMUST00000180214.7	-58088	ENSMUSG00000046572	Zfp518b	zinc finger protein 518B
683	chr1	38838131	401	*	3.936317389	3.12405193	4.452850107	-0.264379888	0.025351746	1	9.85	7.59	23	20.8	Nodiff	Promoter (1-2kb)	1	38793645	38836711	43067	2	381338	ENSMUST00000147695.8	-1421	ENSMUSG00000048814	Lonrf2	LON peptidase N-terminal domain and ring finger 2
684	chr1	39053929	401	*	4.002295087	3.214838803	4.508831316	-0.25949443	0.027688183	1	12.88	5.69	23	22.53	Nodiff	Intron (ENSMUST00000195476.1/ENSMUST00000195476.1, intron 1 of 1)	1	38995160	38996646	1487	1	68833	ENSMUST00000193073.1	58770	ENSMUSG00000026078	Pdcl3	phosducin-like 3
685	chr6	39118124	401	*	4.108318677	3.416598172	4.573911775	-0.256156785	0.036363103	1	10.6	10.75	26.84	20.8	Nodiff	Promoter (<=1kb)	6	39086410	39118349	31940	2	243771	ENSMUST00000038398.6	0	ENSMUSG00000038507	Parp12	poly (ADP-ribose) polymerase family, member 12
686	chr6	39393030	401	*	3.989824484	3.185986051	4.502988658	-0.264103331	0.026576312	1	6.82	11.38	21.09	24.26	Nodiff	Distal Intergenic	6	39399143	39404730	5588	2	54484	ENSMUST00000150575.1	11300	ENSMUSG00000029922	Mkrn1	makorin, ring finger protein, 1
687	chr7	39451286	401	*	3.974161717	2.946194819	4.568327324	-0.337585688	0.006255956	1	9.09	6.32	24.92	22.53	Nodiff	Promoter (1-2kb)	7	39449518	39477413	27896	1	233147	ENSMUST00000186855.5	1769	ENSMUSG00000030424	Zfp939	zinc finger protein 939
688	chr6	39480268	401	*	3.747398211	2.970087719	4.249776204	-0.222768565	0.046180166	1	6.82	8.85	17.25	20.8	Nodiff	Exon (ENSMUST00000036877.9/209773, exon 13 of 19)	6	39463253	39489166	25914	2	209773	ENSMUST00000149162.1	8498	ENSMUSG00000038456	Dennd2a	DENN/MADD domain containing 2A
689	chr1	39499534	401	*	4.358743465	3.30991123	4.959622853	-0.448566898	0.001402878	0.088155435	12.88	6.96	34.51	27.73	Nodiff	Distal Intergenic	1	39371492	39478755	107264	2	54610	ENSMUST00000054462.10	-20780	ENSMUSG00000003134	Tbc1d8	TBC1 domain family, member 8
690	chr18	39620435	401	*	4.094356284	3.244809624	4.625466616	-0.302093312	0.015003453	1	7.57	11.38	26.84	22.53	Nodiff	Distal Intergenic	18	39487128	39519421	32294	2	14815	ENSMUST00000237944.1	-101015	ENSMUSG00000024431	Nr3c1	nuclear receptor subfamily 3, group C, member 1
691	chr15	39626311	401	*	3.720765	2.390530162	4.400906139	-0.350468937	0.002854423	1	6.06	4.43	24.92	17.33	Nodiff	Intron (ENSMUST00000082054.11/116838, intron 22 of 26)	15	39659566	39672305	12740	1	116838	ENSMUST00000227469.1	-32855	ENSMUSG00000037386	Rims2	regulating synaptic membrane exocytosis 2
692	chr1	40006165	401	*	4.353172482	3.659286073	4.819735601	-0.300082642	0.020476239	0.22111986	15.15	10.12	28.76	27.73	Nodiff	Intron (ENSMUST00000163854.8/26921, intron 18 of 30)	1	40000677	40010657	9981	1	26921	ENSMUST00000191865.1	5489	ENSMUSG00000026074	Map4k4	mitogen-activated protein kinase kinase kinase kinase 4
693	chr10	40024946	401	*	4.18478658	3.547129805	4.625466616	-0.250288211	0.043520732	0.293597101	11.36	12.02	26.84	22.53	Nodiff	Promoter (<=1kb)	10	40001575	40025268	23694	2	215929	ENSMUST00000163705.2	0	ENSMUSG00000038522	Mfsd4b1	major facilitator superfamily domain containing 4B1
694	chr1	40122620	401	*	3.969319187	3.082071752	4.514650408	-0.286681912	0.01691295	1	6.82	10.12	24.92	20.8	Nodiff	Intron (ENSMUST00000027243.12/16178, intron 7 of 8)	1	40085985	40102436	16452	1	16178	ENSMUST00000194913.1	36636	ENSMUSG00000026073	Il1r2	interleukin 1 receptor, type II
695	chr10	40169817	401	*	3.756865453	2.934446156	4.277420606	-0.230311694	0.038663284	1	8.33	6.96	24.92	13.86	Nodiff	Distal Intergenic	10	40132902	40142258	9357	2	72472	ENSMUST00000217252.1	-27560	ENSMUSG00000019838	Slc16a10	solute carrier family 16 (monocarboxylic acid transporters), member 10
696	chr10	40274912	401	*	4.022503819	3.310447321	4.497122241	-0.247872045	0.038319008	1	9.09	10.75	19.17	25.99	Nodiff	Distal Intergenic	10	40258467	40258680	214	1	19850	ENSMUST00000083936.2	16446	ENSMUSG00000106147	Snord3a	small nucleolar RNA, C/D box 3A
697	chr3	40301093	401	*	3.958205001	2.897901722	4.562721173	-0.338178018	0.005694894	1	9.85	5.06	23	24.26	Nodiff	Distal Intergenic	3	40508430	40509774	1345	2	100040882	ENSMUST00000202778.1	208281	ENSMUSG00000037884	1700017G19Rik	RIKEN cDNA 1700017G19 gene
698	chr10	40321168	401	*	4.104653733	3.205669487	4.654308943	-0.324311004	0.009877947	1	8.33	10.12	19.17	31.19	Nodiff	Distal Intergenic	10	40339564	40480868	141305	1	78334	ENSMUST00000216736.1	-17996	ENSMUSG00000038481	Cdk19	cyclin-dependent kinase 19
699	chr4	40356198	401	*	4.431561194	3.783907629	4.876951394	-0.290331063	0.026178624	0.242979623	13.63	13.91	34.51	24.26	Nodiff	Distal Intergenic	4	40313232	40317719	4488	1	75819	ENSMUST00000144039.1	42967	ENSMUSG00000087137	4930509K18Rik	RIKEN cDNA 4930509K18 gene
700	chr8	40423776	401	*	4.567559356	4.043664798	4.951065352	-0.259770149	0.048601854	0.305981869	15.91	17.08	30.67	31.19	Nodiff	Promoter (<=1kb)	8	40423815	40485725	61911	1	70546	ENSMUST00000049389.10	0	ENSMUSG00000039470	Zdhhc2	zinc finger, DHHC domain containing 2
701	chr9	40531267	401	*	4.524869513	3.934793904	4.942456787	-0.279182245	0.033709723	0.266593285	12.88	17.71	26.84	34.66	Nodiff	Promoter (<=1kb)	9	40293239	40531383	238145	2	235283	ENSMUST00000119373.8	0	ENSMUSG00000040111	Gramd1b	GRAM domain containing 1B
702	chr19	40634135	401	*	3.960486286	3.049122731	4.514650408	-0.298351176	0.013588651	1	8.33	8.22	24.92	20.8	Nodiff	Intron (ENSMUST00000134063.7/12495, intron 1 of 9)	19	40612397	40739794	127398	1	12495	ENSMUST00000134063.7	21739	ENSMUSG00000048120	Entpd1	ectonucleoside triphosphate diphosphohydrolase 1
703	chr10	41000899	401	*	4.120149254	3.234700087	4.664813704	-0.330221937	0.009276134	0.167567051	10.6	8.22	23	27.73	Nodiff	Distal Intergenic	10	41069977	41072285	2309	2	140741	ENSMUST00000061796.7	70986	ENSMUSG00000046922	Gpr6	G protein-coupled receptor 6
704	chr14	41119887	401	*	3.807537207	2.673491346	4.434549891	-0.320633354	0.006134367	1	8.33	4.43	17.25	25.99	Nodiff	Exon (ENSMUST00000225720.1/11720, exon 7 of 10)	14	41131782	41134476	2695	1	20387	ENSMUST00000022314.9	-11495	ENSMUSG00000021789	Sftpa1	surfactant associated protein A1
705	chr19	41206714	401	*	4.644055865	4.108452163	5.033765907	-0.277481876	0.038124602	0.278834845	17.42	17.08	32.59	32.93	Nodiff	Promoter (<=1kb)	19	41082753	41206835	124083	2	24087	ENSMUST00000025986.14	0	ENSMUSG00000025013	Tll2	tolloid-like 2
706	chr13	41249833	401	*	4.502867711	3.898258389	4.927629191	-0.278093617	0.033235962	0.26644943	15.91	13.91	38.34	22.53	Nodiff	Promoter (<=1kb)	13	41249844	41276577	26734	1	108934	ENSMUST00000165561.3	0	ENSMUSG00000091264	Smim13	small integral membrane protein 13
707	chr19	41384974	401	*	3.92885233	3.082071752	4.458898954	-0.265386479	0.024130987	1	6.82	10.12	24.92	19.06	Nodiff	Promoter (<=1kb)	19	41272377	41385096	112720	2	83490	ENSMUST00000059672.8	0	ENSMUSG00000025017	Pik3ap1	phosphoinositide-3-kinase adaptor protein 1
708	chr8	41402213	401	*	3.97899081	3.28236946	4.446775791	-0.237815025	0.044251923	1	10.6	8.85	21.09	22.53	Nodiff	Intron (ENSMUST00000033999.7/14300, intron 5 of 8)	8	41411237	41412922	1686	2	14300	ENSMUST00000210873.1	10309	ENSMUSG00000031590	Frg1	FSHD region gene 1
709	chr3	41402497	401	*	4.12104126	3.408128043	4.596035892	-0.246096883	0.04013865	0.283283933	9.85	11.38	34.51	13.86	Nodiff	Distal Intergenic	3	41487679	41493190	5512	2	78706	ENSMUST00000199155.1	90293	ENSMUSG00000097639	Platr4	pluripotency associated transcript 4
710	chr4	41497771	401	*	4.62655501	4.049122731	5.037812608	-0.294642639	0.02837873	0.249892436	16.66	16.44	34.51	31.19	Nodiff	Exon (ENSMUST00000054920.4/329828, exon 2 of 2)	4	41499494	41502668	3175	2	329828	ENSMUST00000149596.1	4497	ENSMUSG00000046312	Myorg	myogenesis regulating glycosidase (putative)
711	chr19	41627867	401	*	4.076435275	3.337463192	4.562721173	-0.269568267	0.027467014	1	11.36	8.85	23	24.26	Nodiff	Intron (ENSMUST00000169141.7/20562, intron 22 of 35)	19	41604369	41608530	4162	2	20562	ENSMUST00000169416.1	-19338	ENSMUSG00000025020	Slit1	slit guidance ligand 1
712	chr9	41735577	401	*	3.612121382	4.23948223	2.476894802	0.217702196	0.025572214	1	21.97	15.81	7.67	3.47	Nodiff	Intron (ENSMUST00000216984.1/ENSMUST00000216984.1, intron 2 of 4)	9	41600272	41612729	12458	1	73144	ENSMUST00000188412.1	135306	ENSMUSG00000074415	Mir100hg	Mir100 Mirlet7a-2 Mir125b-1 cluster host gene
713	chr19	41911617	401	*	4.300976131	3.48310201	4.819735601	-0.343416939	0.009043993	0.167447563	12.88	9.49	28.76	27.73	Nodiff	Promoter (<=1kb)	19	41911923	41918660	6738	1	18648	ENSMUST00000011896.7	0	ENSMUSG00000011752	Pgam1	phosphoglycerate mutase 1
714	chr19	42185017	401	*	4.068128574	3.01606105	4.670037539	-0.363534962	0.004409394	1	6.06	10.12	24.92	25.99	Nodiff	Promoter (<=1kb)	19	42185335	42190514	5180	1	319740	ENSMUST00000164460.7	0	ENSMUSG00000018820	Zfyve27	zinc finger, FYVE domain containing 27
715	chr19	42201809	401	*	4.546456385	3.873860704	5.003391923	-0.319501337	0.017264717	0.205941194	12.88	16.44	36.42	27.73	Nodiff	Promoter (<=1kb)	19	42197971	42202252	4282	2	54612	ENSMUST00000018966.7	43	ENSMUSG00000018822	Sfrp5	secreted frizzled-related sequence protein 5
716	chr13	42232024	401	*	3.887866475	2.946194819	4.452850107	-0.291968524	0.013618911	1	9.09	6.32	23	20.8	Nodiff	Distal Intergenic	13	42164322	42181910	17589	1	110521	ENSMUST00000222854.1	67703	ENSMUSG00000021366	Hivep1	human immunodeficiency virus type I enhancer binding protein 1
717	chr19	42337608	401	*	4.302903175	3.608000311	4.769920797	-0.294394511	0.022072111	0.22669764	13.63	10.75	26.84	27.73	Nodiff	Intron (ENSMUST00000238290.1/72832, intron 2 of 14)	19	42283532	42287954	4423	2	72832	ENSMUST00000238182.1	-49655	ENSMUSG00000042401	Crtac1	cartilage acidic protein 1
718	chr19	42382374	401	*	3.900651234	2.809860916	4.514650408	-0.336325484	0.005586882	1	8.33	5.69	24.92	20.8	Nodiff	Intron (ENSMUST00000238290.1/72832, intron 2 of 14)	19	42283035	42431783	148749	2	72832	ENSMUST00000048630.7	49009	ENSMUSG00000042401	Crtac1	cartilage acidic protein 1
719	chr18	42395468	401	*	4.220274585	3.416598172	4.733373724	-0.316960269	0.013444706	0.185119177	10.6	10.75	30.67	22.53	Nodiff	Promoter (<=1kb)	18	42394539	42397249	2711	1	18998	ENSMUST00000025374.3	930	ENSMUSG00000024497	Pou4f3	POU domain, class 4, transcription factor 3
720	chr13	42457884	401	*	3.888216549	2.981550825	4.440675792	-0.282781624	0.016680992	1	7.57	8.22	19.17	24.26	Nodiff	Distal Intergenic	13	42301476	42307990	6515	1	13614	ENSMUST00000021796.8	156409	ENSMUSG00000021367	Edn1	endothelin 1
721	chr9	42544575	401	*	3.794364325	2.922601032	4.333916712	-0.25422454	0.026042573	1	7.57	7.59	23	17.33	Nodiff	Intron (ENSMUST00000114865.7/110637, intron 16 of 20)	9	42449992	42507809	57818	2	272589	ENSMUST00000134374.1	-36767	ENSMUSG00000037287	Tbcel	tubulin folding cofactor E-like
722	chr19	42771106	401	*	3.873516059	3.081443693	4.381930591	-0.245717051	0.032802956	1	10.6	6.32	19.17	22.53	Nodiff	Promoter (1-2kb)	19	42766811	42769810	3000	2	192236	ENSMUST00000161761.1	-1297	ENSMUSG00000025188	Hps1	HPS1, biogenesis of lysosomal organelles complex 3 subunit 1
723	chr9	42816587	401	*	4.06923848	3.004207358	4.675242528	-0.378919889	0.003382138	1	9.09	6.96	26.84	24.26	Nodiff	Intron (ENSMUST00000114865.7/110637, intron 2 of 20)	9	42520412	42808699	288288	2	110637	ENSMUST00000034515.6	-7889	ENSMUSG00000032017	Grik4	glutamate receptor, ionotropic, kainate 4
724	chr10	43135484	401	*	4.114766845	3.425018862	4.579474693	-0.254159866	0.037347024	1	11.36	10.12	28.76	19.06	Nodiff	Intron (ENSMUST00000040275.8/109205, intron 3 of 6)	10	43172974	43174521	1548	2	109205	ENSMUST00000189987.1	38637	ENSMUSG00000038248	Sobp	sine oculis binding protein
725	chr11	43262714	401	*	3.796270596	2.946884591	4.327319225	-0.240034109	0.033233583	1	5.3	10.12	21.09	19.06	Nodiff	Intron (ENSMUST00000144024.1/ENSMUST00000144024.1, intron 1 of 1)	11	43155671	43262285	106615	1	319767	ENSMUST00000238415.1	107044	ENSMUSG00000055415	Atp10b	ATPase, class V, type 10B
726	chr19	43505433	401	*	3.963119784	4.519408657	3.045872115	0.244354346	0.026700346	1	25	20.87	9.59	6.93	Nodiff	Promoter (<=1kb)	19	43500315	43504796	4482	2	14718	ENSMUST00000132504.1	-638	ENSMUSG00000025190	Got1	glutamic-oxaloacetic transaminase 1, soluble
727	chr19	43535337	401	*	4.190512491	3.30991123	4.733373724	-0.332727976	0.009042512	0.167447563	12.88	6.96	30.67	22.53	Nodiff	Intron (ENSMUST00000236043.1/ENSMUST00000236043.1, intron 1 of 1)	19	43499752	43524605	24854	2	14718	ENSMUST00000026196.13	-10733	ENSMUSG00000025190	Got1	glutamic-oxaloacetic transaminase 1, soluble
728	chr10	43540713	401	*	4.068932288	3.408128043	4.520446123	-0.235912374	0.049696645	1	9.85	11.38	26.84	19.06	Nodiff	Promoter (<=1kb)	10	43525133	43540968	15836	2	67851	ENSMUST00000147196.2	0	ENSMUSG00000019797	Mtres1	mitochondrial transcription rescue factor 1
729	chr7	43563998	401	*	4.171901271	3.48310201	4.636182716	-0.261149717	0.034145827	0.268106342	12.88	9.49	30.67	19.06	Nodiff	Promoter (<=1kb)	7	43564784	43574966	10183	1	210104	ENSMUST00000005597.8	-386	ENSMUSG00000056592	Zfp658	zinc finger protein 658
730	chr11	43585227	401	*	4.465816673	3.879637704	4.881462022	-0.263852797	0.040648438	0.284517546	17.42	12.02	36.42	22.53	Nodiff	Exon (ENSMUST00000050574.6/380694, exon 6 of 6)	11	43596049	43601540	5492	2	16204	ENSMUST00000020672.4	15913	ENSMUSG00000020405	Fabp6	fatty acid binding protein 6
731	chr10	43603822	401	*	4.133721622	3.381905133	4.625466616	-0.283829581	0.022577237	0.228103858	11.36	9.49	26.84	22.53	Nodiff	Intron (ENSMUST00000215599.1/414125, intron 2 of 4)	10	43593439	43604627	11189	1	414125	ENSMUST00000217420.1	10384	ENSMUSG00000075184	F930017D23Rik	RIKEN cDNA F930017D23 gene
732	chr13	43662947	401	*	4.488908717	3.32904322	5.123451563	-0.530089927	0.000438448	0.054275744	6.82	13.28	40.26	29.46	Nodiff	Intron (ENSMUST00000059986.2/328234, intron 1 of 1)	13	43615983	43668066	52084	1	328234	ENSMUST00000161817.1	46965	ENSMUSG00000044164	Rnf182	ring finger protein 182
733	chr7	43675296	401	*	4.305514375	3.673908031	4.743320204	-0.257481468	0.040692417	0.284517546	12.88	12.65	34.51	19.06	Nodiff	Exon (ENSMUST00000038332.8/233189, exon 2 of 3)	7	43672016	43678298	6283	1	233189	ENSMUST00000038332.8	3281	ENSMUSG00000038888	Ctu1	cytosolic thiouridylase subunit 1
734	chr9	43692554	401	*	4.108619149	3.442203507	4.562721173	-0.245641521	0.043657985	1	9.09	12.65	23	24.26	Nodiff	Distal Intergenic	9	43743984	43807461	63478	1	58235	ENSMUST00000034510.8	-51030	ENSMUSG00000032012	Nectin1	nectin cell adhesion molecule 1
735	chr4	43696777	401	*	4.141994416	3.458702298	4.603792629	-0.259759151	0.034874457	0.268633758	10.6	11.38	19.17	29.46	Nodiff	5' UTR	4	43694784	43700807	6024	2	56014	ENSMUST00000055545.4	3630	ENSMUSG00000050215	Olfr70	olfactory receptor 70
736	chr19	43715314	401	*	4.478392157	3.770753777	4.951065352	-0.32830937	0.01420524	0.188551223	12.12	15.18	30.67	31.19	Nodiff	Intron (ENSMUST00000081079.5/93685, intron 6 of 12)	19	43711412	43716312	4901	1	93685	ENSMUST00000134481.1	3903	ENSMUSG00000025192	Entpd7	ectonucleoside triphosphate diphosphohydrolase 7
737	chr11	43752633	401	*	3.917549146	3.185401648	4.400906139	-0.233417609	0.043731381	1	10.6	7.59	24.92	17.33	Nodiff	Distal Intergenic	11	43729512	43748008	18497	2	66827	ENSMUST00000109278.7	-4626	ENSMUSG00000041278	Ttc1	tetratricopeptide repeat domain 1
738	chr13	43773870	401	*	4.051705145	3.225087982	4.573911775	-0.291048459	0.017740486	1	9.85	8.85	26.84	20.8	Nodiff	Distal Intergenic	13	43784775	43803132	18358	1	12522	ENSMUST00000015540.3	-10505	ENSMUSG00000015396	Cd83	CD83 antigen
739	chr9	43868673	401	*	3.774916507	2.886470714	4.320691428	-0.249224932	0.027284763	1	5.3	9.49	19.17	20.8	Nodiff	Distal Intergenic	9	43794121	43805875	11755	1	58235	ENSMUST00000216893.1	74553	ENSMUSG00000032012	Nectin1	nectin cell adhesion molecule 1
740	chr4	43949930	401	*	4.222447645	3.570090371	4.670037539	-0.26378429	0.035161189	0.269687336	13.63	10.12	24.92	25.99	Nodiff	Distal Intergenic	4	43957401	43979118	21718	1	384009	ENSMUST00000030202.13	-7071	ENSMUSG00000028480	Glipr2	GLI pathogenesis-related 2
741	chr11	44091452	401	*	3.981847471	3.291608594	4.446775791	-0.235531397	0.045801662	1	11.36	8.22	21.09	22.53	Nodiff	Intron (ENSMUST00000148504.1/ENSMUST00000148504.1, intron 5 of 6)	11	43776023	43901210	125188	2	11548	ENSMUST00000139906.1	-190243	ENSMUSG00000050541	Adra1b	adrenergic receptor, alpha 1b
742	chr11	44292810	401	*	3.779895251	2.644939539	4.407176261	-0.31270873	0.00713041	1	6.82	5.69	26.84	15.6	Nodiff	Distal Intergenic	11	44400063	44414010	13948	1	16160	ENSMUST00000170513.2	-106853	ENSMUSG00000004296	Il12b	interleukin 12b
743	chr13	44294958	401	*	3.79524789	2.770753777	4.388283545	-0.294930273	0.011371608	1	6.06	7.59	21.09	20.8	Nodiff	Distal Intergenic	13	44193589	44216487	22899	2	100503592	ENSMUST00000223513.1	-78472	ENSMUSG00000113186	A330076C08Rik	RIKEN cDNA A330076C08 gene
744	chr4	44329042	401	*	3.756251197	2.408628859	4.440675792	-0.348193358	0.002987842	1	3.03	7.59	19.17	24.26	Nodiff	Intron (ENSMUST00000045607.11/17279, intron 10 of 17)	4	44303568	44324268	20701	1	17279	ENSMUST00000137759.1	25475	ENSMUSG00000035683	Melk	maternal embryonic leucine zipper kinase
745	chr7	44348336	401	*	4.24121129	3.301328427	4.80556487	-0.372211913	0.004889176	0.139912417	8.33	11.38	23	32.93	Nodiff	Promoter (2-3kb)	7	44350762	44352057	1296	1	243961	ENSMUST00000127164.1	-2026	ENSMUSG00000038738	Shank1	SH3 and multiple ankyrin repeat domains 1
746	chr7	44451952	401	*	4.09710445	3.070750292	4.690745762	-0.36017359	0.004724185	1	9.85	6.96	32.59	19.06	Nodiff	Intron (ENSMUST00000127790.7/272381, intron 2 of 2)	7	44442737	44461407	18671	1	272381	ENSMUST00000156093.1	9216	ENSMUSG00000047085	Lrrc4b	leucine rich repeat containing 4B
747	chr7	44480286	401	*	3.863594658	2.644939539	4.514650408	-0.364574815	0.002981532	1	6.82	5.69	24.92	20.8	Nodiff	Intron (ENSMUST00000235440.1/71368, intron 1 of 2)	7	44484517	44485413	897	1	71368	ENSMUST00000206342.1	-3831	ENSMUSG00000108322	5430431A17Rik	RIKEN cDNA 5430431A17 gene
748	chr17	44486698	401	*	4.305646622	3.319508939	4.885958593	-0.396989232	0.003245194	0.119839528	9.85	10.12	38.34	20.8	Nodiff	Distal Intergenic	17	44639681	44734693	95013	2	12393	ENSMUST00000160199.1	247595	ENSMUSG00000039153	Runx2	runt related transcription factor 2
749	chr7	44519532	401	*	4.302153816	3.673908031	4.738355536	-0.259736055	0.039740622	0.28288776	12.88	12.65	32.59	20.8	Nodiff	Intron (ENSMUST00000165208.3/233199, intron 7 of 27)	7	44501699	44524656	22958	2	233199	ENSMUST00000165208.3	4724	ENSMUSG00000038670	Mybpc2	myosin binding protein C, fast-type
750	chr15	44619356	401	*	4.308411936	3.593131921	4.784444222	-0.297400856	0.020793241	0.222253855	12.12	12.02	32.59	22.53	Nodiff	Promoter (<=1kb)	15	44619429	44628522	9094	1	55960	ENSMUST00000228648.1	0	ENSMUSG00000022339	Ebag9	estrogen receptor-binding fragment-associated gene 9
751	chr7	44630657	401	*	4.017774094	3.25373428	4.514650408	-0.260287518	0.029116142	1	12.12	6.96	24.92	20.8	Nodiff	Promoter (<=1kb)	7	44630032	44630582	551	2	71960	ENSMUST00000208085.1	-76	ENSMUSG00000030739	Myh14	myosin, heavy polypeptide 14
752	chr4	44639692	401	*	4.313965204	3.145193814	4.951065352	-0.500493141	0.00060411	0.063052477	7.57	10.12	30.67	31.19	Nodiff	Intron (ENSMUST00000014174.13/18507, intron 6 of 9)	4	44531504	44645723	114220	2	18507	ENSMUST00000194075.1	5631	ENSMUSG00000014030	Pax5	paired box 5
753	chr4	44645227	401	*	3.744565179	2.770753777	4.320691428	-0.272694476	0.016815483	1	6.06	7.59	19.17	20.8	Nodiff	Promoter (<=1kb)	4	44531504	44645723	114220	2	18507	ENSMUST00000194075.1	96	ENSMUSG00000014030	Pax5	paired box 5
754	chr17	44728241	401	*	4.304243421	3.62314864	4.765046982	-0.287071638	0.025248925	0.238297923	11.36	13.28	24.92	29.46	Nodiff	Intron (ENSMUST00000162816.7/12393, intron 1 of 5)	17	44639681	44734693	95013	2	12393	ENSMUST00000160199.1	6052	ENSMUSG00000039153	Runx2	runt related transcription factor 2
755	chr18	44798788	401	*	4.300616916	3.60058527	4.769920797	-0.296504725	0.021369349	0.224578564	12.88	11.38	26.84	27.73	Nodiff	Intron (ENSMUST00000089874.8/328949, intron 1 of 18)	18	44425060	44812182	387123	2	328949	ENSMUST00000089874.8	12994	ENSMUSG00000071856	Mcc	mutated in colorectal cancers
756	chr9	44801662	401	*	3.464677455	2.522872986	4.029707823	-0.216940656	0.035306369	1	8.33	3.16	15.34	17.33	Nodiff	Promoter (<=1kb)	9	44799483	44801812	2330	2	192653	ENSMUST00000216449.1	0	ENSMUSG00000039438	Ttc36	tetratricopeptide repeat domain 36
757	chr7	44860524	401	*	4.245287633	3.630019474	4.675242528	-0.247099153	0.046052369	0.298401412	15.91	8.85	26.84	24.26	Nodiff	Promoter (<=1kb)	7	44860545	44861672	1128	1	59047	ENSMUST00000126860.5	0	ENSMUSG00000002963	Pnkp	polynucleotide kinase 3'- phosphatase
758	chr8	44911619	401	*	3.993670833	3.155351315	4.520446123	-0.278894655	0.020484867	1	8.33	9.49	26.84	19.06	Nodiff	Distal Intergenic	8	44935447	45052257	116811	1	14107	ENSMUST00000191428.6	-23428	ENSMUSG00000070047	Fat1	FAT atypical cadherin 1
759	chr8	44938091	401	*	4.818975608	4.1654378	5.267115931	-0.364912002	0.009663956	0.168076999	18.18	17.71	44.09	32.93	Nodiff	Promoter (2-3kb)	8	44935447	45052257	116811	1	14107	ENSMUST00000191428.6	2645	ENSMUSG00000070047	Fat1	FAT atypical cadherin 1
760	chr7	45007695	401	*	4.222177177	3.523797902	4.690745762	-0.263832062	0.033423027	0.26644943	9.09	13.91	32.59	19.06	Nodiff	Exon (ENSMUST00000211735.1/233208, exon 7 of 11)	7	45012426	45012487	62	2	102466218	ENSMUST00000183606.1	4392	ENSMUSG00000098839	Mir7054	microRNA 7054
761	chr4	45011885	401	*	4.86224668	4.333523116	5.248320645	-0.263682383	0.047393327	0.30140344	14.39	25.93	51.76	24.26	Nodiff	Promoter (<=1kb)	4	44994814	45012145	17332	2	230119	ENSMUST00000131991.1	0	ENSMUSG00000049657	Zbtb5	zinc finger and BTB domain containing 5
762	chr13	45038552	401	*	4.044063939	3.327984576	4.520446123	-0.237234266	0.042211135	1	14.39	5.69	26.84	19.06	Nodiff	Distal Intergenic	13	44922079	45002147	80069	2	94245	ENSMUST00000072329.14	-36406	ENSMUSG00000057531	Dtnbp1	dystrobrevin binding protein 1
763	chr13	45048588	401	*	4.289818318	3.53115732	4.784444222	-0.309880127	0.015937544	0.198296177	13.63	9.49	32.59	22.53	Nodiff	Distal Intergenic	13	44922079	45002147	80069	2	94245	ENSMUST00000072329.14	-46442	ENSMUSG00000057531	Dtnbp1	dystrobrevin binding protein 1
764	chr7	45195982	401	*	4.239161964	3.390530162	4.769920797	-0.34300585	0.008499188	0.161807192	12.12	8.85	26.84	27.73	Nodiff	Exon (ENSMUST00000121017.4/384619, exon 4 of 20)	7	45183928	45190066	6139	2	384619	ENSMUST00000211277.1	-5917	ENSMUSG00000038292	Kash5	KASH domain containing 5
765	chr4	45282584	401	*	3.921806775	2.897901722	4.514650408	-0.316367285	0.008247949	1	9.85	5.06	24.92	20.8	Nodiff	Intron (ENSMUST00000044773.11/666060, intron 15 of 15)	4	45297127	45316131	19005	1	69934	ENSMUST00000044673.8	-14143	ENSMUSG00000035601	Trmt10b	tRNA methyltransferase 10B
766	chr10	45318927	401	*	4.114509117	3.155351315	4.685596506	-0.346419305	0.006655164	1	8.33	9.49	30.67	20.8	Nodiff	Distal Intergenic	10	45335772	45372479	36708	1	23828	ENSMUST00000095715.4	-16445	ENSMUSG00000071317	Bves	blood vessel epicardial substance
767	chr17	45379827	401	*	4.070656017	3.02651358	4.670037539	-0.366200102	0.004083731	1	10.6	5.69	24.92	25.99	Nodiff	Distal Intergenic	17	45408372	45415684	7313	2	71702	ENSMUST00000232900.1	35457	ENSMUSG00000023932	Cdc5l	cell division cycle 5-like (S. pombe)
768	chr17	45382603	401	*	3.910969433	3.049122731	4.446775791	-0.275329646	0.020097271	1	8.33	8.22	21.09	22.53	Nodiff	Distal Intergenic	17	45408372	45415684	7313	2	71702	ENSMUST00000232900.1	32681	ENSMUSG00000023932	Cdc5l	cell division cycle 5-like (S. pombe)
769	chr13	45439628	401	*	3.671450423	2.836100398	4.197071281	-0.223397295	0.041688381	1	6.06	8.22	21.09	15.6	Nodiff	Distal Intergenic	13	45390927	45411045	20119	1	218203	ENSMUST00000222178.1	48702	ENSMUSG00000038175	Mylip	myosin regulatory light chain interacting protein
770	chr8	45440835	401	*	4.414649958	3.562477379	4.94676749	-0.386100415	0.004798915	0.139912417	12.88	10.75	28.76	32.93	Nodiff	Distal Intergenic	8	45409820	45411080	1261	2	142980	ENSMUST00000209269.1	-29756	ENSMUSG00000031639	Tlr3	toll-like receptor 3
771	chr17	45474236	401	*	2.647201613	3.407627053	0.938851867	0.129535918	0.047168453	1	13.63	7.59	3.83	0	Nodiff	Promoter (<=1kb)	17	45445880	45474826	28947	2	71020	ENSMUST00000233553.1	190	ENSMUSG00000023935	Spats1	spermatogenesis associated, serine-rich 1
772	chr17	45485032	401	*	4.05216981	3.28236946	4.551443089	-0.273857525	0.024321581	1	10.6	8.85	19.17	27.73	Nodiff	Distal Intergenic	17	45440578	45475415	34838	2	71020	ENSMUST00000233323.1	-9618	ENSMUSG00000023935	Spats1	spermatogenesis associated, serine-rich 1
773	chr11	45517360	401	*	4.147498054	2.848674271	4.819735601	-0.499698854	0.000472182	0.057110082	6.82	7.59	28.76	27.73	Nodiff	Distal Intergenic	11	45808087	45841171	33085	1	100009664	ENSMUST00000137002.1	-290327	NA	F630206G17Rik	RIKEN cDNA F630206G17 gene
774	chr8	45536490	401	*	4.116701839	3.310447321	4.630834616	-0.29453041	0.017960682	1	9.09	10.75	28.76	20.8	Nodiff	Intron (ENSMUST00000067065.13/234214, intron 1 of 25)	8	45507918	45827593	319676	1	234214	ENSMUST00000171337.9	28573	ENSMUSG00000031626	Sorbs2	sorbin and SH3 domain containing 2
775	chr17	45560232	401	*	4.295046297	3.449989992	4.824428415	-0.347532602	0.008044959	0.160386614	13.63	8.22	30.67	25.99	Nodiff	Exon (ENSMUST00000024742.8/18037, exon 5 of 6)	17	45563874	45567670	3797	1	73836	ENSMUST00000224905.1	-3242	ENSMUSG00000037089	Slc35b2	solute carrier family 35, member B2
776	chr17	45674685	401	*	4.088874036	3.004207358	4.700989464	-0.362228415	0.004113775	1	9.09	6.96	36.42	15.6	Nodiff	Intron (ENSMUST00000113523.8/224807, intron 6 of 23)	17	45673749	45680623	6875	2	224807	ENSMUST00000133741.7	5538	ENSMUSG00000036026	Tmem63b	transmembrane protein 63b
777	chr7	45750746	401	*	4.453838305	3.763348653	4.918879213	-0.296989949	0.021262432	0.223894901	18.94	8.22	34.51	25.99	Nodiff	Intron (ENSMUST00000075571.15/54200, intron 1 of 6)	7	45735181	45742746	7566	2	54200	ENSMUST00000209435.1	-8001	ENSMUSG00000003271	Sult2b1	sulfotransferase family, cytosolic, 2B, member 1
778	chr4	45826506	401	*	4.296852854	3.554824001	4.784444222	-0.306369309	0.017499071	0.206415469	12.12	11.38	32.59	22.53	Nodiff	Promoter (<=1kb)	4	45809468	45826923	17456	2	75426	ENSMUST00000044297.6	17	ENSMUSG00000035551	Igfbpl1	insulin-like growth factor binding protein-like 1
779	chr4	45881984	401	*	3.935563096	2.970087719	4.508831316	-0.307316636	0.010914995	1	6.82	8.85	23	22.53	Nodiff	Intron (ENSMUST00000107783.7/74152, intron 16 of 18)	4	45874211	45886618	12408	1	74152	ENSMUST00000165478.1	7774	ENSMUSG00000028327	Stra6l	STRA6-like
780	chr4	45972365	401	*	4.357707874	3.673908031	4.819735601	-0.298952861	0.021571184	0.225364893	12.88	12.65	28.76	27.73	Nodiff	Promoter (<=1kb)	4	45972834	45987622	14789	1	100121	ENSMUST00000151422.1	-69	ENSMUSG00000035517	Tdrd7	tudor domain containing 7
781	chr8	45975138	401	*	4.755652382	4.108760403	5.200685433	-0.332624536	0.01545366	0.196558743	13.63	20.87	44.09	29.46	Nodiff	Promoter (<=1kb)	8	45975528	45996958	21431	1	192169	ENSMUST00000034051.6	0	ENSMUSG00000031634	Ufsp2	UFM1-specific peptidase 2
782	chr19	45998223	401	*	4.767241018	4.118870727	5.212967074	-0.357785046	0.010558994	0.171406431	18.94	15.81	32.59	41.59	Nodiff	Promoter (<=1kb)	19	45817364	45998488	181125	2	71617	ENSMUST00000045396.8	0	ENSMUSG00000039901	Armh3	armadillo-like helical domain containing 3
783	chr8	46019677	401	*	3.974445775	3.25373428	4.452850107	-0.239719907	0.04082523	1	12.12	6.96	23	20.8	Nodiff	Promoter (2-3kb)	8	46022480	46029448	6969	1	67620	ENSMUST00000132341.1	-2403	ENSMUSG00000031637	Lrp2bp	Lrp2 binding protein
784	chr8	46053297	401	*	4.017774094	3.25373428	4.514650408	-0.260287518	0.029116142	1	12.12	6.96	24.92	20.8	Nodiff	Promoter (2-3kb)	8	46049404	46056452	7049	2	102141	ENSMUST00000136097.1	2755	ENSMUSG00000038291	Snx25	sorting nexin 25
785	chr19	46056638	401	*	4.365544724	3.554824001	4.881462022	-0.34427152	0.009296076	0.167567051	12.12	11.38	36.42	22.53	Nodiff	Promoter (<=1kb)	19	46056832	46061458	4627	1	226169	ENSMUST00000128386.1	0	ENSMUSG00000055491	Pprc1	peroxisome proliferative activated receptor, gamma, coactivator-related 1
786	chr9	46138740	401	*	3.567886345	2.475014538	4.182523447	-0.271849005	0.013234763	1	6.06	5.06	17.25	19.06	Nodiff	Intron (ENSMUST00000126865.7/70661, intron 3 of 24)	9	46123237	46202885	79649	1	70661	ENSMUST00000122865.1	15504	ENSMUSG00000034135	Sik3	SIK family kinase 3
787	chr17	46143717	401	*	4.218887668	3.570090371	4.664813704	-0.261922357	0.036099153	0.272948564	13.63	10.12	23	27.73	Nodiff	Promoter (<=1kb)	17	46129271	46144216	14946	2	75564	ENSMUST00000024762.2	99	ENSMUSG00000023966	Rsph9	radial spoke head 9 homolog (Chlamydomonas)
788	chr4	46175263	401	*	3.695521466	2.783907629	4.249776204	-0.251004614	0.024865646	1	6.82	6.96	17.25	20.8	Nodiff	3' UTR	4	46175222	46185649	10428	2	22590	ENSMUST00000132358.7	9986	ENSMUSG00000028329	Xpa	xeroderma pigmentosum, complementation group A
789	chr9	46257723	401	*	4.048708393	3.381905133	4.502988658	-0.240423043	0.045401845	1	11.36	9.49	21.09	24.26	Nodiff	Distal Intergenic	9	46268633	46271919	3287	1	66113	ENSMUST00000121598.7	-10510	ENSMUSG00000032079	Apoa5	apolipoprotein A-V
790	chr8	46272905	401	*	4.379697106	3.554824001	4.901218422	-0.365042523	0.006740171	0.155315718	12.12	11.38	26.84	32.93	Nodiff	Distal Intergenic	8	46292444	46293335	892	2	234219	ENSMUST00000210696.1	20030	ENSMUSG00000047171	Helt	helt bHLH transcription factor
791	chr9	46296602	401	*	4.061735439	3.301328427	4.557093151	-0.269221896	0.026948491	1	8.33	11.38	21.09	25.99	Nodiff	Intron (ENSMUST00000074957.4/215051, intron 9 of 9)	9	46291348	46298928	7581	1	215051	ENSMUST00000213932.1	5255	ENSMUSG00000032077	Bud13	BUD13 homolog
792	chr7	46367969	401	*	3.975804884	2.702306284	4.641511063	-0.397033393	0.001795177	1	6.06	6.96	32.59	17.33	Nodiff	Distal Intergenic	7	46376474	46379099	2626	1	17927	ENSMUST00000072514.2	-8105	ENSMUSG00000009471	Myod1	myogenic differentiation 1
793	chr9	46392332	401	*	4.109175763	3.337463192	4.609241728	-0.286948044	0.020520505	1	11.36	8.85	21.09	27.73	Nodiff	Distal Intergenic	9	46303361	46319986	16626	2	74361	ENSMUST00000159565.7	-72347	ENSMUSG00000056617	4931429L15Rik	RIKEN cDNA 4931429L15 gene
794	chr8	46419417	401	*	3.918703172	3.092681872	4.440675792	-0.263394582	0.025293672	1	7.57	9.49	19.17	24.26	Nodiff	Distal Intergenic	8	46471037	46536051	65015	1	14081	ENSMUST00000034046.12	-51220	ENSMUSG00000018796	Acsl1	acyl-CoA synthetase long-chain family member 1
795	chr19	46515270	401	*	3.828741032	3.060614511	4.327319225	-0.220147662	0.049639433	1	5.3	11.38	21.09	19.06	Nodiff	Promoter (<=1kb)	19	46514660	46515257	598	1	93679	ENSMUST00000235934.1	611	ENSMUSG00000025034	Trim8	tripartite motif-containing 8
796	chr4	46537817	401	*	4.252951188	3.319508939	4.815027473	-0.381312933	0.004366595	0.135135954	9.85	10.12	26.84	29.46	Nodiff	Promoter (1-2kb)	4	46506847	46536141	29295	2	74735	ENSMUST00000046897.12	-1677	ENSMUSG00000039853	Trim14	tripartite motif-containing 14
797	chr17	46575882	401	*	4.13929245	2.992923566	4.769920797	-0.435186864	0.001392332	0.088155435	8.33	7.59	26.84	27.73	Nodiff	Promoter (2-3kb)	17	46564471	46572950	8480	2	71461	ENSMUST00000232855.1	-2933	ENSMUSG00000023972	Ptk7	PTK7 protein tyrosine kinase 7
798	chr4	46670771	401	*	3.890431868	3.12405193	4.388283545	-0.243617283	0.035911245	1	9.85	7.59	21.09	20.8	Nodiff	Intron (ENSMUST00000107749.3/242425, intron 17 of 18)	4	46664502	46688447	23946	2	242425	ENSMUST00000129328.2	17276	ENSMUSG00000039809	Gabbr2	gamma-aminobutyric acid (GABA) B receptor, 2
799	chr14	46787925	401	*	4.479864089	3.854920349	4.914484242	-0.29233906	0.026604892	0.244569226	14.39	14.55	32.59	27.73	Nodiff	Promoter (<=1kb)	14	46776287	46788334	12048	2	12793	ENSMUST00000146629.2	9	ENSMUSG00000015759	Cnih1	cornichon family AMPA receptor auxiliary protein 1
800	chr17	46916039	401	*	4.168790644	3.531617204	4.609241728	-0.245387535	0.046109413	0.298504511	9.85	13.28	21.09	27.73	Nodiff	Intron (ENSMUST00000024773.5/19133, intron 1 of 2)	17	46910478	46920347	9870	1	19133	ENSMUST00000162469.1	5562	ENSMUSG00000023978	Prph2	peripherin 2
801	chr9	47002912	401	*	4.923846173	4.234700087	5.388283545	-0.413314203	0.004510113	0.1367939	21.21	16.44	42.17	41.59	Nodiff	Exon (ENSMUST00000178065.2/215467, exon 3 of 3)	9	46998741	47003860	5120	1	215467	ENSMUST00000178065.2	4172	ENSMUSG00000094893	Gm4791	predicted gene 4791
802	chr4	47026224	401	*	4.09243317	3.114285039	4.670037539	-0.332183253	0.007855212	1	5.3	12.02	24.92	25.99	Nodiff	Promoter (<=1kb)	4	47017000	47025710	8711	2	75691	ENSMUST00000152479.1	-515	ENSMUSG00000066191	Anks6	ankyrin repeat and sterile alpha motif domain containing 6
803	chr17	47034579	401	*	4.282188317	3.562477379	4.760156647	-0.300219206	0.019375437	0.216519404	12.88	10.75	23	31.19	Nodiff	Distal Intergenic	17	46956625	47010556	53932	2	224826	ENSMUST00000225599.1	-24024	ENSMUSG00000023977	Ubr2	ubiquitin protein ligase E3 component n-recognin 2
804	chr13	47034681	401	*	4.036310213	3.355196749	4.497122241	-0.238606513	0.044357091	1	12.88	7.59	19.17	25.99	Nodiff	Exon (ENSMUST00000021806.10/22017, exon 5 of 9)	13	47022482	47028932	6451	2	22017	ENSMUST00000224970.1	-5750	ENSMUSG00000021376	Tpmt	thiopurine methyltransferase
805	chr8	47160960	401	*	4.668180376	3.743286809	5.227212632	-0.483383597	0.001129259	0.078575772	16.66	10.12	40.26	34.66	Nodiff	Intron (ENSMUST00000209455.1/ENSMUST00000209455.1, intron 1 of 1)	8	47191616	47220193	28578	2	71069	ENSMUST00000209337.1	58833	ENSMUSG00000038143	Stox2	storkhead box 2
806	chr4	47248813	401	*	3.743838441	2.957848578	4.249776204	-0.224316175	0.043221059	1	9.85	5.69	17.25	20.8	Nodiff	Exon (ENSMUST00000082303.12/12819, exon 5 of 39)	4	47258535	47262299	3765	1	12819	ENSMUST00000148103.7	-9322	ENSMUSG00000028339	Col15a1	collagen, type XV, alpha 1
807	chr13	47372523	401	*	4.263319769	3.538936943	4.743320204	-0.282577634	0.02422537	0.234471086	14.39	8.85	34.51	19.06	Nodiff	Intron (ENSMUST00000224000.1/ENSMUST00000224000.1, intron 2 of 2)	13	47193825	47246417	52593	1	218215	ENSMUST00000110111.3	178699	ENSMUSG00000038068	Rnf144b	ring finger protein 144B
808	chr17	47388998	401	*	4.154424726	3.450476487	4.625466616	-0.267642597	0.030994593	0.260022411	9.85	12.02	26.84	22.53	Nodiff	Exon (ENSMUST00000024774.13/107477, exon 2 of 4)	17	47385404	47392093	6690	1	107477	ENSMUST00000145462.1	3595	ENSMUSG00000023979	Guca1b	guanylate cyclase activator 1B
809	chr8	47393956	401	*	3.949437897	3.124661716	4.470921093	-0.24891081	0.03148586	1	6.06	11.38	28.76	15.6	Nodiff	Intron (ENSMUST00000211882.1/71069, intron 2 of 5)	8	47180048	47413837	233790	2	71069	ENSMUST00000211882.1	19481	ENSMUSG00000038143	Stox2	storkhead box 2
810	chr8	47436738	401	*	4.281198509	3.399607892	4.824428415	-0.359156113	0.006642686	0.154653833	9.09	12.02	30.67	25.99	Nodiff	Intron (ENSMUST00000181417.1/ENSMUST00000181417.1, intron 2 of 7)	8	47180048	47413837	233790	2	71069	ENSMUST00000211882.1	-22902	ENSMUSG00000038143	Stox2	storkhead box 2
811	chr8	47440397	401	*	3.819681383	2.885751437	4.381930591	-0.276162556	0.016813778	1	9.09	5.69	19.17	22.53	Nodiff	Exon (ENSMUST00000174969.1/ENSMUST00000174969.1, exon 1 of 1)	8	47180048	47413837	233790	2	71069	ENSMUST00000211882.1	-26561	ENSMUSG00000038143	Stox2	storkhead box 2
812	chr14	47472485	401	*	4.364290718	3.694951043	4.819735601	-0.292689893	0.023726072	0.233445599	15.15	10.75	28.76	27.73	Nodiff	Promoter (<=1kb)	14	47472561	47531954	59394	1	78938	ENSMUST00000043112.8	0	ENSMUSG00000037536	Fbxo34	F-box protein 34
813	chr8	47518891	401	*	4.000208687	3.310447321	4.464922547	-0.231550488	0.049603557	1	9.09	10.75	26.84	17.33	Nodiff	Intron (ENSMUST00000039061.14/320714, intron 9 of 29)	8	47490128	47525017	34890	2	320714	ENSMUST00000123958.7	5726	ENSMUSG00000038102	Trappc11	trafficking protein particle complex 11
814	chr8	47803148	401	*	4.17168836	3.416598172	4.664813704	-0.293861139	0.019737817	0.216820012	10.6	10.75	23	27.73	Nodiff	Distal Intergenic	8	47811724	47818221	6498	2	105243184	ENSMUST00000212295.1	14673	ENSMUSG00000110464	1700061N14Rik	RIKEN cDNA 1700061N14 gene
815	chr8	47989949	401	*	5.000949527	4.519408657	5.36135621	-0.297486961	0.032601318	0.264431115	25	20.87	44.09	38.13	Nodiff	Promoter (<=1kb)	8	47823959	47990551	166593	2	52357	ENSMUST00000057561.8	202	ENSMUSG00000031563	Wwc2	WW, C2 and coiled-coil domain containing 2
816	chr8	48019496	401	*	4.70560369	4.185401648	5.087137171	-0.270385277	0.042801684	0.291667403	21.21	15.18	40.26	27.73	Nodiff	Distal Intergenic	8	47823959	47990551	166593	2	52357	ENSMUST00000057561.8	-28946	ENSMUSG00000031563	Wwc2	WW, C2 and coiled-coil domain containing 2
817	chr17	48068853	401	*	4.381491784	3.515471078	4.918879213	-0.378858843	0.005207536	0.141470556	12.12	10.75	34.51	25.99	Nodiff	Intron (ENSMUST00000232692.1/320638, intron 1 of 2)	17	48089319	48090918	1600	1	68224	ENSMUST00000022028.5	-20066	NA	1700067P10Rik	RIKEN cDNA 1700067P10 gene
818	chr8	48076119	401	*	4.031633832	3.273070776	4.526218648	-0.259055293	0.030783492	1	9.85	9.49	28.76	17.33	Nodiff	Distal Intergenic	8	48099092	48140609	41518	1	320685	ENSMUST00000174278.7	-22573	ENSMUSG00000031562	Dctd	dCMP deaminase
819	chr8	48115893	401	*	4.329879769	3.215411406	4.951065352	-0.485880271	0.000791084	0.071277648	9.09	9.49	30.67	31.19	Nodiff	Intron (ENSMUST00000174278.7/320685, intron 3 of 5)	8	48110211	48153233	43023	1	320685	ENSMUST00000174379.1	5683	ENSMUSG00000031562	Dctd	dCMP deaminase
820	chr14	48200012	401	*	3.823380904	2.660127567	4.458898954	-0.317478302	0.006592383	1	3.79	8.85	24.92	19.06	Nodiff	Promoter (1-2kb)	14	48198716	48228413	29698	1	624367	ENSMUST00000081029.2	1297	ENSMUSG00000021846	Gm6498	glyceraldehyde-3-phosphate dehydrogenase pseudogene
821	chr13	48262140	401	*	3.967175913	3.215411406	4.458898954	-0.249321576	0.035105804	1	9.09	9.49	24.92	19.06	Nodiff	Promoter (<=1kb)	13	48044231	48262623	218393	2	320614	ENSMUST00000180921.1	83	ENSMUSG00000097622	A330033J07Rik	RIKEN cDNA A330033J07 gene
822	chr18	48281753	401	*	3.777549126	2.75747889	4.369140135	-0.282204249	0.013528599	1	5.3	8.22	15.34	25.99	Nodiff	Distal Intergenic	18	48045335	48048412	3078	1	433182	ENSMUST00000076155.5	236419	ENSMUSG00000059040	Eno1b	enolase 1B, retrotransposed
823	chr8	48335509	401	*	4.150941546	3.318976204	4.675242528	-0.305404059	0.01412217	0.188551223	13.63	6.32	26.84	24.26	Nodiff	Exon (ENSMUST00000033965.13/23965, exon 11 of 29)	8	48275915	48300099	24185	2	23965	ENSMUST00000145344.1	-35411	ENSMUSG00000031561	Tenm3	teneurin transmembrane protein 3
824	chr13	48433778	401	*	4.096727369	3.416598172	4.557093151	-0.252955983	0.038244739	1	10.6	10.75	21.09	25.99	Nodiff	Distal Intergenic	13	48489202	48506939	17738	2	67911	ENSMUST00000167682.7	72761	ENSMUSG00000050954	Zfp169	zinc finger protein 169
825	chr8	48507534	401	*	5.009981188	4.205669487	5.523335273	-0.491555722	0.001243389	0.082732012	16.66	20.24	55.59	36.39	Nodiff	Intron (ENSMUST00000033965.13/23965, intron 2 of 28)	8	48335193	48555313	220121	2	23965	ENSMUST00000110346.8	47379	ENSMUSG00000031561	Tenm3	teneurin transmembrane protein 3
826	chr8	48522626	401	*	4.8982582	3.770753777	5.523335273	-0.71131806	5.16E-05	0.018006938	12.12	15.18	55.59	36.39	Loss	Intron (ENSMUST00000033965.13/23965, intron 2 of 28)	8	48335193	48555313	220121	2	23965	ENSMUST00000110346.8	32287	ENSMUSG00000031561	Tenm3	teneurin transmembrane protein 3
827	chr8	48555554	401	*	4.551131829	4.004207358	4.94676749	-0.269295806	0.040713502	0.284517546	18.18	13.91	28.76	32.93	Nodiff	Promoter (<=1kb)	8	48395436	48555846	160411	2	23965	ENSMUST00000110345.7	0	ENSMUSG00000031561	Tenm3	teneurin transmembrane protein 3
828	chr8	48572396	401	*	4.603920746	3.416598172	5.246283109	-0.645756833	0.000104783	0.027207922	10.6	10.75	32.59	43.32	Loss	Intron (ENSMUST00000033965.13/23965, intron 2 of 28)	8	48395436	48556039	160604	2	23965	ENSMUST00000110343.2	-16358	ENSMUSG00000031561	Tenm3	teneurin transmembrane protein 3
829	chr8	48588802	401	*	4.122035798	3.355196749	4.620078569	-0.284058176	0.021413162	0.224595588	12.88	7.59	24.92	24.26	Nodiff	Intron (ENSMUST00000033965.13/23965, intron 2 of 28)	8	48395436	48556039	160604	2	23965	ENSMUST00000110343.2	-32764	ENSMUSG00000031561	Tenm3	teneurin transmembrane protein 3
830	chr13	48615314	401	*	3.745621189	2.300788936	4.452850107	-0.388511492	0.00134252	1	6.06	3.79	23	20.8	Nodiff	Intron (ENSMUST00000035824.10/218232, intron 1 of 9)	13	48585970	48625509	39540	2	218232	ENSMUST00000223025.1	9795	ENSMUSG00000038042	Ptpdc1	protein tyrosine phosphatase domain containing 1
831	chr6	48620371	401	*	4.144803709	3.310447321	4.670037539	-0.315517594	0.012813405	0.183102702	9.09	10.75	24.92	25.99	Nodiff	Exon (ENSMUST00000204095.2/243372, exon 3 of 3)	6	48626764	48633685	6922	1	243373	ENSMUST00000095938.9	-5993	ENSMUSG00000053297	AI854703	expressed sequence AI854703
832	chr13	48625397	401	*	5.038726723	4.425018862	5.467924938	-0.372040613	0.009398874	0.167567051	22.72	20.24	55.59	32.93	Nodiff	Promoter (<=1kb)	13	48577872	48625664	47793	2	218232	ENSMUST00000035824.10	0	ENSMUSG00000038042	Ptpdc1	protein tyrosine phosphatase domain containing 1
833	chr13	48731580	401	*	4.194280985	3.336937048	4.728374649	-0.30760983	0.012900371	0.183176058	15.15	5.06	28.76	24.26	Nodiff	Distal Intergenic	13	48662998	48666507	3510	1	12022	ENSMUST00000021813.4	68583	ENSMUSG00000021381	Barx1	BarH-like homeobox 1
834	chr6	48742785	401	*	4.243829247	3.554824001	4.708203307	-0.280484865	0.026561643	0.244569226	12.12	11.38	21.09	31.19	Nodiff	Exon (ENSMUST00000054368.6/16205, exon 3 of 3)	6	48746197	48754210	8014	1	317757	ENSMUST00000055558.5	-3012	ENSMUSG00000043505	Gimap5	GTPase, IMAP family member 5
835	chr8	48752152	401	*	4.342119174	4.845356102	3.562721173	0.281442443	0.02216364	0.226878949	30.3	27.2	11.5	12.13	Nodiff	Intron (ENSMUST00000211812.1/23965, intron 1 of 2)	8	48227682	48674690	447009	2	23965	ENSMUST00000033965.13	-77463	ENSMUSG00000031561	Tenm3	teneurin transmembrane protein 3
836	chr13	48795909	401	*	3.567076249	2.660127567	4.119638394	-0.216654247	0.040554888	1	3.79	8.85	19.17	15.6	Nodiff	Distal Intergenic	13	48801750	48871119	69370	2	18676	ENSMUST00000035540.8	74810	ENSMUSG00000038025	Phf2	PHD finger protein 2
837	chr8	48881074	401	*	4.404374502	3.399607892	4.990922379	-0.449718516	0.001563814	0.091474546	9.09	12.02	30.67	32.93	Nodiff	Distal Intergenic	8	48646261	48843951	197691	2	23965	ENSMUST00000211812.1	-37124	ENSMUSG00000031561	Tenm3	teneurin transmembrane protein 3
838	chr8	48939218	401	*	3.878218242	3.082071752	4.388283545	-0.244849582	0.0342793	1	6.82	10.12	21.09	20.8	Nodiff	Distal Intergenic	8	48646261	48843951	197691	2	23965	ENSMUST00000211812.1	-95268	ENSMUSG00000031561	Tenm3	teneurin transmembrane protein 3
839	chr17	48991050	401	*	3.723645109	2.644939539	4.333916712	-0.29384058	0.010216147	1	6.82	5.69	23	17.33	Nodiff	Intron (ENSMUST00000046254.2/70530, intron 1 of 2)	17	48932379	49097588	165210	1	70530	ENSMUST00000046254.2	58672	ENSMUSG00000040490	Lrfn2	leucine rich repeat and fibronectin type III domain containing 2
840	chr8	49095192	401	*	4.301561684	3.592691236	4.774778202	-0.289971083	0.022366805	0.227863164	15.91	8.22	28.76	25.99	Nodiff	Distal Intergenic	8	48646261	48843951	197691	2	23965	ENSMUST00000211812.1	-251242	ENSMUSG00000031561	Tenm3	teneurin transmembrane protein 3
841	chr8	49185921	401	*	4.267441374	3.608000311	4.718324232	-0.274401731	0.030441632	0.257616547	13.63	10.75	24.92	27.73	Nodiff	Distal Intergenic	8	48646261	48843951	197691	2	23965	ENSMUST00000211812.1	-341971	ENSMUSG00000031561	Tenm3	teneurin transmembrane protein 3
842	chr9	49517186	401	*	3.839581548	2.770753777	4.446775791	-0.316359749	0.007809429	1	6.06	7.59	21.09	22.53	Nodiff	Promoter (<=1kb)	9	49518288	49568025	49738	1	100036537	ENSMUST00000216483.1	-702	ENSMUSG00000079564	Gm11149	predicted gene 11149
843	chr11	49588551	401	*	3.791485136	2.946884591	4.320691428	-0.238853255	0.03389468	1	5.3	10.12	19.17	20.8	Nodiff	Distal Intergenic	11	49609263	49628941	19679	1	14257	ENSMUST00000152253.1	-20312	ENSMUSG00000020357	Flt4	FMS-like tyrosine kinase 4
844	chr18	49754862	401	*	3.211868059	3.904293883	1.831052056	0.18518192	0.029776063	1	16.66	13.28	1.92	5.2	Nodiff	Promoter (<=1kb)	18	49697579	49755567	57989	2	68857	ENSMUST00000025383.9	305	ENSMUSG00000024505	Dtwd2	DTW domain containing 2
845	chr11	49777594	401	*	3.66623171	2.836100398	4.189815701	-0.223463675	0.041869351	1	6.06	8.22	19.17	17.33	Nodiff	Distal Intergenic	11	49794178	49807750	13573	1	14584	ENSMUST00000130129.1	-16184	ENSMUSG00000020363	Gfpt2	glutamine fructose-6-phosphate transaminase 2
846	chr7	50014101	401	*	3.974001093	2.910657848	4.579474693	-0.340657967	0.005789103	1	6.82	8.22	28.76	19.06	Nodiff	Intron (ENSMUST00000151721.7/338352, intron 2 of 9)	7	49975334	50863358	888025	1	338352	ENSMUST00000107603.1	38768	ENSMUSG00000055409	Nell1	NEL-like 1
847	chr11	50024900	401	*	4.463600803	3.823040311	4.905653929	-0.299276293	0.023406213	0.232446399	14.39	13.91	28.76	31.19	Nodiff	Promoter (<=1kb)	11	50025346	50104758	79413	1	59044	ENSMUST00000054684.13	-46	ENSMUSG00000020376	Rnf130	ring finger protein 130
848	chr5	50174662	401	*	4.015188307	3.004207358	4.603792629	-0.341675635	0.006088526	1	9.09	6.96	19.17	29.46	Nodiff	Distal Intergenic	5	50151333	50156095	4763	1	73965	ENSMUST00000197958.1	23330	ENSMUSG00000104870	4930448I18Rik	RIKEN cDNA 4930448I18 gene
849	chr11	50258231	401	*	4.426386554	3.777345694	4.872426618	-0.29155508	0.025733175	0.240734079	12.88	14.55	32.59	25.99	Nodiff	3' UTR	11	50236472	50238616	2145	2	17001	ENSMUST00000125555.1	-19616	ENSMUSG00000020377	Ltc4s	leukotriene C4 synthase
850	chr11	50291899	401	*	4.457982163	3.892197539	4.863334269	-0.264421399	0.042075495	0.289926033	15.15	14.55	28.76	29.46	Nodiff	Promoter (<=1kb)	11	50255634	50292311	36678	2	103806	ENSMUST00000059458.4	12	ENSMUSG00000050567	Maml1	mastermind like transcriptional coactivator 1
851	chr6	50364753	401	*	4.69058646	4.081757757	5.11741062	-0.299616666	0.024389686	0.234626302	17.42	16.44	19.17	50.26	Nodiff	Intron (ENSMUST00000114468.8/71720, intron 2 of 21)	6	50295687	50370215	74529	2	71720	ENSMUST00000090019.9	5062	ENSMUSG00000029822	Osbpl3	oxysterol binding protein-like 3
852	chr9	50603786	401	*	4.182232765	3.499612406	4.643727132	-0.257304214	0.035769461	0.272640357	10.6	12.02	15.34	34.66	Nodiff	Promoter (<=1kb)	9	50603910	50605320	1411	1	30057	ENSMUST00000044051.5	0	ENSMUSG00000039016	Timm8b	translocase of inner mitochondrial membrane 8B
853	chr11	50752318	401	*	3.828553906	3.059977038	4.327319225	-0.234296974	0.040323439	1	9.09	7.59	21.09	19.06	Nodiff	Intron (ENSMUST00000142118.2/216725, intron 4 of 20)	11	50776179	50777015	837	1	216725	ENSMUST00000125988.1	-23461	ENSMUSG00000036545	Adamts2	a disintegrin-like and metallopeptidase (reprolysin type) with thrombospondin type 1 motif, 2
854	chr15	50838525	401	*	3.842727712	2.783907629	4.446775791	-0.316729486	0.00784915	1	6.82	6.96	21.09	22.53	Nodiff	Intron (ENSMUST00000165201.8/83925, intron 2 of 5)	15	50819499	50827521	8023	2	83925	ENSMUST00000183421.1	-11005	ENSMUSG00000038679	Trps1	transcriptional repressor GATA binding 1
855	chr11	50851066	401	*	4.416521952	3.854920349	4.819735601	-0.255665178	0.047313832	0.301077736	14.39	14.55	28.76	27.73	Nodiff	Promoter (<=1kb)	11	50850986	50866177	15192	1	108072	ENSMUST00000000631.7	81	ENSMUSG00000000617	Grm6	glutamate receptor, metabotropic 6
856	chr3	51152630	401	*	4.286557196	3.531617204	4.779619307	-0.307234252	0.017060389	0.204763134	9.85	13.28	30.67	24.26	Nodiff	Distal Intergenic	3	51224447	51251644	27198	1	12457	ENSMUST00000023849.14	-71417	ENSMUSG00000023087	Noct	nocturnin
857	chr6	51260240	401	*	4.034704501	3.310447321	4.514650408	-0.252905357	0.035598891	1	9.09	10.75	24.92	20.8	Nodiff	Distal Intergenic	6	51269812	51269910	99	2	387166	ENSMUST00000083571.1	9270	ENSMUSG00000065505	Mir148a	microRNA 148a
858	chr11	51345394	401	*	3.728316886	2.885751437	4.256737124	-0.237345283	0.033243499	1	9.09	5.69	19.17	19.06	Nodiff	Intron (ENSMUST00000102765.8/237759, intron 2 of 28)	11	51289920	51583918	293999	1	237759	ENSMUST00000102765.8	55475	ENSMUSG00000063564	Col23a1	collagen, type XXIII, alpha 1
859	chr6	51423343	401	*	3.558456334	2.458702298	4.175194146	-0.270114793	0.01347172	1	5.3	5.69	15.34	20.8	Nodiff	Distal Intergenic	6	51432670	51458768	26099	1	18025	ENSMUST00000005103.11	-8927	ENSMUSG00000029832	Nfe2l3	nuclear factor, erythroid derived 2, like 3
860	chr13	51497183	401	*	4.204283053	3.12405193	4.815027473	-0.429111335	0.001703837	0.093626709	9.85	7.59	26.84	29.46	Nodiff	Intron (ENSMUST00000021898.5/20418, intron 2 of 11)	13	51431041	51567084	136044	2	20418	ENSMUST00000021898.5	69501	ENSMUSG00000021448	Shc3	src homology 2 domain-containing transforming protein C3
861	chr11	51643686	401	*	4.242812759	3.391037124	4.774778202	-0.335524767	0.009677926	0.168076999	8.33	12.65	28.76	25.99	Nodiff	Exon (ENSMUST00000001080.15/212706, exon 5 of 5)	11	51645619	51650820	5202	2	212706	ENSMUST00000142721.1	6734	ENSMUSG00000001053	N4bp3	NEDD4 binding protein 3
862	chr13	51730533	401	*	4.169825774	3.523335518	4.614670324	-0.253801281	0.040180001	0.283283933	12.88	10.12	23	25.99	Nodiff	Intron (ENSMUST00000110040.8/20354, intron 3 of 16)	13	51701250	51734763	33514	2	20354	ENSMUST00000110039.1	3830	ENSMUSG00000021451	Sema4d	sema domain, immunoglobulin domain (Ig), transmembrane domain (TM) and short cytoplasmic domain, (semaphorin) 4D
863	chr7	51955561	401	*	3.74509328	2.554824001	4.388283545	-0.328788439	0.005100393	1	6.06	5.69	21.09	20.8	Nodiff	Intron (ENSMUST00000129604.7/14453, intron 9 of 9)	7	51943684	51956434	12751	1	14453	ENSMUST00000145723.1	11878	ENSMUSG00000030498	Gas2	growth arrest specific 2
864	chr13	51961702	401	*	4.081621777	3.328513995	4.573911775	-0.2727099	0.026021035	1	10.6	9.49	26.84	20.8	Nodiff	Distal Intergenic	13	51846744	51848224	1481	1	23882	ENSMUST00000132480.1	114959	ENSMUSG00000021453	Gadd45g	growth arrest and DNA-damage-inducible 45 gamma
865	chr7	51966443	401	*	3.99277895	3.004207358	4.573911775	-0.328574887	0.007716987	1	9.09	6.96	26.84	20.8	Nodiff	Intron (ENSMUST00000129604.7/14453, intron 9 of 9)	7	51943684	51956434	12751	1	14453	ENSMUST00000145723.1	22760	ENSMUSG00000030498	Gas2	growth arrest specific 2
866	chr11	51967523	401	*	4.562875685	3.904293883	5.013360369	-0.317345709	0.017530252	0.206445871	16.66	13.28	23	41.59	Nodiff	Promoter (<=1kb)	11	51967661	51977334	9674	1	52626	ENSMUST00000102763.4	0	ENSMUSG00000020392	Cdkn2aipnl	CDKN2A interacting protein N-terminal like
867	chr7	52005499	401	*	4.497230317	3.916641799	4.910075841	-0.275289332	0.036014116	0.272640357	14.39	15.81	30.67	29.46	Nodiff	Promoter (<=1kb)	7	51999612	52005698	6087	2	75744	ENSMUST00000209193.1	0	ENSMUSG00000074093	Svip	small VCP/p97-interacting protein
868	chr10	52027470	401	*	4.550504827	3.770753777	5.053886848	-0.361396794	0.008027748	0.160386614	12.12	15.18	42.17	24.26	Nodiff	Exon (ENSMUST00000163017.9/215031, exon 3 of 3)	10	52022723	52028011	5289	1	215031	ENSMUST00000058347.5	4748	ENSMUSG00000049641	Vgll2	vestigial like family member 2
869	chr9	52048163	401	*	3.935265334	3.1654378	4.434549891	-0.25078078	0.032630715	1	9.09	8.85	17.25	25.99	Nodiff	Promoter (<=1kb)	9	52048171	52100463	52293	1	19684	ENSMUST00000238858.1	0	ENSMUSG00000032050	Rdx	radixin
870	chr11	52274352	401	*	4.076477849	3.082071752	4.659570884	-0.347867081	0.006025409	1	6.82	10.12	21.09	29.46	Nodiff	Promoter (<=1kb)	11	52255156	52274877	19722	2	21414	ENSMUST00000238914.1	125	ENSMUSG00000000782	Tcf7	transcription factor 7, T cell specific
871	chr9	52279371	401	*	4.033567697	3.320041477	4.508831316	-0.233380037	0.046940113	1	6.06	13.91	23	22.53	Nodiff	Distal Intergenic	9	52111344	52168572	57229	2	244871	ENSMUST00000213645.1	-110800	ENSMUSG00000035164	Zc3h12c	zinc finger CCCH type containing 12C
872	chr9	52325946	401	*	3.861827756	2.861871152	4.446775791	-0.278372709	0.015302361	1	3.79	10.75	21.09	22.53	Nodiff	Intron (ENSMUST00000214181.1/ENSMUST00000214181.1, intron 2 of 2)	9	52111344	52168572	57229	2	244871	ENSMUST00000213645.1	-157375	ENSMUSG00000035164	Zc3h12c	zinc finger CCCH type containing 12C
873	chr5	52341720	401	*	3.81240793	3.004207358	4.327319225	-0.24232548	0.0336999	1	9.09	6.96	21.09	19.06	Nodiff	Exon (ENSMUST00000198797.1/ENSMUST00000198797.1, exon 1 of 1)	5	52363791	52371418	7628	1	20657	ENSMUST00000101208.5	-21671	ENSMUSG00000072941	Sod3	superoxide dismutase 3, extracellular
874	chr13	52412832	401	*	4.009995131	3.10259561	4.562721173	-0.296798623	0.01338532	1	12.12	5.06	23	24.26	Nodiff	Distal Intergenic	13	52504380	52531279	26900	2	68203	ENSMUST00000057442.7	118047	ENSMUSG00000047842	Diras2	DIRAS family, GTP-binding RAS-like 2
875	chr10	52417764	401	*	4.336336132	3.593131921	4.824428415	-0.318383517	0.014917722	0.19203636	12.12	12.02	30.67	25.99	Nodiff	Promoter (<=1kb)	10	52417547	52440183	22637	1	52014	ENSMUST00000023830.15	218	ENSMUSG00000023068	Nus1	NUS1 dehydrodolichyl diphosphate synthase subunit
876	chr11	52427914	401	*	4.045549912	3.092058415	4.614670324	-0.326307993	0.008306302	1	11.36	5.69	23	25.99	Nodiff	Distal Intergenic	11	52396646	52403274	6629	1	213673	ENSMUST00000136303.1	31269	ENSMUSG00000036275	9530068E07Rik	RIKEN cDNA 9530068E07 gene
877	chr11	52453042	401	*	3.70192845	2.320041477	4.394608647	-0.344669709	0.002947956	1	3.03	6.96	23	19.06	Nodiff	Distal Intergenic	11	52396646	52403274	6629	1	213673	ENSMUST00000136303.1	56397	ENSMUSG00000036275	9530068E07Rik	RIKEN cDNA 9530068E07 gene
878	chr5	52463999	401	*	4.20993461	3.28236946	4.769920797	-0.36872976	0.005167701	0.141470556	10.6	8.85	26.84	27.73	Nodiff	Intron (ENSMUST00000198008.4/100503884, intron 1 of 4)	5	52374651	52471483	96833	2	100503884	ENSMUST00000198008.4	7084	ENSMUSG00000045790	Ccdc149	coiled-coil domain containing 149
879	chr13	52530297	401	*	4.527300372	3.898258389	4.963882644	-0.299017406	0.024209764	0.234471086	15.91	13.91	36.42	25.99	Nodiff	Promoter (<=1kb)	13	52504380	52531279	26900	2	68203	ENSMUST00000057442.7	582	ENSMUSG00000047842	Diras2	DIRAS family, GTP-binding RAS-like 2
880	chr6	52645236	401	*	3.768118324	2.861139502	4.320691428	-0.262316573	0.021634553	1	7.57	6.96	19.17	20.8	Nodiff	Distal Intergenic	6	52546228	52640389	94162	2	58875	ENSMUST00000031788.8	-4848	ENSMUSG00000029776	Hibadh	3-hydroxyisobutyrate dehydrogenase
881	chr13	52859231	401	*	3.763902568	2.992923566	4.263664618	-0.22463749	0.045444086	1	8.33	7.59	21.09	17.33	Nodiff	Intron (ENSMUST00000137064.7/11992, intron 5 of 9)	13	52835119	52919232	84114	2	11992	ENSMUST00000137064.7	59601	ENSMUSG00000021460	Auh	AU RNA binding protein/enoyl-coenzyme A hydratase
882	chr2	52958230	401	*	4.14075284	3.28236946	4.675242528	-0.324772545	0.010665444	0.171406431	10.6	8.85	26.84	24.26	Nodiff	Intron (ENSMUST00000155586.8/71409, intron 1 of 26)	2	52857868	53131878	274011	1	71409	ENSMUST00000050719.12	100363	ENSMUSG00000036053	Fmnl2	formin-like 2
883	chr19	53032271	401	*	3.834078263	2.922601032	4.388283545	-0.274611404	0.018409612	1	7.57	7.59	21.09	20.8	Nodiff	Promoter (<=1kb)	19	52990653	53032146	41494	2	170750	ENSMUST00000237294.1	-126	ENSMUSG00000025027	Xpnpep1	X-prolyl aminopeptidase (aminopeptidase P) 1, soluble
884	chr4	53130460	401	*	4.205576339	3.539394354	4.659570884	-0.263716314	0.034635611	0.268106342	10.6	12.65	21.09	29.46	Nodiff	Intron (ENSMUST00000030010.3/11303, intron 3 of 49)	4	53030787	53159895	129109	2	11303	ENSMUST00000030010.3	29035	ENSMUSG00000015243	Abca1	ATP-binding cassette, sub-family A (ABC1), member 1
885	chr11	53154803	401	*	3.730122189	2.874223364	4.263664618	-0.227254295	0.038808802	1	4.54	10.12	21.09	17.33	Nodiff	Intron (ENSMUST00000036796.7/320027, intron 8 of 15)	11	53111451	53120056	8606	2	790909	ENSMUST00000137096.1	-34748	ENSMUSG00000087668	Gm11186	predicted gene 11186
886	chr13	53206650	401	*	4.521422275	3.879998915	4.963882644	-0.301170666	0.023236962	0.23116012	13.63	15.81	36.42	25.99	Nodiff	Intron (ENSMUST00000130235.7/26564, intron 1 of 8)	13	53131960	53275658	143699	2	26564	ENSMUST00000149299.1	68608	ENSMUSG00000021464	Ror2	receptor tyrosine kinase-like orphan receptor 2
887	chr9	53247720	401	*	4.325575389	3.659286073	4.779619307	-0.28133951	0.027600507	0.248046039	15.15	10.12	30.67	24.26	Nodiff	Promoter (<=1kb)	9	53098635	53248053	149419	2	77591	ENSMUST00000065630.7	0	ENSMUSG00000053289	Ddx10	DEAD box helicase 10
888	chr15	53343573	401	*	3.753475833	4.360373138	2.685596506	0.228285977	0.024706571	1	15.15	25.93	7.67	5.2	Nodiff	Promoter (1-2kb)	15	53068664	53345659	276996	2	14042	ENSMUST00000133362.7	1686	ENSMUSG00000061731	Ext1	exostosin glycosyltransferase 1
889	chr19	53390604	401	*	4.033251178	3.292151529	4.520446123	-0.249669736	0.036361729	1	7.57	12.02	26.84	19.06	Nodiff	Promoter (<=1kb)	19	53379396	53390578	11183	2	76479	ENSMUST00000025997.6	-27	ENSMUSG00000025024	Smndc1	survival motor neuron domain containing 1
890	chr9	53604784	401	*	3.927454215	3.092681872	4.452850107	-0.266977174	0.023955809	1	7.57	9.49	23	20.8	Nodiff	Intron (ENSMUST00000034547.5/110446, intron 1 of 11)	9	53597895	53610330	12436	2	110446	ENSMUST00000167130.1	5146	ENSMUSG00000032047	Acat1	acetyl-Coenzyme A acetyltransferase 1
891	chr19	53687946	401	*	3.917850586	2.992923566	4.476894802	-0.277156451	0.01757988	1	8.33	7.59	30.67	13.86	Nodiff	Intron (ENSMUST00000164202.8/73713, intron 1 of 13)	19	53677306	53865380	188075	1	73713	ENSMUST00000164202.8	10641	ENSMUSG00000043639	Rbm20	RNA binding motif protein 20
892	chr18	53725465	401	*	4.281557916	3.652130639	4.718324232	-0.264264215	0.036586418	0.274488373	14.39	10.75	24.92	27.73	Nodiff	Intron (ENSMUST00000049811.7/225523, intron 7 of 20)	18	53743927	53744540	614	2	225523	ENSMUST00000235928.1	18675	ENSMUSG00000048799	Cep120	centrosomal protein 120
893	chr19	53730015	401	*	3.747398211	2.970087719	4.249776204	-0.222768565	0.046180166	1	6.82	8.85	17.25	20.8	Nodiff	Intron (ENSMUST00000164202.8/73713, intron 1 of 13)	19	53677306	53865380	188075	1	73713	ENSMUST00000164202.8	52710	ENSMUSG00000043639	Rbm20	RNA binding motif protein 20
894	chr17	53746204	401	*	4.146950902	3.450476487	4.614670324	-0.265644017	0.032005531	0.262706926	9.85	12.02	23	25.99	Nodiff	Exon (ENSMUST00000198886.1/ENSMUST00000198886.1, exon 1 of 1)	17	53716509	53733843	17335	1	211496	ENSMUST00000184645.1	29696	ENSMUSG00000062036	4932415M13Rik	RIKEN cDNA 4932415M13 gene
895	chr9	53775973	401	*	3.96490519	3.081443693	4.508831316	-0.288993775	0.015805998	1	10.6	6.32	23	22.53	Nodiff	Intron (ENSMUST00000048670.9/72022, intron 1 of 7)	9	53771538	53818154	46617	1	72022	ENSMUST00000048670.9	4436	ENSMUSG00000042195	Slc35f2	solute carrier family 35, member F2
896	chr10	54061103	401	*	4.28549615	3.346357218	4.849587391	-0.385728309	0.003955072	0.129209266	12.12	8.22	23	34.66	Nodiff	Intron (ENSMUST00000003843.15/17155, intron 2 of 12)	10	53907010	54075709	168700	2	17155	ENSMUST00000105470.8	14206	ENSMUSG00000003746	Man1a	mannosidase 1, alpha
897	chr19	54125474	401	*	3.874973605	2.442203507	4.579474693	-0.416424108	0.001016806	1	4.54	6.32	28.76	19.06	Nodiff	Distal Intergenic	19	54044151	54048982	4832	1	11551	ENSMUST00000036700.6	81324	ENSMUSG00000033717	Adra2a	adrenergic receptor, alpha 2a
898	chr19	54196610	401	*	4.428810835	3.680956527	4.918879213	-0.336486054	0.011651089	0.174700701	13.63	12.02	34.51	25.99	Nodiff	Distal Intergenic	19	54044151	54048982	4832	1	11551	ENSMUST00000036700.6	152460	ENSMUSG00000033717	Adra2a	adrenergic receptor, alpha 2a
899	chr19	54504187	401	*	4.207320526	3.475014538	4.690745762	-0.281929823	0.024300836	0.234626302	12.12	10.12	32.59	19.06	Nodiff	Distal Intergenic	19	54044151	54048982	4832	1	11551	ENSMUST00000036700.6	460037	ENSMUSG00000033717	Adra2a	adrenergic receptor, alpha 2a
900	chr13	54559394	401	*	3.825376645	3.049122731	4.327319225	-0.235671629	0.039333811	1	8.33	8.22	21.09	19.06	Nodiff	Intron (ENSMUST00000026989.14/97820, intron 4 of 8)	13	54556194	54565291	9098	2	97820	ENSMUST00000143173.7	5497	ENSMUSG00000025871	4833439L19Rik	RIKEN cDNA 4833439L19 gene
901	chr14	54595042	401	*	4.49660723	3.810619033	4.959622853	-0.297732596	0.02255132	0.228103858	9.09	18.97	34.51	27.73	Nodiff	Exon (ENSMUST00000022786.5/74359, exon 2 of 7)	14	54584664	54585499	836	2	74359	ENSMUST00000228422.1	-9544	ENSMUSG00000022179	4931414P19Rik	RIKEN cDNA 4931414P19 gene
902	chr14	54638860	401	*	3.761766938	2.934446156	4.284249724	-0.227038877	0.040066361	1	8.33	6.96	26.84	12.13	Nodiff	Promoter (1-2kb)	14	54632553	54637541	4989	2	239096	ENSMUST00000227124.1	-1320	ENSMUSG00000059674	Cdh24	cadherin-like 24
903	chr12	54695523	401	*	4.684509838	4.12405193	5.087137171	-0.28881507	0.031511942	0.261989379	19.69	15.18	40.26	27.73	Nodiff	Promoter (<=1kb)	12	54670340	54695881	25542	2	66266	ENSMUST00000161592.7	0	ENSMUSG00000054302	Eapp	E2F-associated phosphoprotein
904	chr13	54732068	401	*	4.410958172	3.652130639	4.905653929	-0.341679528	0.010452815	0.170938055	14.39	10.75	28.76	31.19	Nodiff	Intron (ENSMUST00000037145.7/268663, intron 23 of 31)	13	54736673	54749669	12997	2	26913	ENSMUST00000099506.1	17201	ENSMUSG00000069227	Gprin1	G protein-regulated inducer of neurite outgrowth 1
905	chr1	54785822	401	*	3.985760453	2.992923566	4.568327324	-0.331089045	0.007435252	1	8.33	7.59	24.92	22.53	Nodiff	Intron (ENSMUST00000179030.7/329154, intron 3 of 27)	1	54760569	54768827	8259	2	329154	ENSMUST00000180189.7	-16996	ENSMUSG00000052331	Ankrd44	ankyrin repeat domain 44
906	chr11	54791466	401	*	4.56142911	3.854552804	5.033765907	-0.341568999	0.011577863	0.174093123	18.18	10.75	32.59	32.93	Nodiff	Distal Intergenic	11	54717456	54787675	70220	2	72729	ENSMUST00000064104.12	-3792	ENSMUSG00000052298	Cdc42se2	CDC42 small effector 2
907	chr3	54807542	401	*	4.455933221	3.562927389	5.003391923	-0.395647151	0.004052634	0.130871592	9.09	14.55	36.42	27.73	Nodiff	Promoter (<=1kb)	3	54803115	54807791	4677	2	170767	ENSMUST00000044373.5	0	ENSMUSG00000036615	Rfxap	regulatory factor X-associated protein
908	chr18	54867032	401	*	3.925120052	2.946194819	4.502988658	-0.31159331	0.009693579	1	9.09	6.32	21.09	24.26	Nodiff	Distal Intergenic	18	54892481	54895562	3082	2	269023	ENSMUST00000237009.1	28130	ENSMUSG00000052713	Zfp608	zinc finger protein 608
909	chr19	54972060	401	*	4.185988454	3.346357218	4.713272645	-0.326277907	0.010674717	0.171406431	12.12	8.22	23	29.46	Nodiff	Distal Intergenic	19	55069734	55099451	29718	2	14732	ENSMUST00000061856.5	126991	ENSMUSG00000024978	Gpam	glycerol-3-phosphate acyltransferase, mitochondrial
910	chr11	54979534	401	*	3.968697311	3.234700087	4.452850107	-0.246477792	0.037041083	1	10.6	8.22	23	20.8	Nodiff	Intron (ENSMUST00000102727.2/11749, intron 24 of 24)	11	54910787	54962917	52131	2	57783	ENSMUST00000102731.7	-16618	ENSMUSG00000020400	Tnip1	TNFAIP3 interacting protein 1
911	chr14	55053989	401	*	4.340348249	3.523335518	4.858766515	-0.352738832	0.008001575	0.160386614	12.88	10.12	26.84	31.19	Nodiff	Promoter (<=1kb)	14	55053947	55075873	21927	1	432855	ENSMUST00000183750.2	43	NA	Zfhx2os	zinc finger homeobox 2, opposite strand
912	chr15	55112402	401	*	4.41685344	3.757085659	4.867887606	-0.298646302	0.022692886	0.228776955	14.39	12.65	30.67	27.73	Nodiff	Promoter (<=1kb)	15	55112424	55220340	107917	1	97998	ENSMUST00000100660.10	0	ENSMUSG00000022419	Deptor	DEP domain containing MTOR-interacting protein
913	chr6	55117469	401	*	4.193374299	3.145193814	4.794045911	-0.385065317	0.003377968	0.120273742	7.57	10.12	36.42	19.06	Nodiff	Promoter (<=1kb)	6	55104743	55117771	13029	2	12922	ENSMUST00000169777.1	0	ENSMUSG00000003476	Crhr2	corticotropin releasing hormone receptor 2
914	chr9	55326360	401	*	4.413167295	3.835728025	4.824428415	-0.260876397	0.042785149	0.291667403	15.91	12.65	30.67	25.99	Nodiff	Promoter (<=1kb)	9	55221301	55326749	105449	2	83961	ENSMUST00000130158.7	0	ENSMUSG00000032311	Nrg4	neuregulin 4
915	chr11	55384399	401	*	4.026698575	3.134358845	4.573911775	-0.304491629	0.012827271	1	10.6	6.96	26.84	20.8	Nodiff	Distal Intergenic	11	55395386	55399574	4189	2	20692	ENSMUST00000123775.7	14775	ENSMUSG00000018593	Sparc	secreted acidic cysteine rich glycoprotein
916	chr13	55414714	401	*	4.168214193	3.48310201	4.630834616	-0.262705753	0.033626907	0.266561472	12.88	9.49	28.76	20.8	Nodiff	Promoter (<=1kb)	13	55414688	55415232	545	2	75477	ENSMUST00000054146.4	118	ENSMUSG00000044444	Pfn3	profilin 3
917	chr1	55450311	401	*	3.803115431	2.390530162	4.502988658	-0.400958768	0.001223578	1	6.06	4.43	21.09	24.26	Nodiff	Intron (ENSMUST00000042986.9/227120, intron 1 of 5)	1	55405921	55754285	348365	1	227120	ENSMUST00000042986.9	44391	ENSMUSG00000038349	Plcl1	phospholipase C-like 1
918	chr4	55514773	401	*	4.393654388	3.570538013	4.914484242	-0.357154942	0.007730084	0.159372613	9.85	13.91	32.59	27.73	Nodiff	Distal Intergenic	4	55530603	55531770	1168	2	16600	ENSMUST00000129250.1	16597	ENSMUSG00000003032	Klf4	Kruppel-like factor 4 (gut)
919	chr12	55538318	401	*	5.242572218	3.879637704	5.930716165	-1.311719509	7.83E-08	0.000416767	17.42	12.02	61.34	60.65	Loss	Distal Intergenic	12	55565239	55566896	1658	1	79459	ENSMUST00000080123.1	-26521	ENSMUSG00000063129	Aldoart2	aldolase 1 A, retrogene 2
920	chr12	55600066	401	*	4.450575554	3.722942051	4.93198436	-0.317779082	0.015607117	0.196614063	14.39	12.02	40.26	20.8	Nodiff	Promoter (<=1kb)	12	55599427	55602086	2660	1	56856	ENSMUST00000051857.4	640	ENSMUSG00000045440	Insm2	insulinoma-associated 2
921	chr19	55657031	401	*	4.386273394	3.76374018	4.819735601	-0.277612529	0.03169876	0.26241446	15.15	12.02	28.76	27.73	Nodiff	Distal Intergenic	19	55741820	55933229	191410	1	21416	ENSMUST00000111662.10	-84389	ENSMUSG00000024985	Tcf7l2	transcription factor 7 like 2, T cell specific, HMG box
922	chr9	55789359	401	*	3.887388142	3.11367085	4.388283545	-0.245569978	0.03478363	1	9.09	8.22	21.09	20.8	Nodiff	Promoter (2-3kb)	9	55743629	55792310	48682	2	244891	ENSMUST00000215323.1	2551	ENSMUSG00000034007	Scaper	S phase cyclin A-associated protein in the ER
923	chr16	55895206	401	*	4.57444374	3.969748377	4.999247372	-0.298732525	0.025323224	0.238787463	17.42	13.91	34.51	29.46	Nodiff	Promoter (<=1kb)	16	55839953	55895285	55333	2	385658	ENSMUST00000099705.4	0	ENSMUSG00000075033	Nxpe3	neurexophilin and PC-esterase domain family, member 3
924	chr13	55975050	401	*	4.260776714	3.442692635	4.779619307	-0.290498918	0.019026394	0.215943489	5.3	16.44	30.67	24.26	Nodiff	Intron (ENSMUST00000237678.1/ENSMUST00000237678.1, intron 4 of 5)	13	56074166	56084521	10356	2	26914	ENSMUST00000137835.7	109071	ENSMUSG00000015937	Macroh2a1	macroH2A.1 histone
925	chr7	56019134	401	*	4.56728921	3.702306284	5.104284126	-0.427882307	0.002707648	0.112600062	12.12	13.91	30.67	38.13	Nodiff	Promoter (<=1kb)	7	55977567	56019954	42388	2	233280	ENSMUST00000052204.5	420	ENSMUSG00000047037	Nipa1	non imprinted in Prader-Willi/Angelman syndrome 1 homolog (human)
926	chr17	56118236	401	*	3.820686919	3.049122731	4.320691428	-0.234512447	0.040084619	1	8.33	8.22	19.17	20.8	Nodiff	Promoter (<=1kb)	17	56111601	56117596	5996	2	66968	ENSMUST00000019808.11	-641	ENSMUSG00000011305	Plin5	perilipin 5
927	chr17	56190245	401	*	4.167712383	3.390530162	4.670037539	-0.300830623	0.017055723	0.204763134	12.12	8.85	24.92	25.99	Nodiff	Intron (ENSMUST00000223616.1/224897, intron 14 of 18)	17	56175744	56183920	8177	2	28106	ENSMUST00000019723.7	-6326	ENSMUSG00000019579	Mydgf	myeloid derived growth factor
928	chr17	56334001	401	*	3.843532125	2.957848578	4.388283545	-0.265963775	0.021150147	1	9.85	5.69	21.09	20.8	Nodiff	Intron (ENSMUST00000139679.7/193796, intron 1 of 5)	17	56326091	56402859	76769	1	193796	ENSMUST00000086835.11	7911	ENSMUSG00000024201	Kdm4b	lysine (K)-specific demethylase 4B
929	chr19	56339726	401	*	4.381491784	3.515471078	4.918879213	-0.378858843	0.005207536	0.141470556	12.12	10.75	34.51	25.99	Nodiff	Intron (ENSMUST00000167239.7/18175, intron 30 of 36)	19	56312948	56319629	6682	1	226243	ENSMUST00000165522.1	26779	ENSMUSG00000025075	Habp2	hyaluronic acid binding protein 2
930	chr19	56417101	401	*	4.183330579	3.53115732	4.630834616	-0.252514064	0.040607716	0.284517546	13.63	9.49	28.76	20.8	Nodiff	Intron (ENSMUST00000026062.9/12369, intron 2 of 6)	19	56425685	56440900	15216	1	12369	ENSMUST00000238892.1	-8184	ENSMUSG00000025076	Casp7	caspase 7
931	chr17	56418793	401	*	4.041256381	3.244809624	4.551443089	-0.273286251	0.0238004	1	7.57	11.38	19.17	27.73	Nodiff	Promoter (<=1kb)	17	56418846	56418909	64	2	102465590	ENSMUST00000184960.1	0	ENSMUSG00000098339	Mir6977	microRNA 6977
932	chr8	56446546	401	*	3.723109096	2.848674271	4.263664618	-0.243949621	0.029603269	1	6.82	7.59	21.09	17.33	Nodiff	Distal Intergenic	8	56465622	56484968	19347	2	75123	ENSMUST00000209557.1	38022	ENSMUSG00000110310	4930518J21Rik	RIKEN cDNA 4930518J21 gene
933	chr8	56520385	401	*	4.406804217	3.816654364	4.824428415	-0.264620303	0.04032311	0.283595052	13.63	14.55	30.67	25.99	Nodiff	Distal Intergenic	8	56531522	56545465	13944	2	382010	ENSMUST00000123493.7	24680	ENSMUSG00000038215	Cep44	centrosomal protein 44
934	chr9	56541793	401	*	3.850475744	2.796942633	4.452850107	-0.316535981	0.007907757	1	7.57	6.32	23	20.8	Nodiff	Distal Intergenic	9	56619088	56635628	16541	2	235402	ENSMUST00000114256.1	93435	ENSMUSG00000049556	Lingo1	leucine rich repeat and Ig domain containing 1
935	chr19	56617195	401	*	4.605536939	3.585639865	5.197071281	-0.521226456	0.000603759	0.063052477	11.36	12.65	42.17	31.19	Nodiff	Distal Intergenic	19	56570797	56591644	20848	1	66866	ENSMUST00000236979.1	46399	ENSMUSG00000025078	Nhlrc2	NHL repeat containing 2
936	chr13	56649075	401	*	3.963587636	2.783907629	4.603792629	-0.379626503	0.00264117	1	6.82	6.96	19.17	29.46	Nodiff	Distal Intergenic	13	56631213	56632543	1331	1	21810	ENSMUST00000226024.1	17863	ENSMUSG00000035493	Tgfbi	transforming growth factor, beta induced
937	chr19	56666617	401	*	3.755867587	2.355716278	4.452850107	-0.379932843	0.001715656	1	4.54	5.69	23	20.8	Nodiff	Distal Intergenic	19	56722199	56725150	2952	1	11554	ENSMUST00000038949.5	-55182	ENSMUSG00000035283	Adrb1	adrenergic receptor, beta 1
938	chr19	56722941	401	*	4.372342257	3.60058527	4.872426618	-0.336898237	0.011006421	0.172470807	12.88	11.38	32.59	25.99	Nodiff	Promoter (<=1kb)	19	56722199	56725150	2952	1	11554	ENSMUST00000038949.5	743	ENSMUSG00000035283	Adrb1	adrenergic receptor, beta 1
939	chr11	56748393	401	*	4.316809819	3.291608594	4.910075841	-0.437636528	0.001708459	0.093626709	11.36	8.22	30.67	29.46	Nodiff	Distal Intergenic	11	57011387	57015291	3905	1	14799	ENSMUST00000125292.1	-262594	ENSMUSG00000020524	Gria1	glutamate receptor, ionotropic, AMPA1 (alpha 1)
940	chr9	56838762	401	*	3.653435271	2.770753777	4.197071281	-0.233117375	0.03369602	1	6.06	7.59	21.09	15.6	Nodiff	Distal Intergenic	9	56848659	56851963	3305	2	382075	ENSMUST00000055036.6	12801	ENSMUSG00000045620	Odf3l1	outer dense fiber of sperm tails 3-like 1
941	chr4	56946918	401	*	4.874902762	4.1654378	5.348381213	-0.416214045	0.00419592	0.133342576	18.18	17.71	36.42	45.06	Nodiff	Promoter (<=1kb)	4	56880247	56947411	67165	2	242474	ENSMUST00000107609.3	93	ENSMUSG00000055296	Tmem245	transmembrane protein 245
942	chr19	56972068	401	*	4.446709746	3.562477379	4.990922379	-0.40960115	0.003293627	0.119839528	12.88	10.75	30.67	32.93	Nodiff	Intron (ENSMUST00000118800.7/226250, intron 1 of 18)	19	56930098	57001046	70949	2	226250	ENSMUST00000126964.7	28578	ENSMUSG00000025083	Afap1l2	actin filament associated protein 1-like 2
943	chr4	56990446	401	*	3.978670618	3.225656532	4.470921093	-0.230060858	0.045710269	1	6.06	12.65	28.76	15.6	Nodiff	Promoter (<=1kb)	4	56957173	56990391	33219	2	230235	ENSMUST00000053681.5	-56	ENSMUSG00000045589	Frrs1l	ferric-chelate reductase 1 like
944	chr14	57057799	401	*	4.606912292	4.082071752	4.990922379	-0.258169094	0.049961015	0.310491738	13.63	20.24	30.67	32.93	Nodiff	Promoter (<=1kb)	14	57034460	57058100	23641	2	14611	ENSMUST00000061614.7	0	ENSMUSG00000048582	Gja3	gap junction protein, alpha 3
945	chr2	57111480	401	*	4.124072364	3.466881472	4.573911775	-0.247188463	0.043319232	0.293126573	11.36	10.75	26.84	20.8	Nodiff	Promoter (1-2kb)	2	57107499	57113072	5574	2	18227	ENSMUST00000112627.1	1192	ENSMUSG00000026826	Nr4a2	nuclear receptor subfamily 4, group A, member 2
946	chr9	57139489	401	*	3.666430526	2.873497953	4.175194146	-0.217714389	0.04663388	1	8.33	6.32	15.34	20.8	Nodiff	Promoter (<=1kb)	9	57139500	57140712	1213	1	73744	ENSMUST00000159843.7	0	ENSMUSG00000032295	Man2c1	mannosidase, alpha, class 2C, member 1
947	chr19	57180056	401	*	4.318813079	3.637712415	4.779619307	-0.288674244	0.024769133	0.235388767	12.88	12.02	30.67	24.26	Nodiff	Promoter (1-2kb)	19	57130846	57182308	51463	2	226251	ENSMUST00000133369.1	1852	ENSMUSG00000025085	Ablim1	actin-binding LIM protein 1
948	chr17	57231921	401	*	3.593684555	2.75747889	4.119638394	-0.212637128	0.047724025	1	5.3	8.22	19.17	15.6	Nodiff	Distal Intergenic	17	57203970	57228136	24167	2	12266	ENSMUST00000024988.14	-3786	ENSMUSG00000024164	C3	complement component 3
949	chr2	57253198	401	*	3.830228652	3.081443693	4.320691428	-0.227138269	0.044942761	1	10.6	6.32	19.17	20.8	Nodiff	Intron (ENSMUST00000141536.7/14571, intron 1 of 11)	2	57244362	57306976	62615	1	14571	ENSMUST00000148991.1	8837	ENSMUSG00000026827	Gpd2	glycerol phosphate dehydrogenase 2, mitochondrial
950	chr9	57256823	401	*	4.219759233	3.51593599	4.690745762	-0.261317181	0.034241841	0.268106342	8.33	14.55	32.59	19.06	Nodiff	Exon (ENSMUST00000034846.6/74211, exon 2 of 3)	9	57258774	57261509	2736	2	74211	ENSMUST00000217657.1	4286	ENSMUSG00000032300	1700017B05Rik	RIKEN cDNA 1700017B05 gene
951	chr1	57303771	401	*	3.999644889	3.205669487	4.508831316	-0.269598321	0.025078536	1	8.33	10.12	23	22.53	Nodiff	Distal Intergenic	1	57359222	57377544	18323	2	75323	ENSMUST00000181949.2	73373	ENSMUSG00000097519	4930558J18Rik	RIKEN cDNA 4930558J18 gene
952	chr17	57309699	401	*	4.071501045	3.175454256	4.620078569	-0.322054762	0.010184972	1	9.85	8.22	24.92	24.26	Nodiff	Promoter (1-2kb)	17	57311896	57327953	16058	1	22324	ENSMUST00000008847.6	-1797	ENSMUSG00000034116	Vav1	vav 1 oncogene
953	chr13	57364510	401	*	4.312502355	3.523335518	4.819735601	-0.334551405	0.010822364	0.171406431	12.88	10.12	28.76	27.73	Nodiff	Distal Intergenic	13	56773764	56895993	122230	2	26946	ENSMUST00000173817.8	-468518	ENSMUSG00000021541	Trpc7	transient receptor potential cation channel, subfamily C, member 7
954	chr19	57391196	401	*	3.966769106	3.103833186	4.502988658	-0.259735558	0.025392666	1	4.54	12.65	21.09	24.26	Nodiff	Distal Intergenic	19	57361030	57389586	28557	1	226252	ENSMUST00000237170.1	30167	ENSMUSG00000033478	Fam160b1	family with sequence similarity 160, member B1
955	chr19	57391693	401	*	3.952391328	2.873497953	4.562721173	-0.349473685	0.004809991	1	8.33	6.32	23	24.26	Nodiff	Distal Intergenic	19	57361030	57389586	28557	1	226252	ENSMUST00000237170.1	30664	ENSMUSG00000033478	Fam160b1	family with sequence similarity 160, member B1
956	chr19	57401735	401	*	4.181912679	3.291608594	4.728374649	-0.343972801	0.00772217	0.159372613	11.36	8.22	28.76	24.26	Nodiff	Distal Intergenic	19	57361030	57389586	28557	1	226252	ENSMUST00000237170.1	40706	ENSMUSG00000033478	Fam160b1	family with sequence similarity 160, member B1
957	chr1	57542084	401	*	3.633689098	1.922601032	4.394608647	-0.411966106	0.000597792	1	3.79	3.79	23	19.06	Nodiff	Distal Intergenic	1	57388237	57407101	18865	2	68736	ENSMUST00000162686.7	-134984	ENSMUSG00000048495	Tyw5	tRNA-yW synthesizing protein 5
958	chr4	57571822	401	*	4.283744964	3.637712415	4.728374649	-0.269853326	0.033574262	0.26654108	12.88	12.02	28.76	24.26	Nodiff	Intron (ENSMUST00000102905.7/242481, intron 2 of 6)	4	57568330	57854584	286255	1	242481	ENSMUST00000126465.7	3493	NA	NA	NA
959	chr9	57624718	401	*	4.124077578	3.01606105	4.743320204	-0.3828377	0.00309834	0.1173841	6.06	10.12	34.51	19.06	Nodiff	Distal Intergenic	9	57627318	57628761	1444	2	12988	ENSMUST00000213660.1	3643	ENSMUSG00000032312	Csk	c-src tyrosine kinase
960	chr19	57648803	401	*	4.531043803	3.531617204	5.11581512	-0.484329579	0.001012069	0.074557479	9.85	13.28	36.42	32.93	Nodiff	Intron (ENSMUST00000077282.6/226255, intron 5 of 28)	19	57611034	58133343	522310	1	226255	ENSMUST00000077282.6	37770	ENSMUSG00000054843	Atrnl1	attractin like 1
961	chr8	57652146	401	*	4.922361391	4.429457645	5.289068632	-0.291675482	0.034741222	0.268594803	19.69	23.4	38.34	39.86	Nodiff	Promoter (<=1kb)	8	57652762	57663426	10665	1	100502619	ENSMUST00000210975.1	-216	NA	AW046200	expressed sequence AW046200
962	chr11	57663437	401	*	3.814101513	3.02651358	4.320691428	-0.233601263	0.03840196	1	10.6	5.69	19.17	20.8	Nodiff	Intron (ENSMUST00000066987.13/171212, intron 1 of 11)	11	57623698	57649494	25797	2	78762	ENSMUST00000142486.1	-13944	ENSMUSG00000085719	4933424L21Rik	RIKEN cDNA 4933424L21 gene
963	chr14	57723971	401	*	4.17468772	3.515471078	4.625466616	-0.257594535	0.037875096	0.278318477	12.12	10.75	26.84	22.53	Nodiff	Intron (ENSMUST00000174694.7/50523, intron 2 of 8)	14	57722189	57734300	12112	2	50523	ENSMUST00000038381.13	9929	ENSMUSG00000021959	Lats2	large tumor suppressor 2
964	chr14	57745513	401	*	4.49091139	3.709217721	4.99509088	-0.369107355	0.007062043	0.157712377	12.88	13.28	32.59	31.19	Nodiff	Promoter (<=1kb)	14	57642077	57746103	104027	2	50523	ENSMUST00000174694.7	190	ENSMUSG00000021959	Lats2	large tumor suppressor 2
965	chr8	57754245	401	*	3.893469187	3.134358845	4.388283545	-0.240583784	0.037574457	1	10.6	6.96	21.09	20.8	Nodiff	Distal Intergenic	8	57776225	57796590	20366	2	270049	ENSMUST00000204067.2	41945	ENSMUSG00000096914	Galntl6	UDP-N-acetyl-alpha-D-galactosamine:polypeptide N-acetylgalactosaminyltransferase-like 6
966	chr11	57849552	401	*	3.709927498	2.586082709	4.333916712	-0.287209678	0.010680985	1	3.79	8.22	23	17.33	Nodiff	Distal Intergenic	11	57828705	57832818	4114	2	15110	ENSMUST00000160392.8	-16735	ENSMUSG00000037335	Hand1	heart and neural crest derivatives expressed 1
967	chr11	57874953	401	*	3.83656434	3.071383023	4.333916712	-0.223478184	0.047849904	1	6.06	10.75	23	17.33	Nodiff	Distal Intergenic	11	57828705	57832818	4114	2	15110	ENSMUST00000160392.8	-42136	ENSMUSG00000037335	Hand1	heart and neural crest derivatives expressed 1
968	chr19	57936800	401	*	4.311757966	3.593131921	4.789253054	-0.295274953	0.021283265	0.223894901	12.12	12.02	34.51	20.8	Nodiff	Intron (ENSMUST00000077282.6/226255, intron 27 of 28)	19	58051167	58051236	70	1	100885835	ENSMUST00000176631.1	-113967	ENSMUSG00000093757	Mir5623	microRNA 5623
969	chr15	58025644	401	*	4.005271592	3.225087982	4.508831316	-0.268864508	0.025686011	1	9.85	8.85	23	22.53	Nodiff	Promoter (1-2kb)	15	58022270	58027895	5626	2	75758	ENSMUST00000187062.1	1851	ENSMUSG00000101892	9130401M01Rik	RIKEN cDNA 9130401M01 gene
970	chr9	58032916	401	*	3.723109096	2.848674271	4.263664618	-0.243949621	0.029603269	1	6.82	7.59	21.09	17.33	Nodiff	Promoter (<=1kb)	9	58032274	58048997	16724	1	330951	ENSMUST00000153106.1	643	ENSMUSG00000086624	Gm16130	predicted gene 16130
971	chr9	58156952	401	*	4.539543486	3.687970754	5.071431163	-0.416829267	0.003183565	0.119338843	14.39	11.38	32.59	34.66	Nodiff	Promoter (1-2kb)	9	58156274	58158545	2272	2	26968	ENSMUST00000168864.3	1193	ENSMUSG00000037206	Islr	immunoglobulin superfamily containing leucine-rich repeat
972	chr9	58181008	401	*	4.097815497	3.407627053	4.562721173	-0.251995183	0.037173129	1	13.63	7.59	23	24.26	Nodiff	Intron (ENSMUST00000217578.1/26968, intron 3 of 3)	9	58199437	58200572	1136	2	320563	ENSMUST00000217050.1	19164	ENSMUSG00000051243	Islr2	immunoglobulin superfamily containing leucine-rich repeat 2
973	chr11	58264221	401	*	3.865584849	2.716096206	4.497122241	-0.34626637	0.004351775	1	6.82	6.32	19.17	25.99	Nodiff	Distal Intergenic	11	58307069	58314613	7545	1	103836	ENSMUST00000153510.8	-42448	ENSMUSG00000037243	Zfp692	zinc finger protein 692
974	chr9	58279477	401	*	3.605953564	4.170749995	2.664813704	0.195477979	0.048548627	1	15.15	20.87	5.75	6.93	Nodiff	Distal Intergenic	9	58260227	58261885	1659	1	69106	ENSMUST00000216864.1	19251	ENSMUSG00000032333	Stoml1	stomatin-like 1
975	chr3	58416434	401	*	4.567178898	3.981550825	4.982549069	-0.288659245	0.029909758	0.255850719	15.15	16.44	26.84	36.39	Nodiff	Promoter (<=1kb)	3	58417484	58460309	42826	1	72033	ENSMUST00000196049.1	-650	ENSMUSG00000027806	Tsc22d2	TSC22 domain family, member 2
976	chr9	58422820	401	*	3.754097463	2.992923566	4.249776204	-0.222302235	0.047206667	1	8.33	7.59	17.25	20.8	Nodiff	Distal Intergenic	9	58455122	58469635	14514	1	74879	ENSMUST00000181967.2	-31902	ENSMUSG00000097651	4930461G14Rik	RIKEN cDNA 4930461G14 gene
977	chr10	58446713	401	*	4.470678984	3.835728025	4.910075841	-0.297073389	0.02422677	0.234471086	15.91	12.65	30.67	29.46	Nodiff	Promoter (<=1kb)	10	58446920	58458999	12080	1	19386	ENSMUST00000219332.1	0	ENSMUSG00000003226	Ranbp2	RAN binding protein 2
978	chr4	58499597	401	*	2.951800068	3.770753777	0.867887606	0.166495938	0.016166124	1	12.12	15.18	1.92	1.73	Nodiff	Promoter (<=1kb)	4	58435255	58499403	64149	2	14745	ENSMUST00000107570.1	-195	ENSMUSG00000038668	Lpar1	lysophosphatidic acid receptor 1
979	chr3	58500782	401	*	3.969149436	3.081443693	4.514650408	-0.289595927	0.015611547	1	10.6	6.32	24.92	20.8	Nodiff	Distal Intergenic	3	58525821	58557501	31681	1	229317	ENSMUST00000029387.14	-24639	ENSMUSG00000027810	Eif2a	eukaryotic translation initiation factor 2A
980	chr3	58525676	401	*	4.283386101	3.382415134	4.833768495	-0.350051381	0.007322604	0.159372613	7.57	13.28	34.51	22.53	Nodiff	Promoter (<=1kb)	3	58525821	58557501	31681	1	229317	ENSMUST00000029387.14	0	ENSMUSG00000027810	Eif2a	eukaryotic translation initiation factor 2A
981	chr13	58571025	401	*	4.169973483	3.523797902	4.614670324	-0.246217794	0.045226053	0.296943039	9.09	13.91	23	25.99	Nodiff	Intron (ENSMUST00000022036.13/114304, intron 10 of 17)	13	58545399	58558267	12869	2	114304	ENSMUST00000140760.1	-12759	ENSMUSG00000021553	Slc28a3	solute carrier family 28 (sodium-coupled nucleoside transporter), member 3
982	chr4	58574806	401	*	4.062043161	2.861139502	4.708203307	-0.422794855	0.001443154	1	7.57	6.96	21.09	31.19	Nodiff	Distal Intergenic	4	58487100	58553898	66799	2	14745	ENSMUST00000147354.7	-20909	ENSMUSG00000038668	Lpar1	lysophosphatidic acid receptor 1
983	chr13	58625200	401	*	4.009077031	3.195280922	4.526218648	-0.268865766	0.023891128	1	11.36	6.96	28.76	17.33	Nodiff	Distal Intergenic	13	58581690	58610877	29188	2	114304	ENSMUST00000148396.1	-14324	ENSMUSG00000021553	Slc28a3	solute carrier family 28 (sodium-coupled nucleoside transporter), member 3
984	chr6	58640406	401	*	3.825376645	3.049122731	4.327319225	-0.235671629	0.039333811	1	8.33	8.22	21.09	19.06	Nodiff	Promoter (<=1kb)	6	58640546	58664783	24238	1	26357	ENSMUST00000124542.1	0	ENSMUSG00000029802	Abcg2	ATP binding cassette subfamily G member 2 (Junior blood group)
985	chr19	58659687	401	*	4.265234179	3.225087982	4.863334269	-0.431109737	0.00182047	0.093626709	9.85	8.85	28.76	29.46	Nodiff	Intron (ENSMUST00000237451.1/69060, intron 1 of 1)	19	58652498	58671735	19238	1	69060	ENSMUST00000237451.1	7190	ENSMUSG00000046008	Pnlip	pancreatic lipase
986	chr3	58691537	401	*	4.36922788	3.783907629	4.784444222	-0.253725686	0.046571528	0.299047875	13.63	13.91	32.59	22.53	Nodiff	Promoter (<=1kb)	3	58674938	58692400	17463	2	20439	ENSMUST00000070368.7	463	ENSMUSG00000036432	Siah2	siah E3 ubiquitin protein ligase 2
987	chr8	58700370	401	*	3.937580309	2.809860916	4.562721173	-0.35917151	0.00380149	1	8.33	5.69	23	24.26	Nodiff	Promoter (<=1kb)	8	58699846	58700787	942	2	100271928	ENSMUST00000148792.1	17	NA	Gm15881	predicted gene 15881
988	chr13	58772480	401	*	3.969195296	2.770753777	4.614670324	-0.389058489	0.002291354	1	6.06	7.59	23	25.99	Nodiff	Intron (ENSMUST00000224161.1/ENSMUST00000224161.1, intron 1 of 1)	13	58741944	58762360	20417	2	67585	ENSMUST00000224184.1	-10121	ENSMUSG00000114384	4930455J16Rik	RIKEN cDNA 4930455J16 gene
989	chr9	58845300	401	*	4.187652376	3.433390688	4.680428806	-0.293551994	0.019845457	0.217360844	12.12	9.49	28.76	22.53	Nodiff	Intron (ENSMUST00000034889.9/330953, intron 2 of 7)	9	58823412	58863175	39764	1	330953	ENSMUST00000034889.9	21889	ENSMUSG00000032338	Hcn4	hyperpolarization-activated, cyclic nucleotide-gated K+ 4
990	chr10	58870646	401	*	4.052987939	3.215411406	4.579474693	-0.290779643	0.017593063	1	9.09	9.49	28.76	19.06	Nodiff	Intron (ENSMUST00000135526.8/237353, intron 1 of 3)	10	58814059	59007193	193135	1	237353	ENSMUST00000133151.1	56588	ENSMUSG00000037990	Sh3rf3	SH3 domain containing ring finger 3
991	chr19	58880828	401	*	3.871585857	2.702306284	4.508831316	-0.352954912	0.003901704	1	6.06	6.96	23	22.53	Nodiff	Intron (ENSMUST00000237297.1/73442, intron 2 of 6)	19	58808898	58861012	52115	2	73442	ENSMUST00000236429.1	-19817	ENSMUSG00000025092	Hspa12a	heat shock protein 12A
992	chr10	58906623	401	*	4.267441374	3.608000311	4.718324232	-0.274401731	0.030441632	0.257616547	13.63	10.75	24.92	27.73	Nodiff	Intron (ENSMUST00000135526.8/237353, intron 1 of 3)	10	58814059	59007193	193135	1	237353	ENSMUST00000133151.1	92565	ENSMUSG00000037990	Sh3rf3	SH3 domain containing ring finger 3
993	chr19	58909588	401	*	4.092391065	3.364498825	4.573911775	-0.265006555	0.030410964	1	9.85	10.75	26.84	20.8	Nodiff	Promoter (1-2kb)	19	58911673	58911759	87	2	100526480	ENSMUST00000175072.1	1771	ENSMUSG00000092813	Mir3086	microRNA 3086
994	chr1	58973402	401	*	4.190618764	3.53115732	4.641511063	-0.248563595	0.042274884	0.290923344	13.63	9.49	32.59	17.33	Nodiff	Promoter (<=1kb)	1	58973522	58981475	7954	1	227154	ENSMUST00000123965.7	0	ENSMUSG00000026027	Stradb	STE20-related kinase adaptor beta
995	chr11	59039406	401	*	3.979768267	3.1654378	4.497122241	-0.27370214	0.022442535	1	9.09	8.85	19.17	25.99	Nodiff	Intron (ENSMUST00000047441.13/380698, intron 56 of 103)	11	59012141	59035037	22897	2	380698	ENSMUST00000132238.7	-4370	ENSMUSG00000061462	Obscn	obscurin, cytoskeletal calmodulin and titin-interacting RhoGEF
996	chr13	59056414	401	*	4.332567928	3.328513995	4.918879213	-0.428402138	0.002044945	0.098508971	10.6	9.49	34.51	25.99	Nodiff	Intron (ENSMUST00000225488.1/18212, intron 15 of 17)	13	58871735	58986149	114415	1	18212	ENSMUST00000223636.1	184680	ENSMUSG00000055254	Ntrk2	neurotrophic tyrosine kinase, receptor, type 2
997	chr8	59086285	401	*	3.892215412	3.145193814	4.381930591	-0.235272594	0.042057896	1	7.57	10.12	19.17	22.53	Nodiff	Distal Intergenic	8	57774052	58912640	1138589	2	270049	ENSMUST00000204128.2	-173646	ENSMUSG00000096914	Galntl6	UDP-N-acetyl-alpha-D-galactosamine:polypeptide N-acetylgalactosaminyltransferase-like 6
998	chr1	59092741	401	*	4.293145359	3.049122731	4.951065352	-0.538887233	0.000328001	0.050268195	8.33	8.22	30.67	31.19	Nodiff	Promoter (1-2kb)	1	58997116	59094893	97778	2	73463	ENSMUST00000238601.1	1752	ENSMUSG00000072295	C2cd6	C2 calcium dependent domain containing 6
999	chr11	59163489	401	*	4.647015644	4.139786501	5.021557251	-0.263108403	0.047608223	0.302589337	18.18	17.08	26.84	38.13	Nodiff	Promoter (<=1kb)	11	59155369	59163739	8371	2	216792	ENSMUST00000054523.5	0	ENSMUSG00000049287	Iba57	IBA57 homolog, iron-sulfur cluster assembly
1000	chr11	59176756	401	*	4.289160815	3.37322823	4.844975835	-0.375516988	0.004813039	0.139912417	10.6	10.12	21.09	36.39	Nodiff	Exon (ENSMUST00000108793.8/118454, exon 2 of 2)	11	59175568	59182826	7259	2	118454	ENSMUST00000108793.8	5670	ENSMUSG00000043448	Gjc2	gap junction protein, gamma 2
1001	chr1	59258101	401	*	4.316678591	3.652130639	4.769920797	-0.283837844	0.02678368	0.245386455	14.39	10.75	26.84	27.73	Nodiff	Promoter (<=1kb)	1	59257128	59257878	751	1	271697	ENSMUST00000162487.1	974	ENSMUSG00000026023	Cdk15	cyclin-dependent kinase 15
1002	chr13	59350122	401	*	3.870618168	3.071383023	4.381930591	-0.240587989	0.036007413	1	6.06	10.75	19.17	22.53	Nodiff	Distal Intergenic	13	59449894	59465288	15395	2	67269	ENSMUST00000225133.1	114766	ENSMUSG00000021557	Agtpbp1	ATP/GTP binding protein 1
1003	chr1	59405983	401	*	4.359341032	3.195280922	4.99509088	-0.516832732	0.000481232	0.057110082	11.36	6.96	32.59	31.19	Nodiff	Distal Intergenic	1	59482424	59486955	4532	1	14369	ENSMUST00000114246.3	-76041	ENSMUSG00000041075	Fzd7	frizzled class receptor 7
1004	chr9	59485835	401	*	4.609709439	3.701897722	5.16258527	-0.450112572	0.001829558	0.09364168	15.91	10.12	42.17	29.46	Nodiff	Promoter (<=1kb)	9	59425736	59486056	60321	2	23806	ENSMUST00000168497.7	0	ENSMUSG00000025234	Arih1	ariadne RBR E3 ubiquitin protein ligase 1
1005	chr2	59520736	401	*	4.580622725	3.916289648	5.033765907	-0.32771912	0.015231127	0.194752846	18.18	12.02	32.59	32.93	Nodiff	Distal Intergenic	2	59484669	59505020	20352	1	76747	ENSMUST00000144415.1	36068	ENSMUSG00000026989	Dapl1	death associated protein-like 1
1006	chr9	59691628	401	*	4.092391065	3.364498825	4.573911775	-0.265006555	0.030410964	1	9.85	10.75	26.84	20.8	Nodiff	Intron (ENSMUST00000123914.7/546134, intron 1 of 8)	9	59680144	59713923	33780	1	546134	ENSMUST00000123914.7	11485	ENSMUSG00000074259	Gramd2	GRAM domain containing 2
1007	chr10	59702464	401	*	4.486981688	3.867696265	4.918879213	-0.281867481	0.031182467	0.260776548	12.12	17.08	34.51	25.99	Nodiff	Promoter (<=1kb)	10	59702477	59864132	161656	1	216001	ENSMUST00000165563.7	0	ENSMUSG00000020111	Micu1	mitochondrial calcium uptake 1
1008	chr8	59709618	401	*	3.775433616	2.688383279	4.388283545	-0.304637313	0.00887344	1	5.3	7.59	21.09	20.8	Nodiff	Distal Intergenic	8	59825649	59844723	19075	1	75017	ENSMUST00000209438.1	-115631	ENSMUSG00000110406	4930470O06Rik	RIKEN cDNA 4930470O06 gene
1009	chr13	59710311	401	*	4.006596326	3.215411406	4.514650408	-0.270391431	0.0249074	1	9.09	9.49	24.92	20.8	Nodiff	Promoter (<=1kb)	13	59699806	59710330	10525	2	72219	ENSMUST00000224982.1	0	ENSMUSG00000050876	Spata31d1a	spermatogenesis associated 31 subfamily D, member 1A
1010	chr11	59803460	401	*	3.726910974	2.898614968	4.249776204	-0.230976268	0.038110557	1	6.06	8.85	17.25	20.8	Nodiff	Exon (ENSMUST00000102697.9/216805, exon 4 of 13)	11	59791790	59809588	17799	2	216805	ENSMUST00000091246.10	5728	ENSMUSG00000032633	Flcn	folliculin
1011	chr11	59805721	401	*	3.996701734	2.910657848	4.609241728	-0.361054814	0.004147233	1	6.82	8.22	21.09	27.73	Nodiff	Intron (ENSMUST00000102697.9/216805, intron 2 of 12)	11	59791790	59809588	17799	2	216805	ENSMUST00000091246.10	3467	ENSMUSG00000032633	Flcn	folliculin
1012	chr2	59818671	401	*	4.536350629	3.952033466	4.951065352	-0.281053613	0.032529883	0.264332499	18.94	12.02	30.67	31.19	Nodiff	Intron (ENSMUST00000112568.7/66860, intron 18 of 26)	2	59806068	59809504	3437	1	66860	ENSMUST00000162857.1	12604	ENSMUSG00000035168	Tanc1	tetratricopeptide repeat, ankyrin repeat and coiled-coil containing 1
1013	chr4	59893574	401	*	2.958527196	3.673908031	1.476894802	0.162191411	0.035488087	1	12.88	12.65	3.83	1.73	Nodiff	Intron (ENSMUST00000030080.6/209131, intron 7 of 8)	4	59884780	59894554	9775	1	209131	ENSMUST00000143185.1	8795	ENSMUSG00000028385	Snx30	sorting nexin family member 30
1014	chr10	60232872	401	*	4.111381861	3.027166008	4.723358192	-0.393960965	0.002754449	1	6.82	9.49	26.84	25.99	Nodiff	Distal Intergenic	10	60181532	60219260	37729	2	53374	ENSMUST00000135158.8	-13613	ENSMUSG00000057337	Chst3	carbohydrate sulfotransferase 3
1015	chr10	60306854	401	*	4.107382372	3.02651358	4.718324232	-0.390814348	0.002736324	1	10.6	5.69	24.92	27.73	Nodiff	Promoter (1-2kb)	10	60303352	60305649	2298	2	22295	ENSMUST00000156501.1	-1206	ENSMUSG00000012819	Cdh23	cadherin 23 (otocadherin)
1016	chr13	60314767	401	*	4.209556907	2.946884591	4.872426618	-0.482909408	0.000639838	0.064414143	5.3	10.12	32.59	25.99	Nodiff	Distal Intergenic	13	60205471	60216023	10553	1	100503759	ENSMUST00000224064.1	109297	ENSMUSG00000050765	Gm5084	predicted gene 5084
1017	chr1	60409877	401	*	4.460649029	3.854920349	4.885958593	-0.268922676	0.03739201	0.277018328	14.39	14.55	38.34	20.8	Nodiff	Promoter (<=1kb)	1	60409808	60434492	24685	1	329165	ENSMUST00000189649.1	70	ENSMUSG00000026782	Abi2	abl interactor 2
1018	chr10	60423217	401	*	4.526101041	3.836100398	4.990922379	-0.326976712	0.015017891	0.192859432	12.12	16.44	30.67	32.93	Nodiff	Intron (ENSMUST00000073242.10/22295, intron 18 of 66)	10	60376772	60406453	29682	2	22295	ENSMUST00000144462.7	-16765	ENSMUSG00000012819	Cdh23	cadherin 23 (otocadherin)
1019	chr8	60427679	401	*	3.903540388	3.038186139	4.440675792	-0.273030271	0.020621749	1	7.57	8.85	19.17	24.26	Nodiff	Distal Intergenic	8	60505932	60545677	39746	1	23923	ENSMUST00000079472.3	-77853	ENSMUSG00000057228	Aadat	aminoadipate aminotransferase
1020	chr11	60480774	401	*	4.066974961	3.292151529	4.568327324	-0.270551179	0.026103093	1	7.57	12.02	24.92	22.53	Nodiff	Promoter (<=1kb)	11	60480345	60481738	1394	1	17910	ENSMUST00000238401.1	430	ENSMUSG00000042678	Myo15	myosin XV
1021	chr8	60618416	401	*	4.083750585	3.234700087	4.614670324	-0.308900325	0.013231852	1	10.6	8.22	23	25.99	Nodiff	Exon (ENSMUST00000210674.1/ENSMUST00000210674.1, exon 3 of 3)	8	60632827	60674933	42107	1	71306	ENSMUST00000161421.1	-14011	ENSMUSG00000031647	Mfap3l	microfibrillar-associated protein 3-like
1022	chr10	60634239	401	*	3.086022542	3.736935922	1.867887606	0.164564958	0.048967365	1	12.12	14.55	3.83	3.47	Nodiff	Intron (ENSMUST00000073242.10/22295, intron 2 of 66)	10	60628480	60653033	24554	2	22295	ENSMUST00000153677.1	18394	ENSMUSG00000012819	Cdh23	cadherin 23 (otocadherin)
1023	chr14	60686514	401	*	4.161066319	3.328513995	4.685596506	-0.314121377	0.013072539	0.184331459	10.6	9.49	30.67	20.8	Nodiff	Intron (ENSMUST00000159169.1/219140, intron 1 of 1)	14	60691975	60709569	17595	1	219140	ENSMUST00000160095.2	-5061	ENSMUSG00000021990	Spata13	spermatogenesis associated 13
1024	chr11	60710310	401	*	4.054733434	3.26371177	4.562721173	-0.281609554	0.021562482	1	9.09	10.12	23	24.26	Nodiff	Exon (ENSMUST00000052346.9/16897, exon 16 of 22)	11	60714123	60714721	599	2	14248	ENSMUST00000154141.1	4011	ENSMUSG00000002812	Flii	flightless I actin binding protein
1025	chr18	60716473	401	*	3.762335012	3.004207358	4.256737124	-0.222188332	0.04743071	1	9.09	6.96	19.17	19.06	Nodiff	Intron (ENSMUST00000235795.1/15531, intron 1 of 2)	18	60685978	60713389	27412	2	15531	ENSMUST00000169273.1	-3085	ENSMUSG00000054008	Ndst1	N-deacetylase/N-sulfotransferase (heparan glucosaminyl) 1
1026	chr11	60721630	401	*	4.032383439	3.155351315	4.573911775	-0.301447	0.014139371	1	8.33	9.49	26.84	20.8	Nodiff	Promoter (1-2kb)	11	60719227	60720141	915	2	14248	ENSMUST00000154465.1	-1490	ENSMUSG00000002812	Flii	flightless I actin binding protein
1027	chr10	60796272	401	*	4.057755379	3.301328427	4.551443089	-0.265838521	0.028222496	1	8.33	11.38	19.17	27.73	Nodiff	Intron (ENSMUST00000077925.6/107449, intron 1 of 16)	10	60762610	60820641	58032	2	107449	ENSMUST00000218316.1	23969	ENSMUSG00000020099	Unc5b	unc-5 netrin receptor B
1028	chr18	60948250	401	*	3.992985344	3.225656532	4.491231873	-0.243806726	0.036735021	1	6.06	12.65	17.25	27.73	Nodiff	Intron (ENSMUST00000102888.9/12322, intron 3 of 17)	18	60953873	60953932	60	1	102465703	ENSMUST00000183978.1	-5223	ENSMUSG00000098247	Mir7220	microRNA 7220
1029	chr8	61056165	401	*	3.844521181	3.11367085	4.327319225	-0.226187793	0.04799264	1	9.09	8.22	21.09	19.06	Nodiff	Intron (ENSMUST00000120689.7/18004, intron 17 of 33)	8	61049835	61089455	39621	1	18004	ENSMUST00000142601.1	6331	ENSMUSG00000031644	Nek1	NIMA (never in mitosis gene a)-related expressed kinase 1
1030	chr8	61267131	401	*	4.655535282	3.475492669	5.295842964	-0.636808437	0.000119512	0.02891646	8.33	13.91	42.17	36.39	Loss	Intron (ENSMUST00000034060.6/59009, intron 2 of 11)	8	61281522	61288872	7351	2	69279	ENSMUST00000188654.1	21341	ENSMUSG00000099419	1700001D01Rik	RIKEN cDNA 1700001D01 gene
1031	chr8	61281924	401	*	4.052713455	3.381905133	4.508831316	-0.242038436	0.044354602	1	11.36	9.49	23	22.53	Nodiff	Exon (ENSMUST00000188654.1/69279, exon 3 of 5)	8	61281522	61288872	7351	2	69279	ENSMUST00000188654.1	6548	ENSMUSG00000099419	1700001D01Rik	RIKEN cDNA 1700001D01 gene
1032	chr9	61296300	401	*	3.868502066	2.688383279	4.508831316	-0.351109637	0.003956123	1	5.3	7.59	23	22.53	Nodiff	Promoter (2-3kb)	9	61259227	61293809	34583	2	622037	ENSMUST00000213377.1	-2492	ENSMUSG00000111658	B930092H01Rik	RIKEN cDNA B930092H01 gene
1033	chr9	61335348	401	*	3.989052429	3.301328427	4.452850107	-0.231604398	0.049652327	1	8.33	11.38	23	20.8	Nodiff	Distal Intergenic	9	61372366	61418497	46132	1	21887	ENSMUST00000178113.7	-36618	ENSMUSG00000032280	Tle3	transducin-like enhancer of split 3
1034	chr10	61371573	401	*	3.588176265	2.75747889	4.111981686	-0.212071498	0.048313233	1	5.3	8.22	17.25	17.33	Nodiff	Intron (ENSMUST00000020289.9/27355, intron 1 of 19)	10	61350950	61381993	31044	2	27355	ENSMUST00000219132.1	10020	ENSMUSG00000020092	Pald1	phosphatase domain containing, paladin 1
1035	chr10	61396400	401	*	3.974896102	3.10259561	4.514650408	-0.276704605	0.018773119	1	12.12	5.06	24.92	20.8	Nodiff	Distal Intergenic	10	61319656	61383530	63875	2	27355	ENSMUST00000020289.9	-12871	ENSMUSG00000020092	Pald1	phosphatase domain containing, paladin 1
1036	chr8	61467086	401	*	3.71046843	2.337989145	4.400906139	-0.349831885	0.002770414	1	3.79	6.32	24.92	17.33	Nodiff	Distal Intergenic	8	61487734	61506694	18961	1	234309	ENSMUST00000034058.13	-20248	ENSMUSG00000031641	Cbr4	carbonyl reductase 4
1037	chr18	61510909	401	*	4.181773598	3.26371177	4.738355536	-0.346476722	0.00725533	0.159372613	9.09	10.12	32.59	20.8	Nodiff	Promoter (1-2kb)	18	61493794	61509279	15486	2	328967	ENSMUST00000236608.1	-1631	ENSMUSG00000045094	Arhgef37	Rho guanine nucleotide exchange factor (GEF) 37
1038	chr10	61524320	401	*	4.002460983	3.215411406	4.508831316	-0.269775308	0.025208549	1	9.09	9.49	23	22.53	Nodiff	Intron (ENSMUST00000049242.8/216011, intron 2 of 4)	10	61475801	61582791	106991	1	216011	ENSMUST00000049242.8	48520	ENSMUSG00000037151	Lrrc20	leucine rich repeat containing 20
1039	chr10	61544658	401	*	4.305320298	3.615811247	4.769920797	-0.288131247	0.024694535	0.235388767	10.6	13.91	26.84	27.73	Nodiff	Intron (ENSMUST00000049242.8/216011, intron 3 of 4)	10	61595492	61628565	33074	1	237362	ENSMUST00000020287.7	-50434	ENSMUSG00000020090	Npffr1	neuropeptide FF receptor 1
1040	chr8	61549610	401	*	4.921936241	4.390783665	5.30929694	-0.302686782	0.028317288	0.249557824	20.45	21.5	49.84	29.46	Nodiff	Exon (ENSMUST00000121200.8/72333, exon 2 of 12)	8	61525121	61533841	8721	2	72333	ENSMUST00000136825.1	-15770	ENSMUSG00000058056	Palld	palladin, cytoskeletal associated protein
1041	chr8	61818694	401	*	4.10352897	3.450476487	4.551443089	-0.241589503	0.046455459	1	9.85	12.02	19.17	27.73	Nodiff	Intron (ENSMUST00000121785.8/72333, intron 2 of 21)	8	61683509	61760098	76590	2	72333	ENSMUST00000149042.7	-58597	ENSMUSG00000058056	Palld	palladin, cytoskeletal associated protein
1042	chr8	62090349	401	*	3.987384738	3.28236946	4.458898954	-0.239029082	0.043246529	1	10.6	8.85	24.92	19.06	Nodiff	Intron (ENSMUST00000034052.13/26359, intron 3 of 11)	8	62057042	62123116	66075	2	26359	ENSMUST00000034052.13	32367	ENSMUSG00000031635	Anxa10	annexin A10
1043	chr18	62140300	401	*	3.852259612	3.12405193	4.333916712	-0.224332406	0.049229163	1	9.85	7.59	23	17.33	Nodiff	Distal Intergenic	18	62177816	62179959	2144	2	11555	ENSMUST00000053640.4	39259	ENSMUSG00000045730	Adrb2	adrenergic receptor, beta 2
1044	chr3	62201001	401	*	4.180354167	2.970087719	4.829106014	-0.463646891	0.000882112	0.073974599	6.82	8.85	32.59	24.26	Nodiff	Distal Intergenic	3	62338344	62462221	123878	1	622434	ENSMUST00000079300.12	-136943	ENSMUSG00000036885	Arhgef26	Rho guanine nucleotide exchange factor (GEF) 26
1045	chr9	62428107	401	*	4.490369963	3.442203507	5.091037101	-0.479175549	0.001000093	0.074557479	9.09	12.65	42.17	25.99	Nodiff	Promoter (<=1kb)	9	62425583	62428001	2419	2	235431	ENSMUST00000131981.1	-107	ENSMUSG00000041729	Coro2b	coronin, actin binding protein, 2B
1046	chr9	62515146	401	*	4.118371969	3.355716278	4.614670324	-0.283358079	0.022438381	0.228103858	9.09	11.38	23	25.99	Nodiff	Intron (ENSMUST00000048043.11/235431, intron 1 of 11)	9	62427936	62510498	82563	2	235431	ENSMUST00000164246.8	-4649	ENSMUSG00000041729	Coro2b	coronin, actin binding protein, 2B
1047	chr14	62580960	401	*	3.224132731	3.910657848	1.867887606	0.1882377	0.028269471	1	13.63	16.44	3.83	3.47	Nodiff	Intron (ENSMUST00000162987.7/629059, intron 3 of 3)	14	62555775	62565166	9392	1	629059	ENSMUST00000160745.1	25186	ENSMUSG00000035184	Fam124a	family with sequence similarity 124, member A
1048	chr4	62644196	401	*	3.733705813	2.922601032	4.249776204	-0.23194388	0.038309739	1	7.57	7.59	17.25	20.8	Nodiff	Intron (ENSMUST00000065870.13/50780, intron 17 of 19)	4	62652570	62659840	7271	1	50780	ENSMUST00000127254.1	-7974	ENSMUSG00000059810	Rgs3	regulator of G-protein signaling 3
1049	chr9	62668517	401	*	4.446589818	3.86733196	4.858766515	-0.269128353	0.038329273	0.278915547	15.91	13.28	26.84	31.19	Nodiff	Distal Intergenic	9	62677826	62783982	106157	1	319480	ENSMUST00000034774.8	-8909	ENSMUSG00000032243	Itga11	integrin alpha 11
1050	chr16	62763160	401	*	3.728126418	2.848674271	4.270559007	-0.243190446	0.029736735	1	6.82	7.59	23	15.6	Nodiff	Intron (ENSMUST00000063089.11/106338, intron 5 of 5)	16	62735161	62767123	31963	2	106338	ENSMUST00000156676.1	3563	ENSMUSG00000050312	Nsun3	NOL1/NOP2/Sun domain family member 3
1051	chr16	62786603	401	*	4.304473992	3.483577469	4.824428415	-0.336224032	0.010233396	0.170872396	9.09	13.28	30.67	25.99	Nodiff	Promoter (<=1kb)	16	62732444	62786777	54334	2	106338	ENSMUST00000063089.11	0	ENSMUSG00000050312	Nsun3	NOL1/NOP2/Sun domain family member 3
1052	chr13	62838638	401	*	4.130483988	3.272520611	4.664813704	-0.307098964	0.012938981	0.183176058	13.63	5.69	23	27.73	Nodiff	Intron (ENSMUST00000021907.8/14120, intron 6 of 6)	13	62853974	62856309	2336	2	14120	ENSMUST00000222000.1	17271	ENSMUSG00000021456	Fbp2	fructose bisphosphatase 2
1053	chr17	62881231	401	*	3.972525244	3.124661716	4.502988658	-0.270622778	0.02251159	1	6.06	11.38	21.09	24.26	Nodiff	Promoter (<=1kb)	17	62604184	62881317	277134	2	13640	ENSMUST00000076840.11	0	ENSMUSG00000048915	Efna5	ephrin A5
1054	chr4	63124414	401	*	3.961560384	3.225087982	4.446775791	-0.247216412	0.036599678	1	9.85	8.85	21.09	22.53	Nodiff	Intron (ENSMUST00000107415.7/72701, intron 13 of 14)	4	63120400	63121428	1029	1	72701	ENSMUST00000151324.1	4015	ENSMUSG00000028358	Zfp618	zinc finger protein 618
1055	chr17	63243074	401	*	3.479027235	2.554824001	4.037812608	-0.222789757	0.03507883	1	6.06	5.69	17.25	15.6	Nodiff	Intron (ENSMUST00000024761.12/50758, intron 6 of 8)	17	63305446	63312971	7526	2	414079	ENSMUST00000164605.7	69497	ENSMUSG00000090565	4930405O22Rik	RIKEN cDNA 4930405O22 gene
1056	chr13	63252083	401	*	4.513514016	3.736537051	5.015754612	-0.349987533	0.009152222	0.167567051	15.91	10.75	42.17	22.53	Nodiff	Intron (ENSMUST00000091560.10/72061, intron 12 of 14)	13	63240108	63301232	61125	1	72061	ENSMUST00000220884.1	11976	ENSMUSG00000021458	Aopep	aminopeptidase O
1057	chr4	63304585	401	*	4.144768245	3.10321453	4.743320204	-0.376937289	0.003759672	0.127469645	8.33	8.85	34.51	19.06	Nodiff	Intron (ENSMUST00000036300.12/373864, intron 34 of 60)	4	63283513	63333749	50237	1	373864	ENSMUST00000149856.1	21073	ENSMUSG00000045672	Col27a1	collagen, type XXVII, alpha 1
1058	chr8	63361501	401	*	3.749696226	2.809860916	4.314033043	-0.265788353	0.019052039	1	8.33	5.69	17.25	22.53	Nodiff	Distal Intergenic	8	62951925	62967287	15363	1	72902	ENSMUST00000141513.1	409577	ENSMUSG00000054162	Spock3	sparc/osteonectin, cwcv and kazal-like domains proteoglycan 3
1059	chr8	63561210	401	*	3.651943721	2.822664552	4.175194146	-0.22154578	0.041126161	1	9.09	5.06	15.34	20.8	Nodiff	Distal Intergenic	8	63924694	63952170	27477	2	244495	ENSMUST00000179944.1	390560	ENSMUSG00000094443	Sgo2b	shugoshin 2B
1060	chr8	63598485	401	*	4.265703195	3.328513995	4.829106014	-0.381069555	0.004362096	0.135135954	10.6	9.49	32.59	24.26	Nodiff	Distal Intergenic	8	63924694	63952170	27477	2	244495	ENSMUST00000179944.1	353285	ENSMUSG00000094443	Sgo2b	shugoshin 2B
1061	chr14	63606905	401	*	4.257001576	3.62314864	4.695876705	-0.246552215	0.046577346	0.299047875	11.36	13.28	34.51	17.33	Nodiff	Promoter (<=1kb)	14	63607026	63662809	55784	1	219149	ENSMUST00000177500.1	0	ENSMUSG00000035067	Xkr6	X-linked Kx blood group related 6
1062	chr18	63658971	401	*	3.955760243	3.205669487	4.446775791	-0.248028173	0.035716467	1	8.33	10.12	21.09	22.53	Nodiff	Distal Intergenic	18	63664171	63666109	1939	2	53382	ENSMUST00000235537.1	6738	ENSMUSG00000024583	Txnl1	thioredoxin-like 1
1063	chr9	63825677	401	*	3.841378929	3.10321453	4.327319225	-0.227047884	0.047138599	1	8.33	8.85	21.09	19.06	Nodiff	Distal Intergenic	9	63646767	63757994	111228	2	17127	ENSMUST00000034973.9	-67684	ENSMUSG00000032402	Smad3	SMAD family member 3
1064	chr8	63878516	401	*	3.967175913	3.215411406	4.458898954	-0.249321576	0.035105804	1	9.09	9.49	24.92	19.06	Nodiff	Distal Intergenic	8	63924694	63952170	27477	2	244495	ENSMUST00000179944.1	73254	ENSMUSG00000094443	Sgo2b	shugoshin 2B
1065	chr8	63886254	401	*	4.101988563	3.433390688	4.557093151	-0.250078052	0.040102991	1	12.12	9.49	21.09	25.99	Nodiff	Distal Intergenic	8	63924694	63952170	27477	2	244495	ENSMUST00000179944.1	65516	ENSMUSG00000094443	Sgo2b	shugoshin 2B
1066	chr11	63905497	401	*	3.841017302	3.070750292	4.340484166	-0.230575527	0.042154542	1	9.85	6.96	24.92	15.6	Nodiff	Intron (ENSMUST00000094103.3/54710, intron 1 of 1)	11	63885792	63922290	36499	2	54710	ENSMUST00000094103.3	16393	ENSMUSG00000070407	Hs3st3b1	heparan sulfate (glucosamine) 3-O-sulfotransferase 3B1
1067	chr14	63960199	401	*	3.910840428	2.729755565	4.551443089	-0.365726053	0.003111059	1	7.57	5.69	19.17	27.73	Nodiff	Distal Intergenic	14	63943673	63950732	7060	1	20680	ENSMUST00000079652.6	16527	ENSMUSG00000063060	Sox7	SRY (sex determining region Y)-box 7
1068	chr14	63966396	401	*	3.890608201	2.570090371	4.568327324	-0.402747458	0.00145597	1	6.82	5.06	24.92	22.53	Nodiff	Distal Intergenic	14	63971412	63987503	16092	2	67750	ENSMUST00000225544.1	20707	ENSMUSG00000021961	4930578I06Rik	RIKEN cDNA 4930578I06 gene
1069	chr9	63981204	401	*	3.854446299	2.644939539	4.502988658	-0.361634507	0.003131579	1	6.82	5.69	21.09	24.26	Nodiff	Intron (ENSMUST00000041029.5/17130, intron 3 of 3)	9	63954009	64016987	62979	2	17130	ENSMUST00000144323.2	35383	ENSMUSG00000036867	Smad6	SMAD family member 6
1070	chr15	64000218	401	*	3.763052494	2.823415972	4.327319225	-0.261128734	0.021251827	1	5.3	8.85	21.09	19.06	Nodiff	Promoter (2-3kb)	15	63930942	63997969	67028	2	223601	ENSMUST00000164532.2	-2250	ENSMUSG00000022378	Cyrib	CYFIP related Rac1 interactor B
1071	chr4	64016815	401	*	4.10487677	3.28236946	4.625466616	-0.302778223	0.015311445	1	10.6	8.85	26.84	22.53	Nodiff	Exon (ENSMUST00000030056.11/21923, exon 2 of 25)	4	63959785	64020725	60941	2	21923	ENSMUST00000030056.11	3510	ENSMUSG00000028364	Tnc	tenascin C
1072	chr15	64024556	401	*	3.857694107	2.992923566	4.394608647	-0.264825061	0.022914527	1	8.33	7.59	23	19.06	Nodiff	Intron (ENSMUST00000063838.10/223601, intron 1 of 11)	15	63930942	63997969	67028	2	223601	ENSMUST00000164532.2	-26588	ENSMUSG00000022378	Cyrib	CYFIP related Rac1 interactor B
1073	chr5	64146181	401	*	4.004709769	3.11367085	4.551443089	-0.302565289	0.01317248	1	9.09	8.22	19.17	27.73	Nodiff	Distal Intergenic	5	64156305	64173517	17213	1	57915	ENSMUST00000199270.4	-9724	ENSMUSG00000029174	Tbc1d1	TBC1 domain family, member 1
1074	chr5	64247843	401	*	3.890608201	2.570090371	4.568327324	-0.402747458	0.00145597	1	6.82	5.06	24.92	22.53	Nodiff	Intron (ENSMUST00000043893.12/57915, intron 2 of 21)	5	64230399	64351486	121088	1	57915	ENSMUST00000119756.5	17445	ENSMUSG00000029174	Tbc1d1	TBC1 domain family, member 1
1075	chr8	64357467	401	*	3.981847471	3.291608594	4.446775791	-0.235531397	0.045801662	1	11.36	8.22	21.09	22.53	Nodiff	Distal Intergenic	8	64084326	64206008	121683	2	21892	ENSMUST00000209451.1	-151460	ENSMUSG00000053626	Tll1	tolloid-like
1076	chr13	64426900	401	*	3.967665827	2.783135342	4.609241728	-0.355954913	0.003383389	1	10.6	3.16	21.09	27.73	Nodiff	Distal Intergenic	13	64432314	64441773	9460	1	105278	ENSMUST00000021939.7	-5014	ENSMUSG00000021483	Cdk20	cyclin-dependent kinase 20
1077	chr7	64435236	401	*	3.799693808	2.992923566	4.314033043	-0.240689447	0.034438577	1	8.33	7.59	17.25	22.53	Nodiff	Distal Intergenic	7	64392775	64412121	19347	1	73724	ENSMUST00000206194.1	42462	ENSMUSG00000033429	Mcee	methylmalonyl CoA epimerase
1078	chr8	64544627	401	*	4.526183368	3.716096206	5.041847989	-0.388855519	0.005113702	0.141470556	13.63	12.65	36.42	29.46	Nodiff	Distal Intergenic	8	64514332	64514441	110	2	735270	ENSMUST00000102088.1	-30187	ENSMUSG00000076042	Mir710	microRNA 710
1079	chr8	64572218	401	*	4.340828919	3.399607892	4.905653929	-0.401810398	0.003324837	0.119839528	9.09	12.02	28.76	31.19	Nodiff	Distal Intergenic	8	64592830	64596677	3848	2	12876	ENSMUST00000210783.1	24059	ENSMUSG00000037852	Cpe	carboxypeptidase E
1080	chr8	64692693	401	*	4.854935548	4.259009401	5.275423785	-0.337094603	0.015607314	0.196614063	17.42	20.87	30.67	46.79	Nodiff	Promoter (<=1kb)	8	64592542	64693054	100513	2	12876	ENSMUST00000048967.8	0	ENSMUSG00000037852	Cpe	carboxypeptidase E
1081	chr7	64695054	401	*	4.417820137	3.60058527	4.936326421	-0.342531443	0.0094205	0.167567051	12.88	11.38	42.17	19.06	Nodiff	5' UTR	7	64729402	64744518	15117	1	11784	ENSMUST00000205551.1	-33948	ENSMUSG00000030519	Apba2	amyloid beta (A4) precursor protein-binding, family A, member 2
1082	chr5	64714334	401	*	3.727054229	2.659286073	4.333916712	-0.290487761	0.010801825	1	7.57	5.06	23	17.33	Nodiff	Exon (ENSMUST00000181929.1/ENSMUST00000181929.1, exon 1 of 2)	5	64803388	64832901	29514	1	16599	ENSMUST00000165536.7	-88654	ENSMUSG00000029178	Klf3	Kruppel-like factor 3 (basic)
1083	chr8	64733592	401	*	4.977682148	4.314718065	5.430193923	-0.399379764	0.005789624	0.145039652	22.72	17.08	49.84	36.39	Nodiff	Promoter (<=1kb)	8	64718139	64733792	15654	2	66234	ENSMUST00000034015.10	0	ENSMUSG00000031604	Msmo1	methylsterol monoxygenase 1
1084	chr8	64734925	401	*	3.938045133	3.145193814	4.446775791	-0.256252775	0.029757024	1	7.57	10.12	21.09	22.53	Nodiff	Promoter (1-2kb)	8	64718139	64733792	15654	2	66234	ENSMUST00000034015.10	-1134	ENSMUSG00000031604	Msmo1	methylsterol monoxygenase 1
1085	chr5	64827597	401	*	3.317443159	3.963981127	2.115179401	0.178510558	0.043616466	1	16.66	14.55	0	8.66	Nodiff	Promoter (<=1kb)	5	64826809	64829550	2742	1	16599	ENSMUST00000198946.1	789	ENSMUSG00000029178	Klf3	Kruppel-like factor 3 (basic)
1086	chr8	64947171	401	*	5.366497078	4.93462004	5.698435349	-0.287265499	0.041097562	0.285218151	29.54	31.62	70.93	32.93	Nodiff	Promoter (<=1kb)	8	64947185	64969033	21849	1	73067	ENSMUST00000026595.12	0	ENSMUSG00000025521	Tmem192	transmembrane protein 192
1087	chr11	65005049	401	*	3.981116616	3.155351315	4.502988658	-0.277051977	0.021249909	1	8.33	9.49	21.09	24.26	Nodiff	Intron (ENSMUST00000047463.14/216831, intron 20 of 20)	11	65000336	65001888	1553	1	68626	ENSMUST00000128693.1	4714	ENSMUSG00000020549	Elac2	elaC ribonuclease Z 2
1088	chr2	65022292	401	*	4.268714289	3.416598172	4.800810191	-0.346215192	0.008120831	0.160729695	10.6	10.75	21.09	34.66	Nodiff	Promoter (<=1kb)	2	64912476	65022782	110307	2	50915	ENSMUST00000028252.13	90	ENSMUSG00000026888	Grb14	growth factor receptor bound protein 14
1089	chr5	65031418	401	*	4.101468473	2.836100398	4.765046982	-0.460751075	0.000810672	1	6.06	8.22	24.92	29.46	Nodiff	Intron (ENSMUST00000031080.14/68303, intron 11 of 13)	5	64972425	65005891	33467	1	68303	ENSMUST00000139366.1	58994	ENSMUSG00000029185	Fam114a1	family with sequence similarity 114, member A1
1090	chr12	65036193	401	*	4.036156362	3.328513995	4.508831316	-0.251316268	0.03693971	1	10.6	9.49	23	22.53	Nodiff	Promoter (<=1kb)	12	65036333	65063386	27054	1	328110	ENSMUST00000120580.7	0	ENSMUSG00000035597	Prpf39	pre-mRNA processing factor 39
1091	chr16	65093306	401	*	3.771618759	2.874223364	4.320691428	-0.245097377	0.028485698	1	4.54	10.12	19.17	20.8	Nodiff	Intron (ENSMUST00000063076.5/15557, intron 1 of 2)	16	64924729	65105854	181126	2	15557	ENSMUST00000063076.5	12148	ENSMUSG00000050783	Htr1f	5-hydroxytryptamine (serotonin) receptor 1F
1092	chr8	65100488	401	*	4.906702145	3.946539746	5.478137182	-0.598664458	0.000232014	0.041166957	14.39	16.44	44.09	45.06	Loss	Intron (ENSMUST00000098713.4/407795, intron 2 of 2)	8	65085613	65129563	43951	2	407795	ENSMUST00000098713.4	28675	ENSMUSG00000074300	Smim31	small integral membrane protein 31
1093	chr14	65358449	401	*	4.471518728	3.82902401	4.914484242	-0.287790355	0.026432331	0.244569226	18.94	9.49	32.59	27.73	Nodiff	Promoter (<=1kb)	14	65358534	65386436	27903	1	380912	ENSMUST00000225865.1	0	ENSMUSG00000034522	Zfp395	zinc finger protein 395
1094	chr8	65389969	401	*	3.94160913	3.02651358	4.497122241	-0.290478595	0.014354691	1	10.6	5.69	19.17	25.99	Nodiff	Distal Intergenic	8	65617900	66469960	852061	1	72925	ENSMUST00000152320.7	-227531	ENSMUSG00000036469	Marchf1	membrane associated ring-CH-type finger 1
1095	chr9	65391216	401	*	4.240154948	3.355716278	4.784444222	-0.347341127	0.007729729	0.159372613	9.09	11.38	32.59	22.53	Nodiff	Promoter (<=1kb)	9	65388684	65391652	2969	2	74492	ENSMUST00000068307.3	36	ENSMUSG00000054978	Kbtbd13	kelch repeat and BTB (POZ) domain containing 13
1096	chr17	65772509	401	*	4.281230773	3.570538013	4.755249679	-0.287843987	0.023537503	0.23309791	9.85	13.91	21.09	32.93	Nodiff	Promoter (<=1kb)	17	65651729	65772752	121024	2	106572	ENSMUST00000070673.8	0	ENSMUSG00000056515	Rab31	RAB31, member RAS oncogene family
1097	chr2	65796157	401	*	4.222343691	3.355196749	4.760156647	-0.340806693	0.008269225	0.161371846	12.88	7.59	23	31.19	Nodiff	Distal Intergenic	2	65845767	66031546	185780	1	77771	ENSMUST00000122912.7	-49210	ENSMUSG00000044647	Csrnp3	cysteine-serine-rich nuclear protein 3
1098	chr17	65914706	401	*	4.644622063	3.940332447	5.11581512	-0.361998862	0.008980169	0.166846221	17.42	13.28	36.42	32.93	Nodiff	Intron (ENSMUST00000232714.1/ENSMUST00000232714.1, intron 3 of 3)	17	65848766	65885798	37033	2	19765	ENSMUST00000166543.9	-28909	ENSMUSG00000024096	Ralbp1	ralA binding protein 1
1099	chr3	65929808	401	*	3.814928503	2.600146856	4.464922547	-0.33482289	0.004358967	1	8.33	3.79	26.84	17.33	Nodiff	Distal Intergenic	3	65946782	65947998	1217	2	56706	ENSMUST00000149729.1	17790	ENSMUSG00000027829	Ccnl1	cyclin L1
1100	chr3	65957933	401	*	4.370850163	3.695361577	4.829106014	-0.289574736	0.025153032	0.238025933	11.36	14.55	32.59	24.26	Nodiff	Promoter (<=1kb)	3	65946151	65958162	12012	2	56706	ENSMUST00000129002.7	0	ENSMUSG00000027829	Ccnl1	cyclin L1
1101	chr5	66002342	401	*	4.101993858	2.970087719	4.728374649	-0.408419824	0.002070112	1	6.82	8.85	28.76	24.26	Nodiff	Promoter (1-2kb)	5	65990126	66001333	11208	2	231253	ENSMUST00000202773.3	-1010	ENSMUSG00000054598	9130230L23Rik	RIKEN cDNA 9130230L23 gene
1102	chr15	66034051	401	*	3.655326013	2.796942633	4.189815701	-0.231953809	0.035022594	1	7.57	6.32	19.17	17.33	Nodiff	Intron (ENSMUST00000070256.8/110862, intron 1 of 14)	15	65922443	65976804	54362	2	654498	ENSMUST00000100584.2	-57248	ENSMUSG00000072511	Hhla1	HERV-H LTR-associating 1
1103	chr7	66199546	401	*	3.982463706	3.145193814	4.508831316	-0.277981093	0.020746576	1	7.57	10.12	23	22.53	Nodiff	Distal Intergenic	7	66226912	66262470	35559	2	233328	ENSMUST00000167705.7	62524	ENSMUSG00000015133	Lrrk1	leucine-rich repeat kinase 1
1104	chr9	66239847	401	*	3.894124344	2.970087719	4.452850107	-0.285953156	0.015720271	1	6.82	8.85	23	20.8	Nodiff	Intron (ENSMUST00000034944.8/13143, intron 4 of 11)	9	66220747	66268950	48204	1	13143	ENSMUST00000132987.7	19101	ENSMUSG00000032380	Dapk2	death-associated protein kinase 2
1105	chr17	66244254	401	*	4.08333299	3.37322823	4.557093151	-0.261148692	0.032484402	1	10.6	10.12	21.09	25.99	Nodiff	Distal Intergenic	17	66143709	66148917	5209	1	320209	ENSMUST00000226095.1	100546	ENSMUSG00000035842	Ddx11	DEAD/H box helicase 11
1106	chr14	66297189	401	*	4.198191835	3.337989145	4.733373724	-0.322183796	0.011413386	0.172819777	7.57	12.65	30.67	22.53	Nodiff	Promoter (<=1kb)	14	66295334	66297129	1796	2	69303	ENSMUST00000153646.7	-61	ENSMUSG00000085984	1700001G11Rik	RIKEN cDNA 1700001G11 gene
1107	chr17	66353933	401	*	3.845641509	3.070750292	4.347021859	-0.228153951	0.04322197	1	9.85	6.96	26.84	13.86	Nodiff	Exon (ENSMUST00000086693.11/68617, exon 10 of 14)	17	66343946	66346545	2600	2	68617	ENSMUST00000129525.1	-7389	ENSMUSG00000052105	Mtcl1	microtubule crosslinking factor 1
1108	chr17	66369642	401	*	3.657985979	2.615811247	4.256737124	-0.272949437	0.014732187	1	5.3	6.96	19.17	19.06	Nodiff	Intron (ENSMUST00000086693.11/68617, intron 6 of 13)	17	66366344	66374664	8321	2	68617	ENSMUST00000129841.1	4622	ENSMUSG00000052105	Mtcl1	microtubule crosslinking factor 1
1109	chr2	66412275	401	*	4.055701907	3.225087982	4.579474693	-0.289840741	0.017939332	1	9.85	8.85	28.76	19.06	Nodiff	Promoter (2-3kb)	2	66270781	66410064	139284	2	20265	ENSMUST00000112366.7	-2212	ENSMUSG00000064329	Scn1a	sodium channel, voltage-gated, type I, alpha
1110	chr7	66443704	401	*	3.755673991	2.981550825	4.256737124	-0.224858173	0.045169335	1	7.57	8.22	19.17	19.06	Nodiff	Exon (ENSMUST00000207739.1/ENSMUST00000207739.1, exon 2 of 2)	7	66390890	66427517	36628	2	56847	ENSMUST00000015278.14	-16188	ENSMUSG00000015134	Aldh1a3	aldehyde dehydrogenase family 1, subfamily A3
1111	chr15	66477507	401	*	4.066277965	3.185401648	4.609241728	-0.313940603	0.011506893	1	10.6	7.59	21.09	27.73	Nodiff	Intron (ENSMUST00000023006.6/54562, intron 3 of 11)	15	66379858	66500910	121053	2	54562	ENSMUST00000023006.6	23003	ENSMUSG00000022375	Lrrc6	leucine rich repeat containing 6 (testis)
1112	chr8	66633960	401	*	3.575259166	2.458702298	4.197071281	-0.274182014	0.012528852	1	5.3	5.69	21.09	15.6	Nodiff	Distal Intergenic	8	66680569	66688047	7479	2	18168	ENSMUST00000212563.1	53687	ENSMUSG00000044014	Npy5r	neuropeptide Y receptor Y5
1113	chr14	66819076	401	*	3.675944747	2.688383279	4.256737124	-0.261949466	0.019006428	1	5.3	7.59	19.17	19.06	Nodiff	Intron (ENSMUST00000022629.8/12934, intron 8 of 13)	14	66802864	66868688	65825	2	12934	ENSMUST00000022629.8	49212	ENSMUSG00000022048	Dpysl2	dihydropyrimidinase-like 2
1114	chr5	66993134	401	*	3.802236673	2.585196885	4.452850107	-0.345255771	0.003783863	1	7.57	4.43	23	20.8	Nodiff	Exon (ENSMUST00000101164.10/77569, exon 9 of 26)	5	66997092	66999346	2255	1	77569	ENSMUST00000137394.1	-3558	ENSMUSG00000037736	Limch1	LIM and calponin homology domains 1
1115	chr17	67112300	401	*	4.431231049	3.577663401	4.963882644	-0.379506841	0.005231887	0.141470556	14.39	9.49	36.42	25.99	Nodiff	Intron (ENSMUST00000037974.9/19274, intron 2 of 32)	17	66956991	67047985	90995	2	19274	ENSMUST00000224862.1	-64316	ENSMUSG00000033278	Ptprm	protein tyrosine phosphatase, receptor type, M
1116	chr14	67120235	401	*	4.04898364	3.215411406	4.573911775	-0.291985421	0.017399378	1	9.09	9.49	26.84	20.8	Nodiff	Distal Intergenic	14	67014056	67072444	58389	2	71978	ENSMUST00000089230.6	-47792	ENSMUSG00000022052	Ppp2r2a	protein phosphatase 2, regulatory subunit B, alpha
1117	chr18	67166616	401	*	3.279989926	3.898258389	2.175194146	0.176653767	0.049123712	1	15.91	13.91	3.83	5.2	Nodiff	Intron (ENSMUST00000025402.14/14680, intron 4 of 11)	18	67133750	67142757	9008	1	14680	ENSMUST00000236918.1	32867	ENSMUSG00000024524	Gnal	guanine nucleotide binding protein, alpha stimulating, olfactory type
1118	chr14	67211200	401	*	4.104087551	3.346357218	4.59832287	-0.274575107	0.024374466	1	12.12	8.22	17.25	31.19	Nodiff	Distal Intergenic	14	67233292	67429777	196486	1	13592	ENSMUST00000022637.13	-21692	ENSMUSG00000022053	Ebf2	early B cell factor 2
1119	chr8	67216184	401	*	3.720227915	2.630448905	4.333916712	-0.295230221	0.009920187	1	6.06	6.32	23	17.33	Nodiff	Distal Intergenic	8	67490758	67492104	1347	1	17960	ENSMUST00000026677.3	-274174	ENSMUSG00000025588	Nat1	N-acetyl transferase 1
1120	chr18	67378213	401	*	4.205679147	3.390530162	4.723358192	-0.322374543	0.011955859	0.177026536	12.12	8.85	26.84	25.99	Nodiff	Distal Intergenic	18	67390717	67402749	12033	1	67951	ENSMUST00000001513.7	-12104	ENSMUSG00000001473	Tubb6	tubulin, beta 6 class V
1121	chr18	67390584	401	*	4.579331305	3.992923566	4.99509088	-0.292582943	0.028474961	0.250130343	16.66	15.18	32.59	31.19	Nodiff	Promoter (<=1kb)	18	67390717	67402749	12033	1	67951	ENSMUST00000001513.7	0	ENSMUSG00000001473	Tubb6	tubulin, beta 6 class V
1122	chr14	67466595	401	*	3.949475682	2.861139502	4.562721173	-0.352115198	0.004601428	1	7.57	6.96	23	24.26	Nodiff	Distal Intergenic	14	67476873	67502079	25207	1	328436	ENSMUST00000223991.1	-9878	ENSMUSG00000114744	Gm38409	predicted gene, 38409
1123	chr9	67633939	401	*	4.243796136	3.381905133	4.779619307	-0.346860232	0.007967834	0.160386614	11.36	9.49	30.67	24.26	Nodiff	Distal Intergenic	9	67217087	67559703	342617	2	70549	ENSMUST00000040025.13	-74237	ENSMUSG00000052698	Tln2	talin 2
1124	chr7	67759006	401	*	4.501217927	3.928535751	4.910075841	-0.273837255	0.036980591	0.275890241	15.91	14.55	30.67	29.46	Nodiff	Promoter (<=1kb)	7	67732588	67759684	27097	2	233335	ENSMUST00000208815.1	278	ENSMUSG00000030554	Synm	synemin, intermediate filament protein
1125	chr17	67771781	401	*	3.814979537	2.145193814	4.568327324	-0.469493777	0.000325678	1	3.79	5.06	24.92	22.53	Nodiff	Intron (ENSMUST00000035471.8/16772, intron 24 of 62)	17	67812406	67816176	3771	1	16772	ENSMUST00000233224.1	-40225	ENSMUSG00000032796	Lama1	laminin, alpha 1
1126	chr7	67803233	401	*	4.041919318	3.175454256	4.579474693	-0.298360709	0.014878806	1	9.85	8.22	28.76	19.06	Nodiff	Promoter (<=1kb)	7	67784538	67803496	18959	2	73904	ENSMUST00000181235.2	0	ENSMUSG00000097697	4833412C05Rik	RIKEN cDNA 4833412C05 gene
1127	chr15	68181127	401	*	3.867662257	2.848674271	4.458898954	-0.307048845	0.009805404	1	6.82	7.59	24.92	19.06	Nodiff	Exon (ENSMUST00000162054.8/380993, exon 6 of 16)	15	68084321	68258787	174467	2	380993	ENSMUST00000162173.7	77260	ENSMUSG00000022335	Zfat	zinc finger and AT hook domain containing
1128	chr11	68295799	401	*	4.262485878	3.155351315	4.881462022	-0.441748157	0.001423597	0.088155435	8.33	9.49	36.42	22.53	Nodiff	Intron (ENSMUST00000021284.3/18208, intron 2 of 6)	11	68220892	68221011	120	1	102465219	ENSMUST00000183592.1	74908	ENSMUSG00000099174	Mir6406	microRNA 6406
1129	chr11	68611221	401	*	3.907151634	3.1654378	4.394608647	-0.237758918	0.041052204	1	9.09	8.85	23	19.06	Nodiff	Distal Intergenic	11	68594055	68597954	3900	1	276920	ENSMUST00000102612.1	17167	ENSMUSG00000045915	Ccdc42	coiled-coil domain containing 42
1130	chr8	68659694	401	*	4.028755283	2.992923566	4.625466616	-0.355903648	0.004915555	1	8.33	7.59	26.84	22.53	Nodiff	Intron (ENSMUST00000078350.12/234356, intron 1 of 9)	8	68388643	68735102	346460	2	234356	ENSMUST00000136060.7	75008	ENSMUSG00000036356	Csgalnact1	chondroitin sulfate N-acetylgalactosaminyltransferase 1
1131	chr11	69088459	401	*	4.526711522	3.940332447	4.942456787	-0.283623322	0.031400925	0.261617829	17.42	13.28	26.84	34.66	Nodiff	Promoter (<=1kb)	11	69088490	69092384	3895	1	22318	ENSMUST00000021273.12	0	ENSMUSG00000020894	Vamp2	vesicle-associated membrane protein 2
1132	chr10	69135071	401	*	4.188463616	3.355196749	4.713272645	-0.321439636	0.011450663	0.172819777	12.88	7.59	23	29.46	Nodiff	Distal Intergenic	10	69151434	69249713	98280	1	69288	ENSMUST00000167286.7	-15963	ENSMUSG00000019944	Rhobtb1	Rho-related BTB domain containing 1
1133	chr8	69183846	401	*	4.174974683	3.539394354	4.614670324	-0.248448113	0.044553286	0.296794162	10.6	12.65	23	25.99	Nodiff	Promoter (<=1kb)	8	69132669	69184225	51557	2	211134	ENSMUST00000185176.7	0	ENSMUSG00000036306	Lzts1	leucine zipper, putative tumor suppressor 1
1134	chr3	69209681	401	*	3.751803219	2.585196885	4.388283545	-0.321195642	0.005781059	1	7.57	4.43	21.09	20.8	Nodiff	Distal Intergenic	3	69222419	69223618	1200	1	71619	ENSMUST00000183126.1	-12338	ENSMUSG00000098207	Arl14	ADP-ribosylation factor-like 14
1135	chr9	69289923	401	*	4.091028988	3.12405193	4.664813704	-0.351626297	0.00589973	1	9.85	7.59	23	27.73	Nodiff	Promoter (<=1kb)	9	69289682	69379809	90128	1	19883	ENSMUST00000113624.2	242	ENSMUSG00000032238	Rora	RAR-related orphan receptor alpha
1136	chr12	69371817	401	*	4.501699917	3.885751437	4.93198436	-0.273597164	0.033983506	0.267896987	18.18	11.38	40.26	20.8	Nodiff	Promoter (<=1kb)	12	69372150	69373783	1634	1	11845	ENSMUST00000050063.8	0	ENSMUSG00000044147	Arf6	ADP-ribosylation factor 6
1137	chr10	69417771	401	*	4.130231541	3.408128043	4.609241728	-0.272074656	0.027878296	0.248569795	9.85	11.38	21.09	27.73	Nodiff	Intron (ENSMUST00000218194.1/ENSMUST00000218194.1, intron 1 of 2)	10	69398996	70023957	624962	1	11735	ENSMUST00000218680.1	18776	ENSMUSG00000069601	Ank3	ankyrin 3, epithelial
1138	chr10	69432328	401	*	4.406287398	3.554824001	4.938133165	-0.380467095	0.005175889	0.141470556	12.12	11.38	24.92	36.39	Nodiff	Intron (ENSMUST00000218194.1/ENSMUST00000218194.1, intron 1 of 2)	10	69398996	70023957	624962	1	11735	ENSMUST00000218680.1	33333	ENSMUSG00000069601	Ank3	ankyrin 3, epithelial
1139	chr13	69545257	401	*	3.958871758	2.970087719	4.540076145	-0.309563195	0.009922057	1	6.82	8.85	15.34	31.19	Nodiff	Intron (ENSMUST00000143716.7/28114, intron 1 of 3)	13	69497959	69534617	36659	2	210106	ENSMUST00000198607.4	-10641	ENSMUSG00000034575	Tent4a	terminal nucleotidyltransferase 4A
1140	chr8	69617923	401	*	4.190902577	3.554824001	4.630834616	-0.249076323	0.044248334	0.296082816	12.12	11.38	28.76	20.8	Nodiff	Promoter (1-2kb)	8	69611414	69619352	7939	2	234362	ENSMUST00000074982.6	1029	ENSMUSG00000060427	Zfp868	zinc finger protein 868
1141	chr8	69621884	401	*	3.951476366	3.205669487	4.440675792	-0.245750396	0.036886987	1	8.33	10.12	19.17	24.26	Nodiff	Promoter (2-3kb)	8	69611414	69619352	7939	2	234362	ENSMUST00000074982.6	-2533	ENSMUSG00000060427	Zfp868	zinc finger protein 868
1142	chr8	69774609	401	*	4.862841734	4.305895079	5.263664618	-0.314576111	0.023075498	0.231102305	17.42	22.14	42.17	34.66	Nodiff	Promoter (<=1kb)	8	69763843	69774911	11069	2	330788	ENSMUST00000137573.1	0	ENSMUSG00000043090	Zfp866	zinc finger protein 866
1143	chr8	69791062	401	*	4.893859015	4.40787757	5.256737124	-0.286488457	0.037162893	0.276089436	23.48	18.97	38.34	38.13	Nodiff	Promoter (<=1kb)	8	69791163	69807749	16587	1	170759	ENSMUST00000034326.6	0	ENSMUSG00000031862	Atp13a1	ATPase type 13A1
1144	chr13	69816809	401	*	3.846494231	2.934446156	4.400906139	-0.272914309	0.018802467	1	8.33	6.96	24.92	17.33	Nodiff	Distal Intergenic	13	69811585	69815832	4248	1	28077	ENSMUST00000220649.1	5225	ENSMUSG00000021598	Med10	mediator complex subunit 10
1145	chr10	69834162	401	*	4.103492477	3.26371177	4.630834616	-0.304170655	0.014764315	1	9.09	10.12	28.76	20.8	Nodiff	Intron (ENSMUST00000218680.1/11735, intron 8 of 42)	10	69787456	69850148	62693	1	11735	ENSMUST00000183240.1	46707	ENSMUSG00000069601	Ank3	ankyrin 3, epithelial
1146	chr8	69864263	401	*	4.099626116	3.26371177	4.625466616	-0.304800875	0.014706338	1	9.09	10.12	26.84	22.53	Nodiff	Promoter (1-2kb)	8	69866111	69870638	4528	1	80720	ENSMUST00000156251.1	-1448	ENSMUSG00000031860	Pbx4	pre B cell leukemia homeobox 4
1147	chr8	69882769	401	*	4.995387896	4.314985245	5.455877701	-0.418777564	0.004288204	0.135135954	18.94	20.87	47.93	39.86	Nodiff	Exon (ENSMUST00000057831.7/68709, exon 8 of 8)	8	69880369	69887687	7319	2	68709	ENSMUST00000057831.7	4518	ENSMUSG00000044006	Cilp2	cartilage intermediate layer protein 2
1148	chr2	69897220	401	*	4.228406376	3.577663401	4.675242528	-0.261556949	0.036213459	0.273151049	14.39	9.49	26.84	24.26	Nodiff	Promoter (<=1kb)	2	69897246	70024013	126768	1	68795	ENSMUST00000055758.15	0	ENSMUSG00000044308	Ubr3	ubiquitin protein ligase E3 component n-recognin 3
1149	chr14	69897805	401	*	4.20662432	3.310447321	4.755249679	-0.348645539	0.007231348	0.159372613	9.09	10.75	21.09	32.93	Nodiff	Intron (ENSMUST00000022678.4/73523, intron 3 of 6)	14	69840420	70059918	219499	1	73523	ENSMUST00000022678.4	57386	ENSMUSG00000022085	Pebp4	phosphatidylethanolamine binding protein 4
1150	chr11	69935412	401	*	4.27761359	3.585639865	4.743320204	-0.275233426	0.029102899	0.252922009	11.36	12.65	34.51	19.06	Nodiff	Promoter (<=1kb)	11	69935796	69941605	5810	1	53422	ENSMUST00000018698.11	0	ENSMUSG00000018554	Ybx2	Y box protein 2
1151	chr9	69989808	401	*	4.192528308	3.382415134	4.708203307	-0.303158905	0.015926382	0.198296177	7.57	13.28	21.09	31.19	Nodiff	Promoter (<=1kb)	9	69989517	69999158	9642	1	12175	ENSMUST00000154772.7	292	ENSMUSG00000011958	Bnip2	BCL2/adenovirus E1B interacting protein 2
1152	chr14	70033763	401	*	3.653435271	2.770753777	4.197071281	-0.233117375	0.03369602	1	6.06	7.59	21.09	15.6	Nodiff	Intron (ENSMUST00000022678.4/73523, intron 4 of 6)	14	70077203	70079955	2753	1	13655	ENSMUST00000035908.2	-43040	ENSMUSG00000033730	Egr3	early growth response 3
1153	chr11	70043023	401	*	3.8164845	2.873497953	4.381930591	-0.2799753	0.015844302	1	8.33	6.32	19.17	22.53	Nodiff	Promoter (<=1kb)	11	70044197	70044718	522	1	13385	ENSMUST00000131497.1	-774	ENSMUSG00000020886	Dlg4	discs large MAGUK scaffold protein 4
1154	chr8	70083297	401	*	4.679816752	4.059977038	5.111981686	-0.326673835	0.017058863	0.204763134	18.18	15.18	34.51	34.66	Nodiff	Promoter (<=1kb)	8	70083457	70090862	7406	1	330790	ENSMUST00000007738.10	0	ENSMUSG00000007594	Hapln4	hyaluronan and proteoglycan link protein 4
1155	chr8	70091605	401	*	3.995006256	3.145193814	4.526218648	-0.276154417	0.020945297	1	7.57	10.12	28.76	17.33	Nodiff	Distal Intergenic	8	70084144	70084887	744	1	330790	ENSMUST00000213092.1	7462	ENSMUSG00000007594	Hapln4	hyaluronan and proteoglycan link protein 4
1156	chr2	70143747	401	*	4.213380653	3.254291654	4.784444222	-0.369429261	0.004953933	0.140034796	8.33	10.75	32.59	22.53	Nodiff	Intron (ENSMUST00000060208.10/329421, intron 8 of 34)	2	70096298	70183267	86970	1	329421	ENSMUST00000112241.1	47450	ENSMUSG00000042064	Myo3b	myosin IIIB
1157	chr8	70163625	401	*	4.666302835	4.00981633	5.11581512	-0.339676424	0.013287052	0.185119177	18.94	13.28	36.42	32.93	Nodiff	Intron (ENSMUST00000163756.1/105980076, intron 1 of 8)	8	70172356	70180930	8575	1	234371	ENSMUST00000125755.7	-8331	ENSMUSG00000002342	Tmem161a	transmembrane protein 161A
1158	chr8	70165674	401	*	4.342199149	3.459185864	4.885958593	-0.335280814	0.009328762	0.167567051	6.82	15.18	38.34	20.8	Nodiff	Exon (ENSMUST00000163756.1/105980076, exon 5 of 9)	8	70172356	70180930	8575	1	234371	ENSMUST00000125755.7	-6282	ENSMUSG00000002342	Tmem161a	transmembrane protein 161A
1159	chr11	70178881	401	*	3.967628515	3.059977038	4.520446123	-0.296102853	0.014043733	1	9.09	7.59	26.84	19.06	Nodiff	Distal Intergenic	11	70169485	70170811	1327	1	17312	ENSMUST00000153959.1	9397	ENSMUSG00000000318	Clec10a	C-type lectin domain family 10, member A
1160	chr8	70191713	401	*	4.21836948	3.300788936	4.774778202	-0.361571929	0.005736894	0.145039652	12.12	7.59	28.76	25.99	Nodiff	Exon (ENSMUST00000063788.7/73095, exon 3 of 9)	8	70180539	70182032	1494	1	234371	ENSMUST00000143543.1	11175	ENSMUSG00000002342	Tmem161a	transmembrane protein 161A
1161	chr2	70200458	401	*	4.361630561	3.441714214	4.918879213	-0.39540742	0.003695105	0.126897059	12.88	8.85	34.51	25.99	Nodiff	Intron (ENSMUST00000060208.10/329421, intron 9 of 34)	2	70096298	70183267	86970	1	329421	ENSMUST00000112241.1	104161	ENSMUSG00000042064	Myo3b	myosin IIIB
1162	chr14	70208000	401	*	3.60389674	2.601023551	4.189815701	-0.250671411	0.021607723	1	4.54	7.59	19.17	17.33	Nodiff	Promoter (<=1kb)	14	70180468	70207637	27170	2	20410	ENSMUST00000022682.5	-364	ENSMUSG00000022091	Sorbs3	sorbin and SH3 domain containing 3
1163	chr8	70229395	401	*	4.228682853	3.60058527	4.664813704	-0.256352349	0.040570379	0.284517546	12.88	11.38	23	27.73	Nodiff	Exon (ENSMUST00000019679.11/76813, exon 3 of 8)	8	70223186	70225177	1992	2	76813	ENSMUST00000147387.1	-4219	ENSMUSG00000002343	Armc6	armadillo repeat containing 6
1164	chr12	70262523	401	*	3.878699625	2.910657848	4.452850107	-0.296506506	0.012488851	1	6.82	8.22	23	20.8	Nodiff	Intron (ENSMUST00000222173.1/ENSMUST00000222173.1, intron 2 of 3)	12	70266150	70268048	1899	2	94090	ENSMUST00000221306.1	5125	ENSMUSG00000021071	Trim9	tripartite motif-containing 9
1165	chr8	70266981	401	*	4.098910655	3.37322823	4.579474693	-0.263435153	0.031086451	1	10.6	10.12	28.76	19.06	Nodiff	Intron (ENSMUST00000148378.7/234373, intron 2 of 3)	8	70260442	70263105	2664	1	234373	ENSMUST00000136391.1	6540	ENSMUSG00000036054	Sugp2	SURP and G patch domain containing 2
1166	chr10	70312001	401	*	4.107905607	3.144592647	4.680428806	-0.345586379	0.006409536	1	11.36	6.32	28.76	22.53	Nodiff	Distal Intergenic	10	70266979	70284080	17102	1	66859	ENSMUST00000155933.1	45023	ENSMUSG00000037762	Slc16a9	solute carrier family 16 (monocarboxylic acid transporters), member 9
1167	chr8	70330090	401	*	4.844249735	4.314718065	5.23075215	-0.299218885	0.029187178	0.253103747	22.72	17.08	42.17	32.93	Nodiff	Promoter (<=1kb)	8	70329817	70331587	1771	1	14559	ENSMUST00000207684.1	274	ENSMUSG00000087408	Gdf1	growth differentiation factor 1
1168	chr12	70417593	401	*	3.907151634	3.1654378	4.394608647	-0.237758918	0.041052204	1	9.09	8.85	23	19.06	Nodiff	Distal Intergenic	12	70453095	70468040	14946	1	72736	ENSMUST00000021471.12	-35102	ENSMUSG00000021072	Tmx1	thioredoxin-related transmembrane protein 1
1169	chr8	70422985	401	*	4.336651016	3.673491346	4.789253054	-0.269405904	0.032149594	0.263483121	16.66	8.85	34.51	20.8	Nodiff	Intron (ENSMUST00000076615.5/382056, intron 1 of 13)	8	70406127	70431285	25159	2	382056	ENSMUST00000153632.1	7900	ENSMUSG00000003575	Crtc1	CREB regulated transcription coactivator 1
1170	chr8	70429290	401	*	4.608972127	3.848674271	5.104284126	-0.383675097	0.006039826	0.147046779	13.63	15.18	30.67	38.13	Nodiff	Promoter (1-2kb)	8	70406127	70431285	25159	2	382056	ENSMUST00000153632.1	1595	ENSMUSG00000003575	Crtc1	CREB regulated transcription coactivator 1
1171	chr8	70429929	401	*	4.038630503	3.049122731	4.620078569	-0.344757164	0.006271999	1	8.33	8.22	24.92	24.26	Nodiff	Promoter (<=1kb)	8	70406127	70431285	25159	2	382056	ENSMUST00000153632.1	956	ENSMUSG00000003575	Crtc1	CREB regulated transcription coactivator 1
1172	chr14	70467902	401	*	3.671298118	2.458702298	4.320691428	-0.316996802	0.005745849	1	5.3	5.69	19.17	20.8	Nodiff	3' UTR	14	70458523	70463340	4818	1	105653	ENSMUST00000159180.1	9380	ENSMUSG00000003469	Phyhip	phytanoyl-CoA hydroxylase interacting protein
1173	chr9	70503426	401	*	4.007193718	3.092058415	4.562721173	-0.304497544	0.011994574	1	11.36	5.69	23	24.26	Nodiff	Promoter (<=1kb)	9	70425429	70503725	78297	2	93836	ENSMUST00000034739.11	0	ENSMUSG00000032217	Rnf111	ring finger 111
1174	chr9	70542811	401	*	4.825669437	4.23948223	5.241318899	-0.316141229	0.021106644	0.223252698	21.97	15.81	47.93	27.73	Nodiff	Promoter (<=1kb)	9	70542859	70579451	36593	1	66660	ENSMUST00000213808.1	0	ENSMUSG00000032212	Sltm	SAFB-like, transcription modulator
1175	chr8	70543665	401	*	4.461113626	3.910304233	4.858766515	-0.257405136	0.046538203	0.299047875	17.42	12.65	26.84	31.19	Nodiff	Intron (ENSMUST00000210155.1/13716, intron 1 of 4)	8	70539688	70592858	53171	1	13716	ENSMUST00000093454.7	3978	ENSMUSG00000070002	Ell	elongation factor RNA polymerase II
1176	chr8	70553792	401	*	3.923251722	3.12405193	4.434549891	-0.257137261	0.02815972	1	9.85	7.59	17.25	25.99	Nodiff	Intron (ENSMUST00000210155.1/13716, intron 1 of 4)	8	70539688	70592858	53171	1	13716	ENSMUST00000093454.7	14105	ENSMUSG00000070002	Ell	elongation factor RNA polymerase II
1177	chr18	70568568	401	*	3.699747288	2.586082709	4.320691428	-0.286117657	0.010961752	1	3.79	8.22	19.17	20.8	Nodiff	Promoter (<=1kb)	18	70568334	70582912	14579	1	17191	ENSMUST00000114946.3	235	ENSMUSG00000024513	Mbd2	methyl-CpG binding domain protein 2
1178	chr8	70584051	401	*	4.620833648	3.829772125	5.128837586	-0.381227133	0.005892035	0.145326607	11.36	17.08	24.92	45.06	Nodiff	Intron (ENSMUST00000093454.7/13716, intron 6 of 11)	8	70594373	70595163	791	1	71780	ENSMUST00000211117.1	-9922	ENSMUSG00000019139	Isyna1	myo-inositol 1-phosphate synthase A1
1179	chr8	70604681	401	*	4.320524417	3.695361577	4.755249679	-0.262831274	0.038064267	0.278834845	11.36	14.55	21.09	32.93	Nodiff	Promoter (2-3kb)	8	70602157	70608041	5885	2	76900	ENSMUST00000211153.1	2960	ENSMUSG00000070003	Ssbp4	single stranded DNA binding protein 4
1180	chr18	70611554	401	*	3.72672032	2.861871152	4.263664618	-0.222059936	0.041005233	1	3.79	10.75	21.09	17.33	Nodiff	Intron (ENSMUST00000074058.10/17191, intron 3 of 6)	18	70617773	70625777	8005	1	17191	ENSMUST00000128555.1	-5819	ENSMUSG00000024513	Mbd2	methyl-CpG binding domain protein 2
1181	chr9	70656969	401	*	4.928553179	4.26371177	5.381930591	-0.398124072	0.005897153	0.145326607	18.18	20.24	38.34	45.06	Nodiff	Promoter (<=1kb)	9	70599014	70657174	58161	2	235461	ENSMUST00000049031.5	0	ENSMUSG00000042444	Mindy2	MINDY lysine 48 deubiquitinase 2
1182	chr9	70679408	401	*	4.17454794	3.491617215	4.636182716	-0.256609912	0.037365161	0.277012187	9.85	12.65	30.67	19.06	Nodiff	Promoter (<=1kb)	9	70679016	70748114	69099	1	11487	ENSMUST00000144537.1	393	ENSMUSG00000054693	Adam10	a disintegrin and metallopeptidase domain 10
1183	chr11	70687625	401	*	4.418631848	3.861139502	4.819735601	-0.254714083	0.048069571	0.304337943	15.15	13.91	28.76	27.73	Nodiff	Promoter (<=1kb)	11	70669463	70687943	18481	2	216874	ENSMUST00000108545.8	0	ENSMUSG00000040712	Camta2	calmodulin binding transcription activator 2
1184	chr8	70719686	401	*	4.447598468	3.688383279	4.942456787	-0.341092177	0.010790964	0.171406431	10.6	15.18	26.84	34.66	Nodiff	Promoter (1-2kb)	8	70718543	70722634	4092	1	100502950	ENSMUST00000213065.1	1144	ENSMUSG00000095026	Gm3336	predicted gene 3336
1185	chr8	70747667	401	*	4.435767429	3.615811247	4.955350447	-0.368622296	0.00665334	0.154653833	10.6	13.91	32.59	29.46	Nodiff	Promoter (<=1kb)	8	70747891	70750814	2924	1	110385	ENSMUST00000128685.1	0	ENSMUSG00000031842	Pde4c	phosphodiesterase 4C, cAMP specific
1186	chr8	70760965	401	*	5.684335281	5.207967285	6.041847989	-0.393025559	0.007712418	0.159372613	37.87	36.05	72.85	58.92	Nodiff	Promoter (<=1kb)	8	70758649	70760946	2298	2	234384	ENSMUST00000038626.9	-20	ENSMUSG00000035559	Mpv17l2	MPV17 mitochondrial membrane protein-like 2
1187	chr14	70766698	401	*	4.4659309	3.897901722	4.872426618	-0.25436372	0.046510129	0.299047875	19.69	10.12	32.59	25.99	Nodiff	Promoter (<=1kb)	14	70654246	70766628	112383	2	65246	ENSMUST00000167242.7	-71	ENSMUSG00000022100	Xpo7	exportin 7
1188	chr8	70816765	401	*	5.125110151	4.412619018	5.599919473	-0.451496884	0.002541055	0.109522871	16.66	25.93	53.68	43.32	Nodiff	Exon (ENSMUST00000000808.7/16161, exon 12 of 16)	8	70813216	70813923	708	1	16161	ENSMUST00000212826.1	3550	ENSMUSG00000000791	Il12rb1	interleukin 12 receptor, beta 1
1189	chr8	70839078	401	*	5.105965207	4.627018601	5.464922547	-0.289478131	0.037228418	0.276383362	19.69	29.73	53.68	34.66	Nodiff	Promoter (<=1kb)	8	70837355	70839518	2164	2	70807	ENSMUST00000212508.1	40	ENSMUSG00000002910	Arrdc2	arrestin domain containing 2
1190	chr8	70879536	401	*	4.401294594	3.790439852	4.829106014	-0.271478511	0.035469075	0.271128176	14.39	13.28	32.59	24.26	Nodiff	Distal Intergenic	8	70868227	70873935	5709	2	234388	ENSMUST00000007865.6	-5602	ENSMUSG00000007721	Ccdc124	coiled-coil domain containing 124
1191	chr11	71019243	401	*	5.007555355	4.554824001	5.351635918	-0.283419401	0.041066171	0.285186208	24.24	22.77	38.34	43.32	Nodiff	Promoter (<=1kb)	11	71007442	71019303	11862	2	116891	ENSMUST00000143850.7	0	ENSMUSG00000018442	Derl2	Der1-like domain family, member 2
1192	chr6	71059920	401	*	3.885778488	3.092681872	4.394608647	-0.246769595	0.033586644	1	7.57	9.49	23	19.06	Nodiff	Distal Intergenic	6	71128656	71131972	3317	2	232078	ENSMUST00000170753.1	71652	ENSMUSG00000054474	Thnsl2	threonine synthase-like 2 (bacterial)
1193	chr17	71183476	401	*	4.188958262	3.449989992	4.675242528	-0.286432049	0.022085667	0.22669764	13.63	8.22	26.84	24.26	Nodiff	Promoter (<=1kb)	17	71183556	71232306	48751	1	64898	ENSMUST00000156570.7	0	ENSMUSG00000024052	Lpin2	lipin 2
1194	chr17	71271792	401	*	3.805974641	2.981550825	4.327319225	-0.245100081	0.032010149	1	7.57	8.22	21.09	19.06	Nodiff	Intron (ENSMUST00000233057.1/246707, intron 4 of 7)	17	71253017	71268597	15581	2	246707	ENSMUST00000233148.1	-3196	ENSMUSG00000024053	Emilin2	elastin microfibril interfacer 2
1195	chr10	71284857	401	*	4.217782877	3.364498825	4.750325963	-0.332261564	0.009731502	0.168457841	9.85	10.75	19.17	34.66	Nodiff	Promoter (<=1kb)	10	71257705	71285218	27514	2	216080	ENSMUST00000144231.1	0	ENSMUSG00000019927	Ube2d1	ubiquitin-conjugating enzyme E2D 1
1196	chr8	71287433	401	*	4.036472244	3.355716278	4.497122241	-0.239380006	0.045272675	1	9.09	11.38	19.17	25.99	Nodiff	Intron (ENSMUST00000212935.1/17925, intron 1 of 39)	8	71251125	71272934	21810	2	76478	ENSMUST00000035960.12	-14500	ENSMUSG00000035439	Haus8	4HAUS augmin-like complex, subunit 8
1197	chr17	71293879	401	*	4.12111086	3.390530162	4.603792629	-0.272580854	0.026593846	0.244569226	12.12	8.85	19.17	29.46	Nodiff	Promoter (2-3kb)	17	71275186	71297247	22062	2	246707	ENSMUST00000233343.1	2968	ENSMUSG00000024053	Emilin2	elastin microfibril interfacer 2
1198	chr10	71344813	401	*	4.372000381	3.709217721	4.824428415	-0.290515602	0.025204139	0.2380863	12.88	13.28	30.67	25.99	Nodiff	Promoter (<=1kb)	10	71330480	71344954	14475	2	52637	ENSMUST00000045887.8	0	ENSMUSG00000037710	Cisd1	CDGSH iron sulfur domain 1
1199	chr8	71352429	401	*	4.198675832	3.458218569	4.685596506	-0.280029554	0.0239221	0.233646494	14.39	7.59	30.67	20.8	Nodiff	Intron (ENSMUST00000212935.1/17925, intron 27 of 39)	8	71348778	71360709	11932	1	17925	ENSMUST00000212412.1	3652	ENSMUSG00000004677	Myo9b	myosin IXb
1200	chr17	71372268	401	*	3.694581665	2.225656532	4.407176261	-0.355476362	0.002150587	1	3.03	6.32	26.84	15.6	Nodiff	Intron (ENSMUST00000127430.1/74355, intron 34 of 47)	17	71375983	71377030	1048	2	74355	ENSMUST00000232914.1	4362	ENSMUSG00000024054	Smchd1	SMC hinge domain containing 1
1201	chr2	71453343	401	*	4.301696503	3.593131921	4.774778202	-0.298634207	0.020613245	0.221184136	12.12	12.02	28.76	25.99	Nodiff	Promoter (<=1kb)	2	71453351	71525194	71844	1	66559	ENSMUST00000139045.7	0	ENSMUSG00000041921	Metap1d	methionyl aminopeptidase type 1D (mitochondrial)
1202	chr8	71469180	401	*	4.466285693	3.916641799	4.863334269	-0.257052808	0.047743577	0.302726697	14.39	15.81	28.76	29.46	Nodiff	Promoter (<=1kb)	8	71469199	71472246	3048	1	66498	ENSMUST00000147843.7	0	ENSMUSG00000074247	Dda1	DET1 and DDB1 associated 1
1203	chr8	71592031	401	*	5.354212306	4.949289221	5.670037539	-0.297288667	0.036446973	0.274021521	33.33	28.46	49.84	51.99	Nodiff	Promoter (<=1kb)	8	71592176	71596269	4094	1	66171	ENSMUST00000034264.10	0	ENSMUSG00000031807	Pgls	6-phosphogluconolactonase
1204	chr8	71629259	401	*	5.039450815	4.433390688	5.464922547	-0.370591433	0.009661349	0.168076999	24.24	18.97	53.68	34.66	Nodiff	Promoter (1-2kb)	8	71631047	71631106	60	2	102466799	ENSMUST00000184793.1	1447	ENSMUSG00000098976	Mir6769b	microRNA 6769b
1205	chr8	71671241	401	*	4.90037206	4.382160156	5.280839206	-0.282445296	0.037898232	0.278318477	18.94	22.77	51.76	25.99	Nodiff	Promoter (<=1kb)	8	71629054	71671736	42683	2	382018	ENSMUST00000177517.7	95	ENSMUSG00000034799	Unc13a	unc-13 homolog A
1206	chr8	71680516	401	*	4.368197681	3.790439852	4.779619307	-0.253627752	0.046997472	0.30023766	14.39	13.28	30.67	24.26	Nodiff	Promoter (2-3kb)	8	71678335	71690224	11890	1	16453	ENSMUST00000130624.1	2182	ENSMUSG00000031805	Jak3	Janus kinase 3
1207	chr6	71795580	401	*	3.825376645	3.049122731	4.327319225	-0.235671629	0.039333811	1	8.33	8.22	21.09	19.06	Nodiff	Intron (ENSMUST00000121469.1/52250, intron 6 of 6)	6	71816163	71823763	7601	2	66223	ENSMUST00000205435.1	27783	ENSMUSG00000052962	Mrpl35	mitochondrial ribosomal protein L35
1208	chr12	71798050	401	*	4.191080103	3.364498825	4.713272645	-0.323289792	0.01166851	0.174715829	9.85	10.75	23	29.46	Nodiff	Distal Intergenic	12	71831078	71992333	161256	1	208846	ENSMUST00000223272.1	-32628	ENSMUSG00000034574	Daam1	dishevelled associated activator of morphogenesis 1
1209	chr17	71838914	401	*	4.175079694	3.390530162	4.680428806	-0.301730933	0.016731231	0.201950892	12.12	8.85	28.76	22.53	Nodiff	Intron (ENSMUST00000230747.1/78785, intron 14 of 16)	17	71831066	71856342	25277	1	78785	ENSMUST00000229903.1	7849	ENSMUSG00000024059	Clip4	CAP-GLY domain containing linker protein family, member 4
1210	chr1	71866935	401	*	3.857868216	3.02651358	4.381930591	-0.25224819	0.027867136	1	10.6	5.69	19.17	22.53	Nodiff	Distal Intergenic	1	71888112	71891204	3093	1	667931	ENSMUST00000189680.6	-20777	ENSMUSG00000099707	Gm8883	predicted gene 8883
1211	chr6	71870358	401	*	3.576450267	2.674324597	4.12725468	-0.219616415	0.039243759	1	4.54	8.22	21.09	13.86	Nodiff	Promoter (<=1kb)	6	71871133	71875254	4122	1	76614	ENSMUST00000207015.1	-375	ENSMUSG00000052337	Immt	inner membrane protein, mitochondrial
1212	chr8	71912479	401	*	3.101865396	3.757085659	1.867887606	0.166949104	0.046511783	1	14.39	12.65	3.83	3.47	Nodiff	Intron (ENSMUST00000110002.7/382019, intron 1 of 2)	8	71908905	71913587	4683	1	382019	ENSMUST00000126607.1	3575	ENSMUSG00000089857	Zfp882	zinc finger protein 882
1213	chr8	71925877	401	*	4.064123199	3.28236946	4.568327324	-0.280866617	0.02198669	1	10.6	8.85	24.92	22.53	Nodiff	Intron (ENSMUST00000131544.7/170938, intron 1 of 3)	8	71922852	71934629	11778	1	170938	ENSMUST00000119003.1	3026	ENSMUSG00000066880	Zfp617	zinc finger protein 617
1214	chr2	71999041	401	*	4.146950902	3.450476487	4.614670324	-0.265644017	0.032005531	0.262706926	9.85	12.02	23	25.99	Nodiff	Intron (ENSMUST00000090826.11/56508, intron 1 of 30)	2	71981287	72256376	275090	1	56508	ENSMUST00000102698.9	17755	ENSMUSG00000049044	Rapgef4	Rap guanine nucleotide exchange factor (GEF) 4
1215	chr8	72110178	401	*	4.114844511	3.382415134	4.59832287	-0.258262736	0.032672132	1	7.57	13.28	17.25	31.19	Nodiff	3' UTR	8	72107040	72118200	11161	1	258335	ENSMUST00000210923.2	3139	ENSMUSG00000046881	Olfr374	olfactory receptor 374
1216	chr8	72160926	401	*	5.277977358	4.800373906	5.636182716	-0.323530127	0.023239271	0.23116012	27.27	28.46	61.34	38.13	Nodiff	Promoter (<=1kb)	8	72161200	72183904	22705	1	17274	ENSMUST00000003121.8	0	ENSMUSG00000003037	Rab8a	RAB8A, member RAS oncogene family
1217	chr8	72212824	401	*	4.124775459	3.364498825	4.620078569	-0.285428052	0.021921618	0.225922117	9.85	10.75	24.92	24.26	Nodiff	Promoter (<=1kb)	8	72204335	72212837	8503	2	234421	ENSMUST00000211946.1	0	ENSMUSG00000074240	Cib3	calcium and integrin binding family member 3
1218	chr6	72234659	401	*	4.476773105	3.836100398	4.918879213	-0.290909815	0.026625562	0.244569226	12.12	16.44	34.51	25.99	Nodiff	Promoter (<=1kb)	6	72206177	72234537	28361	2	71093	ENSMUST00000206425.1	-123	ENSMUSG00000037621	Atoh8	atonal bHLH transcription factor 8
1219	chr8	72240137	401	*	5.433811929	5.021296781	5.754224493	-0.309006038	0.030708209	0.258562917	33.33	31.62	59.43	48.52	Nodiff	Promoter (<=1kb)	8	72240323	72251817	11495	1	11767	ENSMUST00000126885.1	0	ENSMUSG00000003033	Ap1m1	adaptor-related protein complex AP-1, mu subunit 1
1220	chr8	72341278	401	*	4.150834763	3.475014538	4.609241728	-0.261138561	0.034581696	0.268106342	12.12	10.12	21.09	27.73	Nodiff	3' UTR	8	72319033	72321656	2624	1	16598	ENSMUST00000067912.7	22246	ENSMUSG00000055148	Klf2	Kruppel-like factor 2 (lung)
1221	chr8	72348646	401	*	4.534488022	3.835355557	5.003391923	-0.316120735	0.01636626	0.200019555	19.69	8.85	36.42	27.73	Nodiff	Intron (ENSMUST00000163643.2/13859, intron 22 of 23)	8	72345967	72374314	28348	2	13859	ENSMUST00000212257.1	25268	ENSMUSG00000006276	Eps15l1	epidermal growth factor receptor pathway substrate 15-like 1
1222	chr8	72421266	401	*	4.62222058	3.940678779	5.08322667	-0.338533934	0.013195971	0.185091315	13.63	17.08	38.34	29.46	Nodiff	Promoter (<=1kb)	8	72340999	72421460	80462	2	13859	ENSMUST00000163643.2	0	ENSMUSG00000006276	Eps15l1	epidermal growth factor receptor pathway substrate 15-like 1
1223	chr8	72443417	401	*	4.932964686	4.394823417	5.324009133	-0.319630536	0.021757172	0.225562644	25	17.08	40.26	39.86	Nodiff	Promoter (<=1kb)	8	72424176	72443870	19695	2	73316	ENSMUST00000019876.11	53	ENSMUSG00000019732	Calr3	calreticulin 3
1224	chr8	72474841	401	*	4.912916569	4.454595255	5.260205029	-0.269694803	0.048973871	0.306570061	20.45	23.4	40.26	36.39	Nodiff	Promoter (<=1kb)	8	72460489	72475119	14631	2	27967	ENSMUST00000079510.5	0	ENSMUSG00000052488	Cherp	calcium homeostasis endoplasmic reticulum protein
1225	chr8	72479497	401	*	4.15098443	3.475492669	4.609241728	-0.250771994	0.040357552	0.283595052	8.33	13.91	21.09	27.73	Nodiff	Distal Intergenic	8	72460630	72475226	14597	2	27967	ENSMUST00000212991.1	-4272	ENSMUSG00000052488	Cherp	calcium homeostasis endoplasmic reticulum protein
1226	chr11	72503310	401	*	3.689987726	2.743286809	4.256737124	-0.256597949	0.021227839	1	8.33	5.06	19.17	19.06	Nodiff	Promoter (<=1kb)	11	72494919	72502443	7525	2	77577	ENSMUST00000155774.1	-868	ENSMUSG00000020798	Spns3	spinster homolog 3
1227	chr8	72527463	401	*	4.235987825	3.458702298	4.738355536	-0.305510346	0.016565376	0.201088931	10.6	11.38	32.59	20.8	Nodiff	Intron (ENSMUST00000058534.6/70625, intron 1 of 2)	8	72494561	72548270	53710	2	70625	ENSMUST00000058534.6	20407	ENSMUSG00000045248	Med26	mediator complex subunit 26
1228	chr15	72539869	401	*	4.08469978	3.195280922	4.630834616	-0.314573242	0.011307762	1	11.36	6.96	28.76	20.8	Nodiff	Intron (ENSMUST00000044624.7/223604, intron 1 of 1)	15	72501089	72546340	45252	2	223604	ENSMUST00000044624.7	6071	ENSMUSG00000036760	Kcnk9	potassium channel, subfamily K, member 9
1229	chr8	72645396	401	*	4.062275491	3.399607892	4.514650408	-0.235692499	0.049708688	1	9.09	12.02	24.92	20.8	Nodiff	Promoter (<=1kb)	8	72646711	72693713	47003	1	319555	ENSMUST00000161386.7	-915	ENSMUSG00000048148	Nwd1	NACHT and WD repeat domain containing 1
1230	chr8	72666932	401	*	4.181522556	3.425018862	4.675242528	-0.295786424	0.019239351	0.216513886	11.36	10.12	26.84	24.26	Nodiff	3' UTR	8	72657086	72708033	50948	1	319555	ENSMUST00000163026.7	9847	ENSMUSG00000048148	Nwd1	NACHT and WD repeat domain containing 1
1231	chr8	72687470	401	*	4.282188317	3.562477379	4.760156647	-0.300219206	0.019375437	0.216519404	12.88	10.75	23	31.19	Nodiff	Intron (ENSMUST00000161386.7/319555, intron 10 of 11)	8	72681791	72693110	11320	1	319555	ENSMUST00000162248.1	5680	ENSMUSG00000048148	Nwd1	NACHT and WD repeat domain containing 1
1232	chr8	72712083	401	*	3.995888333	3.30991123	4.458898954	-0.229483856	0.049534214	1	12.88	6.96	24.92	19.06	Nodiff	3' UTR	8	72723285	72739906	16622	1	20467	ENSMUST00000109950.4	-10802	ENSMUSG00000031622	Sin3b	transcriptional regulator, SIN3B (yeast)
1233	chr8	72736514	401	*	4.520100277	3.499142203	5.111981686	-0.493385626	0.000831612	0.073260225	14.39	8.22	34.51	34.66	Nodiff	Intron (ENSMUST00000109950.4/20467, intron 5 of 6)	8	72740851	72741915	1065	1	20467	ENSMUST00000213079.1	-3937	ENSMUSG00000031622	Sin3b	transcriptional regulator, SIN3B (yeast)
1234	chr8	72739592	401	*	4.26399084	3.608000311	4.713272645	-0.272097856	0.031430509	0.261617829	13.63	10.75	23	29.46	Nodiff	Promoter (<=1kb)	8	72740851	72741915	1065	1	20467	ENSMUST00000213079.1	-859	ENSMUSG00000031622	Sin3b	transcriptional regulator, SIN3B (yeast)
1235	chr9	72751980	401	*	4.006761728	3.215983781	4.514650408	-0.248053433	0.033996874	1	5.3	13.28	24.92	20.8	Nodiff	Distal Intergenic	9	72745839	72747263	1425	1	17999	ENSMUST00000184287.1	6142	ENSMUSG00000032216	Nedd4	neural precursor cell expressed, developmentally down-regulated 4
1236	chr8	72756675	401	*	4.355947473	3.743683819	4.784444222	-0.262337684	0.039857234	0.28288776	12.88	13.91	32.59	22.53	Nodiff	Promoter (<=1kb)	8	72756685	72757299	615	1	20467	ENSMUST00000212677.1	0	ENSMUSG00000031622	Sin3b	transcriptional regulator, SIN3B (yeast)
1237	chr15	72810021	401	*	3.728517475	2.886470714	4.256737124	-0.23041032	0.037851694	1	5.3	9.49	19.17	19.06	Nodiff	Promoter (<=1kb)	15	72805600	72810324	4725	2	353342	ENSMUST00000202826.1	0	ENSMUSG00000106847	Peg13	paternally expressed 13
1238	chr2	72978599	401	*	3.987384738	3.28236946	4.458898954	-0.239029082	0.043246529	1	10.6	8.85	24.92	19.06	Nodiff	Promoter (<=1kb)	2	72936652	72979286	42635	2	20687	ENSMUST00000133615.1	287	ENSMUSG00000027109	Sp3	trans-acting transcription factor 3
1239	chr12	73000362	401	*	4.041686332	3.092681872	4.609241728	-0.328310414	0.008502395	1	7.57	9.49	21.09	27.73	Nodiff	Distal Intergenic	12	73043774	73045291	1518	2	20471	ENSMUST00000175677.1	44529	ENSMUSG00000051367	Six1	sine oculis-related homeobox 1
1240	chr15	73024665	401	*	3.898276187	3.1654378	4.381930591	-0.235500233	0.042570271	1	9.09	8.85	19.17	22.53	Nodiff	Intron (ENSMUST00000023276.15/76510, intron 6 of 21)	15	72589620	73055810	466191	2	76510	ENSMUST00000023276.15	30745	ENSMUSG00000047921	Trappc9	trafficking protein particle complex 9
1241	chr16	73167516	401	*	4.193369329	3.562477379	4.630834616	-0.247589777	0.045297341	0.296943039	12.88	10.75	28.76	20.8	Nodiff	Intron (ENSMUST00000232248.1/ENSMUST00000232248.1, intron 2 of 5)	16	72983755	72989878	6124	1	19876	ENSMUST00000231566.1	183762	ENSMUSG00000022883	Robo1	roundabout guidance receptor 1
1242	chr7	73168247	401	*	4.109181031	2.836100398	4.774778202	-0.465944654	0.000754596	1	6.06	8.22	28.76	25.99	Nodiff	Distal Intergenic	7	73097749	73102068	4320	2	625243	ENSMUST00000205529.1	-66180	ENSMUSG00000108383	Gm6567	predicted gene 6567
1243	chr15	73184448	401	*	4.232461144	3.458702298	4.733373724	-0.307280053	0.016256858	0.200019555	10.6	11.38	30.67	22.53	Nodiff	Promoter (<=1kb)	15	73095844	73184935	89092	2	239528	ENSMUST00000044113.11	87	ENSMUSG00000036698	Ago2	argonaute RISC catalytic subunit 2
1244	chr5	73262097	401	*	3.688141898	2.716096206	4.263664618	-0.263100488	0.019002296	1	6.82	6.32	21.09	17.33	Nodiff	Distal Intergenic	5	73020322	73256619	236298	2	72313	ENSMUST00000101127.11	-5479	ENSMUSG00000070733	Fryl	FRY like transcription coactivator
1245	chr8	73352273	401	*	4.416521952	3.854920349	4.819735601	-0.255665178	0.047313832	0.301077736	14.39	14.55	28.76	27.73	Nodiff	Promoter (<=1kb)	8	72814599	73352556	537958	2	16795	ENSMUST00000004497.10	0	ENSMUSG00000004383	Large1	LARGE xylosyl- and glucuronyltransferase 1
1246	chr8	73353353	401	*	5.075919428	4.558655765	5.455877701	-0.330736567	0.019608127	0.216738298	25	22.14	47.93	39.86	Nodiff	Promoter (<=1kb)	8	72814599	73353540	538942	2	16795	ENSMUST00000119826.6	0	ENSMUSG00000004383	Large1	LARGE xylosyl- and glucuronyltransferase 1
1247	chr14	73464631	401	*	4.170619731	3.235264862	4.733373724	-0.341780829	0.007571918	0.159372613	6.82	12.02	30.67	22.53	Nodiff	Distal Intergenic	14	73510025	73518545	8521	1	67381	ENSMUST00000022705.6	-44994	ENSMUSG00000022109	Med4	mediator complex subunit 4
1248	chr15	73495956	401	*	4.501759312	3.854920349	4.94676749	-0.308503265	0.02054933	0.221156756	14.39	14.55	28.76	32.93	Nodiff	Distal Intergenic	15	73512560	73572242	59683	1	105841	ENSMUST00000043414.11	-16204	ENSMUSG00000036661	Dennd3	DENN/MADD domain containing 3
1249	chr7	73558243	401	*	4.474631116	3.491617215	5.053886848	-0.439857819	0.001881394	0.094925684	9.85	12.65	42.17	24.26	Nodiff	Promoter (<=1kb)	7	73539203	73558395	19193	2	69170	ENSMUST00000184587.3	0	ENSMUSG00000101970	Chaserr	CHD2 adjacent suppressive regulatory RNA
1250	chr12	73584776	401	*	4.238653317	3.491617215	4.728374649	-0.297703633	0.019508572	0.216738298	9.85	12.65	28.76	24.26	Nodiff	Promoter (<=1kb)	12	73584796	73778176	193381	1	18755	ENSMUST00000221153.1	0	ENSMUSG00000021108	Prkch	protein kinase C, eta
1251	chr13	73603991	401	*	4.857227306	4.259009401	5.278847114	-0.340807245	0.014809864	0.191361862	17.42	20.87	32.59	45.06	Nodiff	Promoter (<=1kb)	13	73604006	73620605	16600	1	218335	ENSMUST00000022102.8	0	ENSMUSG00000021610	Clptm1l	CLPTM1-like
1252	chr8	73618996	401	*	5.515868072	5.119023747	5.82676911	-0.305229428	0.032935383	0.265628853	34.09	35.42	63.26	50.26	Nodiff	Distal Intergenic	8	72814599	73353540	538942	2	16795	ENSMUST00000212459.1	-265457	ENSMUSG00000004383	Large1	LARGE xylosyl- and glucuronyltransferase 1
1253	chr18	73720564	401	*	3.901948666	3.01606105	4.446775791	-0.271892855	0.02047591	1	6.06	10.12	21.09	22.53	Nodiff	Distal Intergenic	18	73639009	73703780	64772	2	17128	ENSMUST00000025393.13	-16785	ENSMUSG00000024515	Smad4	SMAD family member 4
1254	chr7	73749649	401	*	3.966760505	3.134358845	4.491231873	-0.272389333	0.021545077	1	10.6	6.96	17.25	27.73	Nodiff	Intron (ENSMUST00000107456.3/100038347, intron 1 of 2)	7	73740302	73776919	36618	1	100038347	ENSMUST00000107456.3	9348	ENSMUSG00000078670	Fam174b	family with sequence similarity 174, member B
1255	chr15	73788208	401	*	3.914307664	3.092681872	4.434549891	-0.259740287	0.026607981	1	7.57	9.49	17.25	25.99	Nodiff	Intron (ENSMUST00000238402.1/268816, intron 12 of 29)	15	73809507	73809896	390	2	100041273	ENSMUST00000120938.1	21288	ENSMUSG00000083380	Ndufb4c	NADH:ubiquinone oxidoreductase subunit B4C
1256	chr1	73907168	401	*	4.213621312	3.507563532	4.685596506	-0.27701926	0.027397076	0.247201518	11.36	11.38	30.67	20.8	Nodiff	Distal Intergenic	1	73925417	73928217	2801	2	21961	ENSMUST00000191527.6	20649	ENSMUSG00000055322	Tns1	tensin 1
1257	chr12	73974622	401	*	3.809330185	2.769974414	4.407176261	-0.281292454	0.012716185	1	9.85	3.79	26.84	15.6	Nodiff	Promoter (2-3kb)	12	73971896	73983041	11146	1	75627	ENSMUST00000220909.1	2727	ENSMUSG00000021113	Snapc1	small nuclear RNA activating complex, polypeptide 1
1258	chr15	73983179	401	*	4.004386855	3.081443693	4.562721173	-0.310581281	0.010980421	1	10.6	6.32	23	24.26	Nodiff	Distal Intergenic	15	73796736	73839699	42964	2	268816	ENSMUST00000136698.1	-143481	ENSMUSG00000072487	Mroh5	maestro heat-like repeat family member 5
1259	chr5	73992678	401	*	3.922743615	3.059977038	4.458898954	-0.274962923	0.020172238	1	9.09	7.59	24.92	19.06	Nodiff	Distal Intergenic	5	74026293	74029368	3076	2	69727	ENSMUST00000152408.2	36290	ENSMUSG00000054814	Usp46	ubiquitin specific peptidase 46
1260	chr13	73993114	401	*	4.447920897	3.195280922	5.10813804	-0.610135108	0.000140831	0.031235165	11.36	6.96	32.59	36.39	Loss	Downstream (<=300bp)	13	74009407	74031371	21965	1	72948	ENSMUST00000140217.7	-15893	ENSMUSG00000021573	Tppp	tubulin polymerization promoting protein
1261	chr13	74009333	401	*	4.451929462	3.892197539	4.854184253	-0.260621246	0.044307517	0.296106611	15.15	14.55	24.92	32.93	Nodiff	Promoter (<=1kb)	13	74009407	74031371	21965	1	72948	ENSMUST00000140217.7	0	ENSMUSG00000021573	Tppp	tubulin polymerization promoting protein
1262	chr12	74053689	401	*	4.389661171	3.637712415	4.881462022	-0.32425119	0.013650592	0.186270068	12.88	12.02	36.42	22.53	Nodiff	Intron (ENSMUST00000221220.1/238266, intron 1 of 6)	12	73997799	74155261	157463	1	238266	ENSMUST00000221073.1	55891	ENSMUSG00000044912	Syt16	synaptotagmin XVI
1263	chr18	74172938	401	*	4.162001045	3.475014538	4.625466616	-0.265612705	0.032369601	0.264332499	12.12	10.12	26.84	22.53	Nodiff	Distal Intergenic	18	74196479	74207747	11269	2	66468	ENSMUST00000237276.1	34409	ENSMUSG00000036223	Ska1	spindle and kinetochore associated complex subunit 1
1264	chr17	74316039	401	*	4.425966979	3.702306284	4.905653929	-0.327640911	0.013783774	0.186682226	12.12	13.91	28.76	31.19	Nodiff	Promoter (<=1kb)	17	74299482	74316203	16722	2	66310	ENSMUST00000232687.1	0	ENSMUSG00000024067	Dpy30	dpy-30, histone methyltransferase complex regulatory subunit
1265	chr13	74350189	401	*	4.36901183	3.578108699	4.876951394	-0.336829408	0.010790644	0.171406431	10.6	13.28	34.51	24.26	Nodiff	Promoter (<=1kb)	13	74322254	74350280	28027	2	66945	ENSMUST00000022062.7	0	ENSMUSG00000021577	Sdha	succinate dehydrogenase complex, subunit A, flavoprotein (Fp)
1266	chr13	74363503	401	*	4.125437059	3.48310201	4.568327324	-0.243488629	0.046000302	0.298401412	12.88	9.49	24.92	22.53	Nodiff	Promoter (<=1kb)	13	74359578	74364005	4428	2	432779	ENSMUST00000022064.4	102	ENSMUSG00000021579	Lrrc14b	leucine rich repeat containing 14B
1267	chr7	74443056	401	*	3.809194871	2.992923566	4.327319225	-0.244310767	0.032599671	1	8.33	7.59	21.09	19.06	Nodiff	Intron (ENSMUST00000098371.8/108116, intron 2 of 10)	7	74359654	74504335	144682	2	108116	ENSMUST00000136389.1	60879	ENSMUSG00000025790	Slco3a1	solute carrier organic anion transporter family, member 3a1
1268	chr8	74461402	401	*	3.962801408	2.934446156	4.557093151	-0.336728586	0.006328519	1	8.33	6.96	21.09	25.99	Nodiff	Distal Intergenic	8	74873173	74893506	20334	1	71597	ENSMUST00000034034.9	-411371	ENSMUSG00000031621	Isx	intestine specific homeobox
1269	chr17	74489433	401	*	4.797957398	4.11367085	5.260205029	-0.383730389	0.006976427	0.157687978	18.18	16.44	40.26	36.39	Nodiff	Promoter (<=1kb)	17	74489493	74492505	3013	1	67864	ENSMUST00000234939.1	0	ENSMUSG00000024072	Yipf4	Yip1 domain family, member 4
1270	chr15	74566668	401	*	3.961398351	3.195861338	4.458898954	-0.248102449	0.035111834	1	7.57	10.75	24.92	19.06	Nodiff	Promoter (2-3kb)	15	74563901	74572861	8961	1	107831	ENSMUST00000187599.1	2768	ENSMUSG00000034730	Adgrb1	adhesion G protein-coupled receptor B1
1271	chr13	74630082	401	*	3.862131817	2.659286073	4.508831316	-0.359895881	0.003222969	1	7.57	5.06	23	22.53	Nodiff	Distal Intergenic	13	74639568	74693201	53634	1	80898	ENSMUST00000169114.2	-9086	ENSMUSG00000021583	Erap1	endoplasmic reticulum aminopeptidase 1
1272	chr8	74838967	401	*	4.323678412	3.538936943	4.829106014	-0.326246691	0.012122776	0.17867371	14.39	8.85	32.59	24.26	Nodiff	Distal Intergenic	8	74873173	74893506	20334	1	71597	ENSMUST00000034034.9	-33806	ENSMUSG00000031621	Isx	intestine specific homeobox
1273	chr8	74888282	401	*	3.812134765	2.910657848	4.36270213	-0.258676855	0.022864277	1	6.82	8.22	13.42	27.73	Nodiff	Intron (ENSMUST00000034034.9/71597, intron 1 of 3)	8	74873540	74893147	19608	1	71597	ENSMUST00000174427.1	14743	ENSMUSG00000031621	Isx	intestine specific homeobox
1274	chr10	74925217	401	*	4.219759233	3.51593599	4.690745762	-0.261317181	0.034241841	0.268106342	8.33	14.55	32.59	19.06	Nodiff	Distal Intergenic	10	74967177	75016907	49731	1	14687	ENSMUST00000037813.4	-41560	ENSMUSG00000040009	Gnaz	guanine nucleotide binding protein, alpha z subunit
1275	chr10	74967743	401	*	3.87514861	3.071383023	4.388283545	-0.242329133	0.035078127	1	6.06	10.75	21.09	20.8	Nodiff	Promoter (<=1kb)	10	74967209	74991404	24196	1	14687	ENSMUST00000160421.2	535	ENSMUSG00000040009	Gnaz	guanine nucleotide binding protein, alpha z subunit
1276	chr8	75033780	401	*	5.104857164	4.577886067	5.490000724	-0.338166339	0.017452514	0.206230332	25	22.77	51.76	38.13	Nodiff	Promoter (<=1kb)	8	75033753	75052181	18429	1	21968	ENSMUST00000211869.1	28	ENSMUSG00000042870	Tom1	target of myb1 trafficking protein
1277	chr14	75058030	401	*	3.952516671	3.1654378	4.458898954	-0.257836508	0.029362811	1	9.09	8.85	24.92	19.06	Nodiff	Distal Intergenic	14	75036622	75052525	15904	1	271221	ENSMUST00000228689.1	21409	ENSMUSG00000034959	Rubcnl	RUN and cysteine rich domain containing beclin 1 interacting protein like
1278	chr8	75128853	401	*	4.170113707	3.547129805	4.603792629	-0.242841581	0.048247848	0.30483477	11.36	12.02	19.17	29.46	Nodiff	Distal Intergenic	8	75123067	75125228	2162	1	17218	ENSMUST00000211912.1	5787	ENSMUSG00000005410	Mcm5	minichromosome maintenance complex component 5
1279	chr11	75165912	401	*	4.36175546	3.790439852	4.769920797	-0.252857263	0.047723523	0.302726697	14.39	13.28	26.84	27.73	Nodiff	Promoter (1-2kb)	11	75167153	75168146	994	2	15248	ENSMUST00000131720.1	1834	ENSMUSG00000043099	Hic1	hypermethylated in cancer 1
1280	chr8	75169633	401	*	3.955426184	3.175454256	4.458898954	-0.256407482	0.030117835	1	9.85	8.22	24.92	19.06	Nodiff	Distal Intergenic	8	75213944	75224113	10170	1	75141	ENSMUST00000139848.7	-43911	ENSMUSG00000034472	Rasd2	RASD family, member 2
1281	chr1	75219224	401	*	4.370193849	3.743683819	4.80556487	-0.275102995	0.032516496	0.264332499	12.88	13.91	23	32.93	Nodiff	Promoter (<=1kb)	1	75214228	75219294	5067	2	22145	ENSMUST00000186213.6	0	ENSMUSG00000026202	Tuba4a	tubulin, alpha 4A
1282	chr8	75219652	401	*	4.069662768	3.301328427	4.568327324	-0.272623205	0.025619342	1	8.33	11.38	24.92	22.53	Nodiff	Intron (ENSMUST00000139848.7/75141, intron 2 of 2)	8	75214502	75222371	7870	1	75141	ENSMUST00000132133.1	5151	ENSMUSG00000034472	Rasd2	RASD family, member 2
1283	chr1	75246672	401	*	3.826511933	3.004207358	4.347021859	-0.238344837	0.034913032	1	9.09	6.96	26.84	13.86	Nodiff	3' UTR	1	75241409	75244927	3519	1	56812	ENSMUST00000190445.1	5264	ENSMUSG00000026203	Dnajb2	DnaJ heat shock protein family (Hsp40) member B2
1284	chr11	75277808	401	*	3.777828918	2.861139502	4.333916712	-0.263432901	0.021110956	1	7.57	6.96	23	17.33	Nodiff	Distal Intergenic	11	75301305	75342188	40884	2	68275	ENSMUST00000135770.7	63980	ENSMUSG00000000751	Rpa1	replication protein A1
1285	chr10	75326048	401	*	4.180102878	3.1654378	4.769920797	-0.395168387	0.003070236	0.116734776	9.09	8.85	26.84	27.73	Nodiff	Promoter (1-2kb)	10	75324858	75326039	1182	1	11540	ENSMUST00000217703.1	1191	ENSMUSG00000020178	Adora2a	adenosine A2a receptor
1286	chr14	75388150	401	*	4.301495091	3.554371455	4.791253565	-0.288982078	0.020465208	0.22111986	15.91	7.59	17.25	38.13	Nodiff	Intron (ENSMUST00000227736.1/ENSMUST00000227736.1, intron 1 of 4)	14	75338072	75344033	5962	1	67302	ENSMUST00000228470.1	50079	ENSMUSG00000022000	Zc3h13	zinc finger CCCH type containing 13
1287	chr9	75409718	401	*	4.683458789	4.180729764	5.055552287	-0.260550365	0.049762873	0.310173037	16.66	19.61	24.92	41.59	Nodiff	Promoter (<=1kb)	9	75386904	75410005	23102	2	50772	ENSMUST00000049355.10	0	ENSMUSG00000042688	Mapk6	mitogen-activated protein kinase 6
1288	chr2	75433222	401	*	4.499538521	3.829398116	4.955350447	-0.318172138	0.017293953	0.205941194	15.15	13.28	32.59	29.46	Nodiff	Distal Intergenic	2	75659261	75665839	6579	1	229279	ENSMUST00000111964.7	-225639	ENSMUSG00000059005	Hnrnpa3	heterogeneous nuclear ribonucleoprotein A3
1289	chr11	75669920	401	*	3.834710608	3.049122731	4.340484166	-0.234410523	0.039574301	1	8.33	8.22	24.92	15.6	Nodiff	Promoter (<=1kb)	11	75670276	75671727	1452	1	17913	ENSMUST00000155027.1	0	ENSMUSG00000017774	Myo1c	myosin IC
1290	chr15	75675680	401	*	4.071079889	3.319508939	4.562721173	-0.2725226	0.026114493	1	9.85	10.12	23	24.26	Nodiff	Promoter (2-3kb)	15	75657035	75678800	21766	2	72960	ENSMUST00000000958.8	2720	ENSMUSG00000000934	Top1mt	DNA topoisomerase 1, mitochondrial
1291	chr15	75761703	401	*	3.829914727	2.729755565	4.446775791	-0.325034797	0.006355892	1	7.57	5.69	21.09	22.53	Nodiff	Intron (ENSMUST00000100538.3/223642, intron 9 of 11)	15	75745490	75748228	2739	2	378435	ENSMUST00000062002.5	-13476	ENSMUSG00000047591	Mafa	v-maf musculoaponeurotic fibrosarcoma oncogene family, protein A (avian)
1292	chr16	75766247	401	*	3.499448874	4.170749995	2.204290553	0.218789576	0.019282875	1	15.15	20.87	5.75	3.47	Nodiff	Promoter (<=1kb)	16	75759188	75766782	7595	2	110920	ENSMUST00000137806.1	135	ENSMUSG00000032932	Hspa13	heat shock protein 70 family, member 13
1293	chr15	75823602	401	*	4.179035447	3.416598172	4.675242528	-0.296937841	0.018838885	0.214731017	10.6	10.75	26.84	24.26	Nodiff	Intron (ENSMUST00000100538.3/223642, intron 3 of 11)	15	75776983	75828209	51227	2	223642	ENSMUST00000229970.1	4207	ENSMUSG00000075600	Zc3h3	zinc finger CCCH type containing 3
1294	chr10	75936090	401	*	4.040349793	3.355196749	4.502988658	-0.241337949	0.042735106	1	12.88	7.59	21.09	24.26	Nodiff	Promoter (<=1kb)	10	75927169	75936496	9328	2	17385	ENSMUST00000219728.1	6	ENSMUSG00000000901	Mmp11	matrix metallopeptidase 11
1295	chr15	76034622	401	*	4.010160144	3.10321453	4.562721173	-0.309981215	0.011761424	1	8.33	8.85	23	24.26	Nodiff	Promoter (<=1kb)	15	76034699	76046510	11812	1	432964	ENSMUST00000230169.1	0	ENSMUSG00000102018	Iqank1	IQ motif and ankyrin repeat containing 1
1296	chr2	76113481	401	*	3.924953874	2.910657848	4.514650408	-0.318915605	0.008482572	1	6.82	8.22	24.92	20.8	Nodiff	Exon (ENSMUST00000099992.9/241489, exon 10 of 20)	2	76027665	76215394	187730	2	241489	ENSMUST00000144892.1	101513	ENSMUSG00000075270	Pde11a	phosphodiesterase 11A
1297	chr7	76127708	401	*	3.720080674	2.185401648	4.446775791	-0.404662297	0.000910027	1	5.3	3.79	21.09	22.53	Nodiff	Distal Intergenic	7	76229887	77124698	894812	1	244071	ENSMUST00000156166.7	-101779	ENSMUSG00000025754	Agbl1	ATP/GTP binding protein-like 1
1298	chr12	76221998	401	*	3.755673991	2.981550825	4.256737124	-0.224858173	0.045169335	1	7.57	8.22	19.17	19.06	Nodiff	Intron (ENSMUST00000021453.5/80384, intron 3 of 9)	12	76214486	76229464	14979	2	80384	ENSMUST00000220068.1	7066	ENSMUSG00000021056	Tex21	testis expressed gene 21
1299	chr8	76266267	401	*	3.907151634	3.1654378	4.394608647	-0.237758918	0.041052204	1	9.09	8.85	23	19.06	Nodiff	Intron (ENSMUST00000212103.1/ENSMUST00000212103.1, intron 1 of 9)	8	76899442	76908413	8972	1	110784	ENSMUST00000143284.1	-632775	ENSMUSG00000031618	Nr3c2	nuclear receptor subfamily 3, group C, member 2
1300	chr10	76329962	401	*	3.928677749	3.081443693	4.458898954	-0.268125533	0.022386517	1	10.6	6.32	24.92	19.06	Nodiff	Intron (ENSMUST00000160048.7/64451, intron 1 of 36)	10	76295242	76345232	49991	2	64451	ENSMUST00000162766.1	14870	ENSMUSG00000020231	Dip2a	disco interacting protein 2 homolog A
1301	chr11	76366598	401	*	4.015152204	3.244809624	4.514650408	-0.259437506	0.030241151	1	7.57	11.38	24.92	20.8	Nodiff	Intron (ENSMUST00000021204.3/18230, intron 1 of 7)	11	76358803	76399068	40266	2	18230	ENSMUST00000131472.1	32070	ENSMUSG00000020844	Nxn	nucleoredoxin
1302	chr12	76369377	401	*	4.543994171	3.957848578	4.959622853	-0.277554344	0.033939113	0.267896987	19.69	11.38	34.51	27.73	Nodiff	Promoter (<=1kb)	12	76348900	76369464	20565	2	109929	ENSMUST00000167011.7	0	ENSMUSG00000056459	Zbtb25	zinc finger and BTB domain containing 25
1303	chr18	76376264	401	*	4.087129036	3.12405193	4.659570884	-0.347462132	0.006258245	1	9.85	7.59	21.09	29.46	Nodiff	Distal Intergenic	18	76262492	76302642	40151	1	17126	ENSMUST00000113930.2	113773	ENSMUSG00000024563	Smad2	SMAD family member 2
1304	chr18	76391632	401	*	3.845013938	2.946194819	4.394608647	-0.270830439	0.019585856	1	9.09	6.32	23	19.06	Nodiff	Distal Intergenic	18	76262492	76302642	40151	1	17126	ENSMUST00000113930.2	129141	ENSMUSG00000024563	Smad2	SMAD family member 2
1305	chr11	76398453	401	*	4.78852065	4.155052872	5.227212632	-0.350053737	0.012134237	0.17867371	20.45	15.18	40.26	34.66	Nodiff	Promoter (<=1kb)	11	76358803	76399068	40266	2	18230	ENSMUST00000131472.1	215	ENSMUSG00000020844	Nxn	nucleoredoxin
1306	chr5	76414543	401	*	3.923551974	2.922601032	4.508831316	-0.318454165	0.008654406	1	7.57	7.59	23	22.53	Nodiff	Distal Intergenic	5	76333495	76363788	30294	2	56183	ENSMUST00000031146.2	-50756	ENSMUSG00000029236	Nmu	neuromedin U
1307	chr15	76415367	401	*	4.074067823	3.355716278	4.551443089	-0.258051725	0.033437042	1	9.09	11.38	19.17	27.73	Nodiff	Intron (ENSMUST00000161305.7/223658, intron 12 of 31)	15	76427900	76453038	25139	1	223658	ENSMUST00000161683.7	-12133	ENSMUSG00000022558	Mroh1	maestro heat-like repeat family member 1
1308	chr16	76451462	401	*	3.724327747	2.796942633	4.284249724	-0.245446138	0.026274015	1	7.57	6.32	26.84	12.13	Nodiff	Intron (ENSMUST00000207575.2/ENSMUST00000207575.2, intron 1 of 5)	16	76403251	76403652	402	2	14109	ENSMUST00000052867.8	-47811	ENSMUSG00000038274	Fau	Finkel-Biskis-Reilly murine sarcoma virus (FBR-MuSV) ubiquitously expressed (fox derived)
1309	chr5	76467663	401	*	4.388645465	3.644939539	4.876951394	-0.324664404	0.013699931	0.186270068	13.63	11.38	34.51	24.26	Nodiff	Distal Intergenic	5	76484040	76516649	32610	1	639545	ENSMUST00000191515.7	-15977	ENSMUSG00000091204	Gm7271	predicted gene 7271
1310	chr15	76497865	401	*	3.957131207	3.195861338	4.452850107	-0.248065703	0.035283739	1	7.57	10.75	23	20.8	Nodiff	Promoter (<=1kb)	15	76498236	76500518	2283	1	15499	ENSMUST00000226238.1	0	ENSMUSG00000022556	Hsf1	heat shock factor 1
1311	chr15	76519225	401	*	4.45927624	3.442203507	5.049885047	-0.456231778	0.001424266	0.088155435	9.09	12.65	40.26	25.99	Nodiff	Promoter (2-3kb)	15	76516213	76521902	5690	2	170729	ENSMUST00000164703.1	2277	ENSMUSG00000048385	Scrt1	scratch family zinc finger 1
1312	chr2	76552304	401	*	3.657425003	2.823415972	4.182523447	-0.220455237	0.043291928	1	5.3	8.85	17.25	19.06	Nodiff	Intron (ENSMUST00000077972.10/99031, intron 9 of 26)	2	76548340	76596045	47706	1	99031	ENSMUST00000184442.1	3965	ENSMUSG00000042359	Osbpl6	oxysterol binding protein-like 6
1313	chr15	76601970	401	*	4.254905796	3.659286073	4.675242528	-0.244475139	0.049746814	0.310173037	15.15	10.12	26.84	24.26	Nodiff	Promoter (<=1kb)	15	76600579	76601984	1406	2	94230	ENSMUST00000231191.1	0	ENSMUSG00000034022	Cpsf1	cleavage and polyadenylation specific factor 1
1314	chr15	76808098	401	*	4.087511197	3.205669487	4.630834616	-0.313571271	0.012027112	1	8.33	10.12	28.76	20.8	Nodiff	Intron (ENSMUST00000036176.15/223666, intron 1 of 11)	15	76765522	76817970	52449	2	223666	ENSMUST00000175843.2	9472	ENSMUSG00000033697	Arhgap39	Rho GTPase activating protein 39
1315	chr18	76984916	401	*	4.15308719	3.433882813	4.630834616	-0.264130844	0.031822505	0.262655434	8.33	13.28	28.76	20.8	Nodiff	Intron (ENSMUST00000126153.7/71206, intron 13 of 15)	18	76978461	77006872	28412	2	71206	ENSMUST00000154053.7	21556	ENSMUSG00000025420	Katnal2	katanin p60 subunit A-like 2
1316	chr15	77030303	401	*	4.397848389	3.716500768	4.858766515	-0.2927955	0.023835747	0.233445599	9.85	16.44	26.84	31.19	Nodiff	Intron (ENSMUST00000166179.8/17189, intron 1 of 3)	15	77017645	77026125	8481	2	17189	ENSMUST00000229125.1	-4179	ENSMUSG00000018893	Mb	myoglobin
1317	chr2	77061333	401	*	4.273751243	3.300788936	4.849587391	-0.394924246	0.003253912	0.119839528	12.12	7.59	23	34.66	Nodiff	Intron (ENSMUST00000049544.13/545428, intron 8 of 22)	2	77030648	77044730	14083	2	545428	ENSMUST00000179467.1	-16604	ENSMUSG00000044033	Ccdc141	coiled-coil domain containing 141
1318	chr8	77097996	401	*	3.958663228	3.215411406	4.446775791	-0.248123025	0.035934835	1	9.09	9.49	21.09	22.53	Nodiff	Intron (ENSMUST00000109913.8/110784, intron 3 of 8)	8	77128013	77185872	57860	1	110784	ENSMUST00000126697.1	-29617	ENSMUSG00000031618	Nr3c2	nuclear receptor subfamily 3, group C, member 2
1319	chr5	77164140	401	*	3.682983323	2.716096206	4.256737124	-0.262540809	0.01924444	1	6.82	6.32	19.17	19.06	Nodiff	Distal Intergenic	5	77205112	77211205	6094	2	69982	ENSMUST00000121825.1	46665	ENSMUSG00000053030	Spink2	serine peptidase inhibitor, Kazal type 2
1320	chr18	77196637	401	*	4.817397974	4.037862444	5.320691428	-0.444824787	0.002463049	0.108097726	18.94	13.91	38.34	41.59	Nodiff	Intron (ENSMUST00000075290.7/225742, intron 1 of 7)	18	77185853	77255450	69598	1	225742	ENSMUST00000079618.10	10785	ENSMUSG00000025425	St8sia5	ST8 alpha-N-acetyl-neuraminide alpha-2,8-sialyltransferase 5
1321	chr8	77217477	401	*	3.95621644	3.049122731	4.508831316	-0.297747484	0.013758389	1	8.33	8.22	23	22.53	Nodiff	3' UTR	8	77128013	77185872	57860	1	110784	ENSMUST00000126697.1	89465	ENSMUSG00000031618	Nr3c2	nuclear receptor subfamily 3, group C, member 2
1322	chr10	77243061	401	*	3.697163283	2.770753777	4.256737124	-0.25282516	0.023932278	1	6.06	7.59	19.17	19.06	Nodiff	Distal Intergenic	10	77259218	77269575	10358	1	80294	ENSMUST00000020493.8	-15757	ENSMUSG00000020260	Pofut2	protein O-fucosyltransferase 2
1323	chr10	77258987	401	*	4.728172532	4.144893262	5.14236768	-0.28603398	0.031649465	0.262279501	18.94	16.44	49.84	20.8	Nodiff	Promoter (<=1kb)	10	77257776	77259223	1448	2	100169878	ENSMUST00000105408.3	0	ENSMUSG00000078444	Gm10941	predicted gene 10941
1324	chr15	77306666	401	*	4.491825691	3.873497953	4.923260836	-0.285502062	0.029218909	0.253103747	16.66	12.65	36.42	24.26	Nodiff	Promoter (<=1kb)	15	77078990	77306928	227939	2	93686	ENSMUST00000171751.9	0	ENSMUSG00000033565	Rbfox2	RNA binding protein, fox-1 homolog (C. elegans) 2
1325	chr14	77451834	401	*	4.052017641	3.254291654	4.562721173	-0.280937896	0.021590325	1	8.33	10.75	23	24.26	Nodiff	Intron (ENSMUST00000022589.8/239188, intron 5 of 18)	14	77480107	77501440	21334	2	629678	ENSMUST00000163416.1	49206	ENSMUSG00000067973	Gm6994	predicted gene 6994
1326	chr14	77644889	401	*	4.159876151	3.337463192	4.680428806	-0.313164351	0.013380134	0.185119177	11.36	8.85	28.76	22.53	Nodiff	Intron (ENSMUST00000022589.8/239188, intron 14 of 18)	14	77572856	77579274	6419	1	239188	ENSMUST00000228845.1	72034	ENSMUSG00000022012	Enox1	ecto-NOX disulfide-thiol exchanger 1
1327	chr8	77688150	401	*	4.102555569	3.301328427	4.614670324	-0.291733304	0.018706623	1	8.33	11.38	23	25.99	Nodiff	Intron (ENSMUST00000153937.1/ENSMUST00000153937.1, intron 4 of 7)	8	77663031	77724436	61406	2	13617	ENSMUST00000034029.7	35886	ENSMUSG00000031616	Ednra	endothelin receptor type A
1328	chr10	77760558	401	*	4.058137326	3.399103934	4.508831316	-0.236746125	0.047873078	1	12.88	8.22	23	22.53	Nodiff	Promoter (<=1kb)	10	77758990	77759682	693	2	100041250	ENSMUST00000168997.1	-877	ENSMUSG00000094120	Gm3233	predicted gene 3233
1329	chr10	77818434	401	*	4.587559567	3.499612406	5.200685433	-0.550375531	0.000376679	0.05207949	10.6	12.02	44.09	29.46	Nodiff	Intron (ENSMUST00000092366.3/252974, intron 1 of 11)	10	77814682	77815404	723	1	100040299	ENSMUST00000220062.1	3753	ENSMUSG00000112600	Gm2696	predicted gene 2696
1330	chr8	77818883	401	*	3.962347289	3.10321453	4.497122241	-0.283230295	0.018215539	1	8.33	8.85	19.17	25.99	Nodiff	Distal Intergenic	8	77669694	77724464	54771	2	13617	ENSMUST00000146561.1	-94420	ENSMUSG00000031616	Ednra	endothelin receptor type A
1331	chr10	77846933	401	*	4.051971712	3.070117283	4.630834616	-0.298610432	0.01113725	1	13.63	3.16	28.76	20.8	Nodiff	Promoter (<=1kb)	10	77846803	77847303	501	1	102639995	ENSMUST00000218749.1	131	ENSMUSG00000112653	Gm36176	predicted gene, 36176
1332	chr10	77864462	401	*	4.141994416	3.458702298	4.603792629	-0.259759151	0.034874457	0.268633758	10.6	11.38	19.17	29.46	Nodiff	Promoter (<=1kb)	10	77864582	77868001	3420	1	252974	ENSMUST00000125241.1	0	ENSMUSG00000069581	Tspear	thrombospondin type laminin G domain and EAR repeats
1333	chr8	77892537	401	*	3.892343159	2.946194819	4.458898954	-0.291823262	0.013579212	1	9.09	6.32	24.92	19.06	Nodiff	Distal Intergenic	8	77669694	77724464	54771	2	13617	ENSMUST00000146561.1	-168074	ENSMUSG00000031616	Ednra	endothelin receptor type A
1334	chr18	78046072	401	*	3.906204611	3.015403579	4.452850107	-0.279966756	0.017589197	1	9.85	6.32	23	20.8	Nodiff	Exon (ENSMUST00000170760.2/620235, exon 5 of 6)	18	78043614	78057395	13782	2	620235	ENSMUST00000170760.2	10923	ENSMUSG00000091055	Siglec15	sialic acid binding Ig-like lectin 15
1335	chr18	78058579	401	*	3.736901956	2.898614968	4.263664618	-0.233364506	0.036626139	1	6.06	8.85	21.09	17.33	Nodiff	Promoter (1-2kb)	18	78043614	78057395	13782	2	620235	ENSMUST00000170760.2	-1185	ENSMUSG00000091055	Siglec15	sialic acid binding Ig-like lectin 15
1336	chr7	78070440	401	*	3.824374373	2.885751437	4.388283545	-0.278129838	0.016304	1	9.09	5.69	21.09	20.8	Nodiff	Distal Intergenic	7	78247388	78261887	14500	2	18213	ENSMUST00000205868.1	191047	ENSMUSG00000059146	Ntrk3	neurotrophic tyrosine kinase, receptor, type 3
1337	chr11	78170788	401	*	4.173795939	3.547129805	4.609241728	-0.246115394	0.046236515	0.298504511	11.36	12.02	21.09	27.73	Nodiff	Promoter (<=1kb)	11	78168972	78169828	857	2	140859	ENSMUST00000147798.1	-961	ENSMUSG00000017405	Nek8	NIMA (never in mitosis gene a)-related expressed kinase 8
1338	chr11	78178030	401	*	4.579165154	3.963640346	5.009244397	-0.284313785	0.028706634	0.251290678	20.45	10.75	21.09	43.32	Nodiff	Promoter (<=1kb)	11	78178130	78179622	1493	1	68385	ENSMUST00000147819.7	0	ENSMUSG00000019437	Tlcd1	TLC domain containing 1
1339	chr8	78196302	401	*	3.155346424	3.910304233	1.476894802	0.18880875	0.017633747	1	17.42	12.65	3.83	1.73	Nodiff	Distal Intergenic	8	78213297	78220975	7679	1	73301	ENSMUST00000117845.7	-16595	ENSMUSG00000037101	Ttc29	tetratricopeptide repeat domain 29
1340	chr11	78207245	401	*	3.825376645	3.049122731	4.327319225	-0.235671629	0.039333811	1	8.33	8.22	21.09	19.06	Nodiff	Promoter (2-3kb)	11	78204427	78205091	665	1	216974	ENSMUST00000124772.1	2819	ENSMUSG00000044122	Proca1	protein interacting with cyclin A1
1341	chr8	78270402	401	*	4.285064041	3.515006017	4.784444222	-0.299482834	0.017453835	0.206230332	15.91	6.96	32.59	22.53	Nodiff	Intron (ENSMUST00000049395.14/73301, intron 7 of 13)	8	78251491	78276829	25339	1	73301	ENSMUST00000143157.1	18912	ENSMUSG00000037101	Ttc29	tetratricopeptide repeat domain 29
1342	chr8	78304715	401	*	4.234757162	3.608436345	4.670037539	-0.249291892	0.045395863	0.29722285	9.85	14.55	24.92	25.99	Nodiff	Intron (ENSMUST00000049395.14/73301, intron 9 of 13)	8	78251491	78276829	25339	1	73301	ENSMUST00000143157.1	53225	ENSMUSG00000037101	Ttc29	tetratricopeptide repeat domain 29
1343	chr8	78324336	401	*	3.815613849	3.015403579	4.327319225	-0.239148822	0.035360706	1	9.85	6.32	21.09	19.06	Nodiff	Intron (ENSMUST00000049395.14/73301, intron 10 of 13)	8	78390982	78393774	2793	1	73301	ENSMUST00000124713.1	-66246	ENSMUSG00000037101	Ttc29	tetratricopeptide repeat domain 29
1344	chr11	78328530	401	*	4.574231833	3.934793904	5.015754612	-0.294496246	0.025717737	0.240734079	12.88	17.71	42.17	22.53	Nodiff	Promoter (<=1kb)	11	78328415	78342782	14368	1	276846	ENSMUST00000048073.8	116	ENSMUSG00000041958	Pigs	phosphatidylinositol glycan anchor biosynthesis, class S
1345	chr10	78345245	401	*	4.208920599	3.318976204	4.755249679	-0.33536406	0.008353124	0.161371846	13.63	6.32	21.09	32.93	Nodiff	Intron (ENSMUST00000001240.11/28169, intron 1 of 9)	10	78340150	78340207	58	2	102465765	ENSMUST00000184079.1	-5039	ENSMUSG00000098885	Mir7659	microRNA 7659
1346	chr8	78398779	401	*	4.024248011	3.155351315	4.562721173	-0.300201562	0.014493898	1	8.33	9.49	23	24.26	Nodiff	Distal Intergenic	8	78390982	78393774	2793	1	73301	ENSMUST00000124713.1	7798	ENSMUSG00000037101	Ttc29	tetratricopeptide repeat domain 29
1347	chr9	78448338	401	*	4.51678119	3.910304233	4.942456787	-0.290719598	0.027523301	0.247895988	17.42	12.65	26.84	34.66	Nodiff	Promoter (<=1kb)	9	78448213	78450472	2260	1	68291	ENSMUST00000150850.1	126	ENSMUSG00000032342	Mto1	mitochondrial tRNA translation optimization 1
1348	chr15	78484108	401	*	3.814290524	3.027166008	4.320691428	-0.233953409	0.039719752	1	6.82	9.49	19.17	20.8	Nodiff	Intron (ENSMUST00000089398.8/16185, intron 8 of 9)	15	78481324	78493756	12433	2	16185	ENSMUST00000163494.2	9248	ENSMUSG00000068227	Il2rb	interleukin 2 receptor, beta chain
1349	chr17	78515143	401	*	4.197169534	3.37322823	4.718324232	-0.325454263	0.011378154	0.172819777	10.6	10.12	24.92	27.73	Nodiff	Intron (ENSMUST00000024880.10/74199, intron 1 of 13)	17	78508172	78627408	119237	1	74199	ENSMUST00000232859.1	6972	ENSMUSG00000024076	Vit	vitrin
1350	chr9	78545851	401	*	4.317943201	3.328513995	4.899364821	-0.372973185	0.004417805	0.13597058	10.6	9.49	44.09	15.6	Nodiff	Intron (ENSMUST00000052441.11/235504, intron 9 of 10)	9	78536506	78588015	51510	2	235504	ENSMUST00000117645.7	41764	ENSMUSG00000049624	Slc17a5	solute carrier family 17 (anion/sugar transporter), member 5
1351	chr8	78552017	401	*	4.150184711	3.355716278	4.659570884	-0.299807995	0.016954528	0.204183151	9.09	11.38	21.09	29.46	Nodiff	Intron (ENSMUST00000211332.1/76775, intron 4 of 10)	8	78577751	78734002	156252	1	76775	ENSMUST00000210703.1	-25334	ENSMUSG00000031684	Slc10a7	solute carrier family 10 (sodium/bile acid cotransporter family), member 7
1352	chr17	78595805	401	*	4.577366486	3.491617215	5.189815701	-0.555359521	0.000354917	0.050675896	9.85	12.65	38.34	34.66	Nodiff	Intron (ENSMUST00000024880.10/74199, intron 7 of 13)	17	78573945	78577571	3627	1	74199	ENSMUST00000232864.1	21861	ENSMUSG00000024076	Vit	vitrin
1353	chr8	78678351	401	*	3.860974796	3.037538677	4.381930591	-0.246266641	0.030337526	1	11.36	5.06	19.17	22.53	Nodiff	Intron (ENSMUST00000211332.1/76775, intron 6 of 10)	8	78697174	78728576	31403	1	76775	ENSMUST00000210132.1	-18423	ENSMUSG00000031684	Slc10a7	solute carrier family 10 (sodium/bile acid cotransporter family), member 7
1354	chr11	78695737	401	*	3.9816877	3.26371177	4.458898954	-0.240865315	0.041715062	1	9.09	10.12	24.92	19.06	Nodiff	Promoter (<=1kb)	11	78617272	78696494	79223	2	18099	ENSMUST00000165271.1	357	ENSMUSG00000017376	Nlk	nemo like kinase
1355	chr8	78778214	401	*	4.088338506	3.36398245	4.568327324	-0.258859069	0.031912268	1	13.63	6.96	24.92	22.53	Nodiff	Exon (ENSMUST00000209348.1/ENSMUST00000209348.1, exon 1 of 1)	8	78808037	78810210	2174	2	78651	ENSMUST00000126174.1	31596	ENSMUSG00000031683	Lsm6	LSM6 homolog, U6 small nuclear RNA and mRNA degradation associated
1356	chr12	78940958	401	*	4.104763989	3.015403579	4.718324232	-0.397907529	0.00247359	1	9.85	6.32	24.92	27.73	Nodiff	Distal Intergenic	12	78888691	78906964	18274	2	27260	ENSMUST00000021544.7	-33995	ENSMUSG00000021118	Plek2	pleckstrin 2
1357	chr15	79089226	401	*	3.784764762	2.922601032	4.320691428	-0.253104172	0.026677981	1	7.57	7.59	19.17	20.8	Nodiff	Exon (ENSMUST00000040518.5/223691, exon 11 of 13)	15	79083049	79094405	11357	1	223691	ENSMUST00000230032.1	6178	ENSMUSG00000033047	Eif3l	eukaryotic translation initiation factor 3, subunit L
1358	chr8	79112487	401	*	4.274117209	3.154754367	4.896769235	-0.449245597	0.001182478	0.080839747	12.12	5.69	24.92	34.66	Nodiff	Intron (ENSMUST00000098614.8/622675, intron 5 of 14)	8	79118327	79193766	75440	1	622675	ENSMUST00000148713.7	-5440	ENSMUSG00000071064	Zfp827	zinc finger protein 827
1359	chr9	79166802	401	*	3.500425106	2.442203507	4.104284126	-0.250332184	0.019294653	1	4.54	6.32	15.34	19.06	Nodiff	Intron (ENSMUST00000216797.1/ENSMUST00000216797.1, intron 1 of 1)	9	79444037	79519302	75266	2	100038575	ENSMUST00000217201.1	352100	ENSMUSG00000111765	Gm10635	predicted gene 10635
1360	chr8	79202614	401	*	4.052561343	3.355716278	4.520446123	-0.243843704	0.042227541	1	9.09	11.38	26.84	19.06	Nodiff	Distal Intergenic	8	79178975	79189761	10787	1	622675	ENSMUST00000129613.1	23640	ENSMUSG00000071064	Zfp827	zinc finger protein 827
1361	chr12	79280150	401	*	4.084439192	3.337989145	4.573911775	-0.261000199	0.031301788	1	7.57	12.65	26.84	20.8	Nodiff	Exon (ENSMUST00000021547.7/211978, exon 11 of 42)	12	79251423	79268413	16991	2	211978	ENSMUST00000219912.1	-11738	ENSMUSG00000066440	Zfyve26	zinc finger, FYVE domain containing 26
1362	chr8	79302452	401	*	3.946843678	3.175454256	4.446775791	-0.2552281	0.030833238	1	9.85	8.22	21.09	22.53	Nodiff	Intron (ENSMUST00000181030.2/234479, intron 2 of 2)	8	79295368	79305795	10428	1	234479	ENSMUST00000209627.1	7085	NA	Gm4890	predicted gene 4890
1363	chr8	79342826	401	*	3.83656434	3.071383023	4.333916712	-0.223478184	0.047849904	1	6.06	10.75	23	17.33	Nodiff	3' UTR	8	79343673	79350051	6379	2	17125	ENSMUST00000210678.1	6825	ENSMUSG00000031681	Smad1	SMAD family member 1
1364	chr8	79377172	401	*	4.168607931	3.355196749	4.685596506	-0.303858098	0.015238505	0.194752846	12.88	7.59	30.67	20.8	Nodiff	Intron (ENSMUST00000066091.13/17125, intron 1 of 6)	8	79349727	79356678	6952	2	17125	ENSMUST00000215983.1	-20495	ENSMUSG00000031681	Smad1	SMAD family member 1
1365	chr15	79411705	401	*	3.922817961	4.53138728	2.849587391	0.262706155	0.015978123	1	23.48	22.77	5.75	8.66	Nodiff	Distal Intergenic	15	79360684	79403569	42886	2	223693	ENSMUST00000074991.9	-8137	ENSMUSG00000009035	Tmem184b	transmembrane protein 184b
1366	chr18	79486681	401	*	4.075750812	3.205669487	4.614670324	-0.311799906	0.012462589	1	8.33	10.12	23	25.99	Nodiff	Distal Intergenic	18	78750380	79109391	359012	2	240427	ENSMUST00000025430.10	-377291	ENSMUSG00000024548	Setbp1	SET binding protein 1
1367	chr15	79546527	401	*	4.503096294	3.916641799	4.918879213	-0.275196003	0.035851518	0.272640357	14.39	15.81	34.51	25.99	Nodiff	Promoter (<=1kb)	15	79527736	79546741	19006	2	67040	ENSMUST00000054014.8	0	ENSMUSG00000055065	Ddx17	DEAD box helicase 17
1368	chr12	79660002	401	*	3.795575996	2.508030999	4.464922547	-0.343465389	0.00361497	1	3.79	7.59	26.84	17.33	Nodiff	Intron (ENSMUST00000171210.2/19363, intron 8 of 10)	12	79917019	79924733	7715	2	77290	ENSMUST00000218818.1	264331	ENSMUSG00000112765	9430078K24Rik	RIKEN cDNA 9430078K24 gene
1369	chr8	79711501	401	*	4.831480271	4.134964291	5.299218239	-0.37770953	0.007597544	0.159372613	13.63	21.5	44.09	34.66	Nodiff	Promoter (<=1kb)	8	79683462	79711740	28279	2	24015	ENSMUST00000080536.7	0	ENSMUSG00000058355	Abce1	ATP-binding cassette, sub-family E (OABP), member 1
1370	chr14	79770373	401	*	4.284966738	3.652130639	4.723358192	-0.265569249	0.035886685	0.272640357	14.39	10.75	26.84	25.99	Nodiff	Promoter (<=1kb)	14	79769982	79772691	2710	1	102633266	ENSMUST00000193759.1	392	ENSMUSG00000102774	Gm9748	predicted gene 9748
1371	chr7	79812419	401	*	4.297831984	3.701897722	4.718324232	-0.250999699	0.045688057	0.298188102	15.91	10.12	24.92	27.73	Nodiff	Promoter (1-2kb)	7	79810727	79813439	2713	1	17293	ENSMUST00000107394.2	1693	ENSMUSG00000030543	Mesp2	mesoderm posterior 2
1372	chr7	79879368	401	*	4.074566047	3.26371177	4.590536589	-0.275822811	0.022702258	1	9.09	10.12	32.59	15.6	Nodiff	3' UTR	7	79842056	79861059	19004	2	16790	ENSMUST00000206235.1	-18310	ENSMUSG00000039062	Anpep	alanyl (membrane) aminopeptidase
1373	chr7	79954798	401	*	4.155254861	3.37322823	4.659570884	-0.299721412	0.017203139	0.205941194	10.6	10.12	21.09	29.46	Nodiff	Distal Intergenic	7	79925361	79935359	9999	2	70420	ENSMUST00000048731.5	-19440	ENSMUSG00000039043	Arpin	actin-related protein 2/3 complex inhibitor
1374	chr8	79985898	401	*	3.905732319	3.175454256	4.388283545	-0.235801432	0.042540761	1	9.85	8.22	21.09	20.8	Nodiff	Intron (ENSMUST00000155850.2/15245, intron 3 of 5)	8	79965851	79990349	24499	2	15245	ENSMUST00000155850.2	4051	ENSMUSG00000064325	Hhip	Hedgehog-interacting protein
1375	chr12	79989225	401	*	4.318006106	3.66682493	4.765046982	-0.278160077	0.029926999	0.255850719	12.12	13.28	24.92	29.46	Nodiff	Distal Intergenic	12	79917845	79936264	18420	2	77290	ENSMUST00000219857.1	-52962	ENSMUSG00000112765	9430078K24Rik	RIKEN cDNA 9430078K24 gene
1376	chr10	79990945	401	*	4.41362431	3.736935922	4.872426618	-0.300287883	0.021822501	0.225617379	12.12	14.55	32.59	25.99	Nodiff	Promoter (2-3kb)	10	79988623	79994684	6062	1	12798	ENSMUST00000105374.1	2323	ENSMUSG00000004665	Cnn2	calponin 2
1377	chr9	79991263	401	*	4.393068795	3.300788936	5.007524601	-0.479458837	0.000880654	0.073974599	12.12	7.59	38.34	25.99	Nodiff	Intron (ENSMUST00000217264.1/70598, intron 1 of 1)	9	79815051	79977804	162754	2	70598	ENSMUST00000093811.10	-13460	ENSMUSG00000034898	Filip1	filamin A interacting protein 1
1378	chr12	80071898	401	*	4.024683061	2.992923566	4.620078569	-0.355248957	0.004980183	1	8.33	7.59	24.92	24.26	Nodiff	Intron (ENSMUST00000218323.1/ENSMUST00000218323.1, intron 1 of 1)	12	80108756	80112994	4239	2	12192	ENSMUST00000219642.1	40696	ENSMUSG00000021127	Zfp36l1	zinc finger protein 36, C3H type-like 1
1379	chr17	80121270	401	*	3.971781078	3.004207358	4.545770812	-0.314513383	0.009504557	1	9.09	6.96	17.25	29.46	Nodiff	Distal Intergenic	17	80127471	80185101	57631	1	319625	ENSMUST00000039205.10	-5801	ENSMUSG00000035473	Galm	galactose mutarotase
1380	chr10	80131510	401	*	4.602117432	4.06029581	4.99509088	-0.268669807	0.042500031	0.29157052	14.39	18.97	32.59	31.19	Nodiff	Promoter (2-3kb)	10	80132536	80134681	2146	2	100503659	ENSMUST00000146180.1	2771	ENSMUSG00000035640	Cbarp	calcium channel, voltage-dependent, beta subunit associated regulatory protein
1381	chr10	80139141	401	*	4.655760907	4.021296781	5.094926518	-0.313658607	0.020035379	0.218412518	16.66	15.81	44.09	24.26	Nodiff	Promoter (<=1kb)	10	80130551	80139365	8815	2	100503659	ENSMUST00000105369.7	0	ENSMUSG00000035640	Cbarp	calcium channel, voltage-dependent, beta subunit associated regulatory protein
1382	chr18	80200336	401	*	4.140458987	3.25373428	4.685596506	-0.323454055	0.010120203	0.170872396	12.12	6.96	30.67	20.8	Nodiff	Promoter (<=1kb)	18	80192265	80200658	8394	2	68731	ENSMUST00000025462.6	0	ENSMUSG00000024570	Rbfa	ribosome binding factor A
1383	chr7	80220109	401	*	4.494804526	3.702306284	5.003391923	-0.368694743	0.007022625	0.157712377	12.12	13.91	36.42	27.73	Nodiff	Exon (ENSMUST00000032754.8/20352, exon 11 of 15)	7	80227832	80230360	2529	2	23991	ENSMUST00000206211.1	9851	ENSMUSG00000030538	Cib1	calcium and integrin binding 1 (calmyrin)
1384	chr8	80250167	401	*	4.710880074	4.200484555	5.087137171	-0.267968022	0.045249834	0.296943039	19.69	17.08	40.26	27.73	Nodiff	Distal Intergenic	8	79965853	80058006	92154	2	15245	ENSMUST00000079038.3	-192162	ENSMUSG00000064325	Hhip	Hedgehog-interacting protein
1385	chr10	80325348	401	*	4.41929378	3.659286073	4.914484242	-0.339517783	0.010744667	0.171406431	15.15	10.12	32.59	27.73	Nodiff	Promoter (2-3kb)	10	80321287	80323127	1841	2	18551	ENSMUST00000130521.1	-2222	ENSMUSG00000020131	Pcsk4	proprotein convertase subtilisin/kexin type 4
1386	chr7	80326020	401	*	4.372122282	3.729755565	4.815027473	-0.283929853	0.027975367	0.248951496	15.15	11.38	26.84	29.46	Nodiff	Promoter (1-2kb)	7	80316743	80324454	7712	2	269955	ENSMUST00000148001.7	-1567	ENSMUSG00000038930	Rccd1	RCC1 domain containing 1
1387	chr10	80361673	401	*	4.265871752	3.10321453	4.901218422	-0.48524683	0.000724484	0.0688648	8.33	8.85	26.84	32.93	Nodiff	Promoter (2-3kb)	10	80359270	80360785	1516	1	216166	ENSMUST00000146826.1	2404	ENSMUSG00000035486	Plk5	polo like kinase 5
1388	chr12	80380308	401	*	3.803254438	2.783907629	4.394608647	-0.295774703	0.011299165	1	6.82	6.96	23	19.06	Nodiff	Intron (ENSMUST00000054145.7/320808, intron 5 of 8)	12	80366592	80376692	10101	2	320808	ENSMUST00000218728.1	-3617	ENSMUSG00000049106	Dcaf5	DDB1 and CUL4 associated factor 5
1389	chr10	80540251	401	*	4.085536625	3.328513995	4.579474693	-0.271630143	0.026266924	1	10.6	9.49	28.76	19.06	Nodiff	Promoter (1-2kb)	10	80519673	80539124	19452	2	67331	ENSMUST00000220326.1	-1128	ENSMUSG00000003341	Atp8b3	ATPase, class I, type 8B, member 3
1390	chr18	80631034	401	*	4.108206166	3.175454256	4.670037539	-0.344779855	0.006992926	1	9.85	8.22	24.92	25.99	Nodiff	Intron (ENSMUST00000167977.7/18018, intron 9 of 9)	18	80607390	80608975	1586	2	18018	ENSMUST00000237776.1	-22060	ENSMUSG00000033016	Nfatc1	nuclear factor of activated T cells, cytoplasmic, calcineurin dependent 1
1391	chr17	80652004	401	*	3.994884551	2.848674271	4.625466616	-0.38021886	0.002869713	1	6.82	7.59	26.84	22.53	Nodiff	Intron (ENSMUST00000112389.8/225028, intron 6 of 34)	17	80580517	80624986	44470	2	225028	ENSMUST00000234585.1	-27019	ENSMUSG00000024242	Map4k3	mitogen-activated protein kinase kinase kinase kinase 3
1392	chr10	80656413	401	*	4.547777557	3.790439852	5.041847989	-0.367559551	0.007572688	0.159372613	14.39	13.28	36.42	29.46	Nodiff	Promoter (<=1kb)	10	80642617	80656494	13878	2	208198	ENSMUST00000126980.7	0	ENSMUSG00000003344	Btbd2	BTB (POZ) domain containing 2
1393	chr10	80686614	401	*	4.133323427	3.071383023	4.738355536	-0.373254998	0.003863119	0.128861984	6.06	10.75	32.59	20.8	Nodiff	3' UTR	10	80691218	80693736	2519	2	208228	ENSMUST00000220138.1	6722	ENSMUSG00000003348	Mob3a	MOB kinase activator 3A
1394	chr2	80707579	401	*	4.094052826	3.215411406	4.636182716	-0.311922583	0.012326532	1	9.09	9.49	30.67	19.06	Nodiff	Exon (ENSMUST00000104216.1/ENSMUST00000104216.1, exon 1 of 1)	2	80644204	80653414	9211	1	69482	ENSMUST00000127926.1	63376	ENSMUSG00000026999	Nup35	nucleoporin 35
1395	chr10	80719014	401	*	4.227207576	3.523797902	4.69801088	-0.268337657	0.030377031	0.257616547	9.09	13.91	17.25	34.66	Nodiff	Promoter (<=1kb)	10	80714568	80718986	4419	2	11776	ENSMUST00000218125.1	-29	ENSMUSG00000020198	Ap3d1	adaptor-related protein complex 3, delta 1 subunit
1396	chr17	80865602	401	*	4.144260676	3.417096057	4.625466616	-0.257940405	0.033996696	0.267896987	6.82	14.55	26.84	22.53	Nodiff	Distal Intergenic	17	80896793	80933045	36253	1	320784	ENSMUST00000220322.1	-30791	ENSMUSG00000112121	C230072F16Rik	RIKEN cDNA C230072F16 gene
1397	chr7	80888814	401	*	4.374767564	3.630448905	4.863334269	-0.327923638	0.013116714	0.184709701	12.12	12.65	28.76	29.46	Nodiff	Distal Intergenic	7	80893700	80900504	6805	2	71968	ENSMUST00000147589.7	11290	ENSMUSG00000025722	Wdr73	WD repeat domain 73
1398	chr10	81010337	401	*	4.03745305	3.319508939	4.514650408	-0.252875193	0.035854721	1	9.85	10.12	24.92	20.8	Nodiff	Intron (ENSMUST00000092285.9/14708, intron 1 of 3)	10	80951712	81014913	63202	2	14708	ENSMUST00000126317.1	4176	ENSMUSG00000048240	Gng7	guanine nucleotide binding protein (G protein), gamma 7
1399	chr15	81010693	401	*	4.212753283	3.539394354	4.670037539	-0.26843629	0.032458404	0.264332499	10.6	12.65	24.92	25.99	Nodiff	Promoter (<=1kb)	15	81010725	81011741	1017	1	105835	ENSMUST00000132039.7	0	ENSMUSG00000042303	Sgsm3	small G protein signaling modulator 3
1400	chr10	81305746	401	*	3.910801617	3.01606105	4.458898954	-0.27301029	0.019993081	1	6.06	10.12	24.92	19.06	Nodiff	3' UTR	10	81310688	81313440	2753	1	18717	ENSMUST00000161719.1	-4542	ENSMUSG00000034902	Pip5k1c	phosphatidylinositol-4-phosphate 5-kinase, type 1 gamma
1401	chr10	81378308	401	*	4.890367912	4.215411406	5.348381213	-0.397358403	0.005841315	0.145039652	18.18	18.97	36.42	45.06	Nodiff	Promoter (<=1kb)	10	81366222	81378516	12295	2	56371	ENSMUST00000140901.7	0	ENSMUSG00000020235	Fzr1	fizzy and cell division cycle 20 related 1
1402	chr17	81414139	401	*	3.961227664	3.195280922	4.458898954	-0.250317813	0.032986405	1	11.36	6.96	24.92	19.06	Nodiff	Intron (ENSMUST00000234131.1/20541, intron 6 of 7)	17	81388691	81649607	260917	2	20541	ENSMUST00000086538.9	235068	ENSMUSG00000054640	Slc8a1	solute carrier family 8 (sodium/calcium exchanger), member 1
1403	chr10	81455404	401	*	4.235781853	2.946194819	4.905653929	-0.535639153	0.000307216	0.048815191	9.09	6.32	28.76	31.19	Loss	Promoter (<=1kb)	10	81400953	81455635	54683	2	18029	ENSMUST00000221817.1	0	ENSMUSG00000055053	Nfic	nuclear factor I/C
1404	chr7	81473264	401	*	4.251292575	3.637712415	4.680428806	-0.251008977	0.045141046	0.296943039	12.88	12.02	28.76	22.53	Nodiff	Exon (ENSMUST00000082090.14/11775, exon 12 of 26)	7	81477123	81478410	1288	2	11775	ENSMUST00000125634.1	4746	ENSMUSG00000062444	Ap3b2	adaptor-related protein complex 3, beta 2 subunit
1405	chr10	81560032	401	*	4.129791353	3.355716278	4.630834616	-0.284959089	0.021730157	0.225562644	9.09	11.38	28.76	20.8	Nodiff	Promoter (<=1kb)	10	81559494	81566362	6869	1	14797	ENSMUST00000002518.8	539	ENSMUSG00000054452	Tle5	TLE family member 5, transcriptional modulator
1406	chr13	81657503	401	*	4.364168154	3.673908031	4.829106014	-0.298720623	0.021493555	0.225216913	12.88	12.65	32.59	24.26	Nodiff	Promoter (<=1kb)	13	81657663	81672871	15209	1	80289	ENSMUST00000224300.1	0	ENSMUSG00000035840	Lysmd3	LysM, putative peptidoglycan-binding, domain containing 3
1407	chr18	81664213	401	*	4.090994734	3.346879939	4.579474693	-0.262285209	0.030897227	1	8.33	12.02	28.76	19.06	Nodiff	Distal Intergenic	18	81992010	81992080	71	2	100628596	ENSMUST00000175295.1	327467	ENSMUSG00000093036	Mir5127	microRNA 5127
1408	chr15	81675166	401	*	4.052409215	3.32904322	4.531968168	-0.233611814	0.046327719	1	6.82	13.28	30.67	15.6	Nodiff	Promoter (<=1kb)	15	81675522	81677294	1773	1	214669	ENSMUST00000174497.1	0	ENSMUSG00000022394	L3mbtl2	L3MBTL2 polycomb repressive complex 1 subunit
1409	chr7	81789214	401	*	4.451692626	3.873497953	4.863334269	-0.268488564	0.038693586	0.280516653	16.66	12.65	28.76	29.46	Nodiff	Promoter (<=1kb)	7	81782182	81789478	7297	2	67290	ENSMUST00000026092.8	0	ENSMUSG00000025102	3110040N11Rik	RIKEN cDNA 3110040N11 gene
1410	chr8	81805444	401	*	4.468529889	3.810240024	4.918879213	-0.300864313	0.02251832	0.228103858	12.88	15.18	34.51	25.99	Nodiff	Intron (ENSMUST00000213285.1/234515, intron 8 of 24)	8	81773113	82069002	295890	1	234515	ENSMUST00000170160.7	32332	ENSMUSG00000037940	Inpp4b	inositol polyphosphate-4-phosphatase, type II
1411	chr12	81811249	401	*	3.576661848	2.716096206	4.111981686	-0.222299767	0.039485083	1	6.82	6.32	17.25	17.33	Nodiff	Distal Intergenic	12	81721010	81781175	60166	2	338372	ENSMUST00000035987.8	-30075	ENSMUSG00000042724	Map3k9	mitogen-activated protein kinase kinase kinase 9
1412	chr15	81960577	401	*	4.433020875	3.835728025	4.854184253	-0.274138332	0.03456996	0.268106342	15.91	12.65	24.92	32.93	Nodiff	Promoter (<=1kb)	15	81951108	81960842	9735	2	29858	ENSMUST00000229385.1	0	ENSMUSG00000022474	Pmm1	phosphomannomutase 1
1413	chr15	82212225	401	*	4.710140877	4.059977038	5.156706318	-0.326853905	0.015717069	0.196851673	18.18	15.18	21.09	50.26	Nodiff	Promoter (<=1kb)	15	82206168	82212815	6648	2	435145	ENSMUST00000179269.2	190	ENSMUSG00000096883	Shisa8	shisa family member 8
1414	chr15	82224268	401	*	4.12355496	3.37322823	4.614670324	-0.283239669	0.022772464	0.2290109	10.6	10.12	23	25.99	Nodiff	Promoter (<=1kb)	15	82221743	82224353	2611	2	72049	ENSMUST00000089161.9	0	ENSMUSG00000068105	Tnfrsf13c	tumor necrosis factor receptor superfamily, member 13c
1415	chr15	82285949	401	*	3.918065099	2.702306284	4.568327324	-0.378786587	0.002529425	1	6.06	6.96	24.92	22.53	Nodiff	Promoter (1-2kb)	15	82284430	82293570	9141	1	24050	ENSMUST00000230507.1	1520	ENSMUSG00000022456	Septin3	septin 3
1416	chr3	82380302	401	*	4.114246092	3.328513995	4.620078569	-0.293578889	0.018582238	1	10.6	9.49	24.92	24.26	Nodiff	Promoter (<=1kb)	3	82380073	82383310	3238	1	213582	ENSMUST00000195793.1	230	ENSMUSG00000033900	Map9	microtubule-associated protein 9
1417	chr18	82467929	401	*	4.262011076	3.48310201	4.765046982	-0.320069698	0.013233116	0.185119177	12.88	9.49	24.92	29.46	Nodiff	Distal Intergenic	18	82475146	82558703	83558	1	17196	ENSMUST00000091789.10	-6817	ENSMUSG00000041607	Mbp	myelin basic protein
1418	chr18	82554710	401	*	4.144803709	3.310447321	4.670037539	-0.315517594	0.012813405	0.183102702	9.09	10.75	24.92	25.99	Nodiff	Promoter (<=1kb)	18	82554580	82585626	31047	1	17196	ENSMUST00000132369.2	131	ENSMUSG00000041607	Mbp	myelin basic protein
1419	chr18	82560530	401	*	3.856225268	3.004207358	4.388283545	-0.262172586	0.024020412	1	9.09	6.96	21.09	20.8	Nodiff	Promoter (2-3kb)	18	82563262	82584287	21026	1	17196	ENSMUST00000150952.1	-2332	ENSMUSG00000041607	Mbp	myelin basic protein
1420	chr11	82608595	401	*	3.992492767	3.195280922	4.502988658	-0.268834695	0.024322381	1	11.36	6.96	21.09	24.26	Nodiff	Distal Intergenic	11	82633353	82636309	2957	1	791422	ENSMUST00000125600.1	-24358	ENSMUSG00000069796	Gm11426	predicted gene 11426
1421	chr6	82737755	401	*	4.249162563	3.491617215	4.743320204	-0.292646335	0.020557376	0.221156756	9.85	12.65	34.51	19.06	Nodiff	Intron (ENSMUST00000000642.10/15277, intron 9 of 17)	6	82618992	82705365	86374	2	66979	ENSMUST00000161309.7	-32391	ENSMUSG00000030042	Pole4	polymerase (DNA-directed), epsilon 4 (p12 subunit)
1422	chr11	82781153	401	*	4.326636466	3.652130639	4.784444222	-0.283512332	0.026623894	0.244569226	14.39	10.75	32.59	22.53	Nodiff	Promoter (<=1kb)	11	82781185	82800653	19469	1	16882	ENSMUST00000080461.11	0	ENSMUSG00000020697	Lig3	ligase III, DNA, ATP-dependent
1423	chr11	82810717	401	*	3.928085286	2.957848578	4.502988658	-0.306662322	0.01044135	1	9.85	5.69	21.09	24.26	Nodiff	Exon (ENSMUST00000074515.10/67338, exon 4 of 7)	11	82798349	82804274	5926	1	16882	ENSMUST00000172837.1	12369	ENSMUSG00000020697	Lig3	ligase III, DNA, ATP-dependent
1424	chr15	82899053	401	*	4.457017591	3.578108699	4.999247372	-0.401855579	0.003787174	0.127994455	10.6	13.28	34.51	29.46	Nodiff	Promoter (<=1kb)	15	82899080	82905818	6739	1	100504637	ENSMUST00000186291.1	0	ENSMUSG00000100199	Gm20324	predicted gene, 20324
1425	chr10	82963182	401	*	3.939767971	2.630448905	4.614670324	-0.417072151	0.001259047	1	6.06	6.32	23	25.99	Nodiff	Distal Intergenic	10	82985498	83195900	210403	1	58250	ENSMUST00000040110.7	-21916	ENSMUSG00000034612	Chst11	carbohydrate sulfotransferase 11
1426	chr18	82992520	401	*	3.789572528	2.922601032	4.327319225	-0.254317232	0.026140609	1	7.57	7.59	21.09	19.06	Nodiff	Intron (ENSMUST00000171238.7/329003, intron 3 of 5)	18	82987808	83001700	13893	1	329003	ENSMUST00000236468.1	4713	ENSMUSG00000058881	Zfp516	zinc finger protein 516
1427	chr18	83012987	401	*	3.99120018	2.922601032	4.59832287	-0.348855835	0.004960492	1	7.57	7.59	17.25	31.19	Nodiff	Exon (ENSMUST00000236965.1/ENSMUST00000236965.1, exon 2 of 3)	18	82987808	83001700	13893	1	329003	ENSMUST00000236468.1	25180	ENSMUSG00000058881	Zfp516	zinc finger protein 516
1428	chr18	83056674	401	*	4.149748115	2.822664552	4.829106014	-0.49989718	0.00043167	0.054275744	9.09	5.06	32.59	24.26	Nodiff	Intron (ENSMUST00000236753.1/ENSMUST00000236753.1, intron 4 of 6)	18	82987808	83001700	13893	1	329003	ENSMUST00000236468.1	68867	ENSMUSG00000058881	Zfp516	zinc finger protein 516
1429	chr18	83081955	401	*	4.316418475	3.630019474	4.779619307	-0.283721287	0.025514641	0.240026696	15.91	8.85	30.67	24.26	Nodiff	Intron (ENSMUST00000235874.1/ENSMUST00000235874.1, intron 1 of 1)	18	82987808	83001700	13893	1	329003	ENSMUST00000236468.1	94148	ENSMUSG00000058881	Zfp516	zinc finger protein 516
1430	chr6	83087743	401	*	4.423088264	3.570538013	4.955350447	-0.37817944	0.005497958	0.143060823	9.85	13.91	32.59	29.46	Nodiff	Promoter (<=1kb)	6	83087338	83088096	759	1	16815	ENSMUST00000151508.1	406	ENSMUSG00000034968	Lbx2	ladybird homeobox 2
1431	chr3	83129154	401	*	3.753195067	2.523797902	4.407176261	-0.323304779	0.005275297	1	4.54	6.96	26.84	15.6	Nodiff	Promoter (<=1kb)	3	83125276	83129246	3971	2	100038599	ENSMUST00000047876.6	0	ENSMUSG00000074517	Gm10710	predicted gene 10710
1432	chr6	83268231	401	*	4.453751745	3.879637704	4.863334269	-0.26569069	0.040221925	0.283390217	17.42	12.02	28.76	29.46	Nodiff	Exon (ENSMUST00000113900.7/232156, exon 12 of 27)	6	83277393	83288451	11059	1	232156	ENSMUST00000141863.7	-8762	ENSMUSG00000068323	Slc4a5	solute carrier family 4, sodium bicarbonate cotransporter, member 5
1433	chr11	83418577	401	*	4.247803154	3.637712415	4.675242528	-0.251021609	0.045287309	0.296943039	12.88	12.02	26.84	24.26	Nodiff	3' UTR	11	83410072	83421038	10967	1	276952	ENSMUST00000164425.1	8506	ENSMUSG00000020684	Rasl10b	RAS-like, family 10, member B
1434	chr10	83497249	401	*	4.052713455	3.381905133	4.508831316	-0.242038436	0.044354602	1	11.36	9.49	23	22.53	Nodiff	Promoter (<=1kb)	10	83494740	83497502	2763	2	216188	ENSMUST00000141184.1	0	ENSMUSG00000020256	Aldh1l2	aldehyde dehydrogenase 1 family, member L2
1435	chr18	83541704	401	*	3.984539031	3.273070776	4.458898954	-0.24040489	0.042240763	1	9.85	9.49	24.92	19.06	Nodiff	Distal Intergenic	18	83292792	83325884	33093	2	70960	ENSMUST00000236997.1	-215821	ENSMUSG00000118333	4921531P14Rik	RIKEN cDNA 4921531P14 gene
1436	chr14	83576074	401	*	3.441265579	1.796942633	4.189815701	-0.346839949	0.001613808	1	3.79	3.16	19.17	17.33	Nodiff	Distal Intergenic	14	84046431	84075290	28860	2	102635012	ENSMUST00000228897.1	498816	ENSMUSG00000115043	Gm32455	predicted gene, 32455
1437	chr17	83657808	401	*	3.824740195	2.922601032	4.375549537	-0.269415555	0.019883007	1	7.57	7.59	17.25	24.26	Nodiff	Distal Intergenic	17	83585957	83631895	45939	2	225030	ENSMUST00000234613.1	-25914	ENSMUSG00000045053	Kcng3	potassium voltage-gated channel, subfamily G, member 3
1438	chr9	83689426	401	*	3.844521181	3.11367085	4.327319225	-0.226187793	0.04799264	1	9.09	8.22	21.09	19.06	Nodiff	Promoter (1-2kb)	9	83691475	83693223	1749	1	100039222	ENSMUST00000189326.1	-1649	ENSMUSG00000100155	Gm2109	predicted gene 2109
1439	chr6	83689620	401	*	3.849134188	3.11367085	4.333916712	-0.226187184	0.047776258	1	9.09	8.22	23	17.33	Nodiff	Distal Intergenic	6	83671215	83677857	6643	2	246278	ENSMUST00000037882.7	-11764	ENSMUSG00000034783	Cd207	CD207 antigen
1440	chr2	83712646	401	*	3.564902195	2.186570218	4.256737124	-0.292826132	0.006219896	1	1.51	7.59	19.17	19.06	Nodiff	Distal Intergenic	2	83724397	83756797	32401	1	16410	ENSMUST00000125360.7	-11351	ENSMUSG00000027087	Itgav	integrin alpha V
1441	chr15	83730779	401	*	4.12669459	2.743286809	4.819735601	-0.524633482	0.0002903	0.048289599	8.33	5.06	28.76	27.73	Loss	Distal Intergenic	15	83606506	83725021	118516	2	64706	ENSMUST00000076060.11	-5759	ENSMUSG00000016763	Scube1	signal peptide, CUB domain, EGF-like 1
1442	chr11	83753756	401	*	3.915079177	2.688383279	4.568327324	-0.376731033	0.002571077	1	5.3	7.59	24.92	22.53	Nodiff	Promoter (<=1kb)	11	83754029	83755817	1789	1	217026	ENSMUST00000125602.1	0	ENSMUSG00000000976	Heatr6	HEAT repeat containing 6
1443	chr12	83773853	401	*	4.184501562	3.523335518	4.636182716	-0.253723354	0.039636045	0.282818592	12.88	10.12	30.67	19.06	Nodiff	Exon (ENSMUST00000121733.7/170721, exon 7 of 28)	12	83763662	83781132	17471	1	170721	ENSMUST00000152904.1	10192	ENSMUSG00000021223	Papln	papilin, proteoglycan-like sulfated glycoprotein
1444	chr3	83793636	401	*	4.17468772	3.515471078	4.625466616	-0.257594535	0.037875096	0.278318477	12.12	10.75	26.84	22.53	Nodiff	Distal Intergenic	3	83766853	83772149	5297	1	20319	ENSMUST00000154794.1	26784	ENSMUSG00000027996	Sfrp2	secreted frizzled-related protein 2
1445	chr11	83885661	401	*	4.122442341	3.214838803	4.675242528	-0.324239766	0.009409365	0.167567051	12.88	5.69	26.84	24.26	Nodiff	Intron (ENSMUST00000021016.9/21410, intron 5 of 8)	11	83852960	83905819	52860	1	21410	ENSMUST00000108113.2	32702	ENSMUSG00000020679	Hnf1b	HNF1 homeobox B
1446	chr8	83893724	401	*	3.890909194	2.957848578	4.452850107	-0.287348664	0.014601107	1	9.85	5.69	23	20.8	Nodiff	Distal Intergenic	8	83900105	83941954	41850	1	330814	ENSMUST00000141158.7	-5981	ENSMUSG00000013033	Adgrl1	adhesion G protein-coupled receptor L1
1447	chr11	83917525	401	*	4.223104405	3.475014538	4.713272645	-0.301068527	0.018085624	0.210425744	12.12	10.12	23	29.46	Nodiff	Distal Intergenic	11	83942062	83963088	21027	1	78394	ENSMUST00000049257.7	-24137	ENSMUSG00000020677	Ddx52	DExD box helicase 52
1448	chr15	83970145	401	*	4.016347992	2.958532802	4.620078569	-0.352100491	0.005054341	1	6.06	9.49	24.92	24.26	Nodiff	Promoter (2-3kb)	15	83965198	83967842	2645	2	77627	ENSMUST00000149563.1	-2304	ENSMUSG00000022441	Efcab6	EF-hand calcium binding domain 6
1449	chr7	83971138	401	*	3.730509423	2.244809624	4.446775791	-0.390659132	0.001261719	1	3.79	5.69	21.09	22.53	Nodiff	Intron (ENSMUST00000064174.11/80982, intron 13 of 28)	7	83950466	83976075	25610	2	80982	ENSMUST00000142518.7	4537	ENSMUSG00000052353	Cemip	cell migration inducing protein, hyaluronan binding
1450	chr8	84145409	401	*	4.519903616	3.928535751	4.938133165	-0.284417349	0.03090659	0.259693411	15.91	14.55	24.92	36.39	Nodiff	Promoter (2-3kb)	8	84132828	84147865	15038	2	212139	ENSMUST00000117424.8	2056	ENSMUSG00000036686	Cc2d1a	coiled-coil and C2 domain containing 1A
1451	chr7	84151466	401	*	4.403795303	3.499612406	4.955350447	-0.403778842	0.003485265	0.122455886	10.6	12.02	32.59	29.46	Nodiff	Promoter (<=1kb)	7	84109356	84151893	42538	2	70178	ENSMUST00000117085.1	27	ENSMUSG00000038459	Abhd17c	abhydrolase domain containing 17C
1452	chr8	84212417	401	*	4.749840476	4.11367085	5.189815701	-0.347109516	0.012645634	0.182172424	18.18	16.44	38.34	34.66	Nodiff	Exon (ENSMUST00000039480.6/212168, exon 14 of 14)	8	84208920	84209609	690	1	723960	ENSMUST00000180630.1	3498	ENSMUSG00000065541	Mir24-2	microRNA 24-2
1453	chr8	84220363	401	*	4.163725418	3.36398245	4.675242528	-0.299584588	0.016344353	0.200019555	13.63	6.96	26.84	24.26	Nodiff	Intron (ENSMUST00000039480.6/212168, intron 10 of 13)	8	84208920	84209609	690	1	723960	ENSMUST00000180630.1	11444	ENSMUSG00000065541	Mir24-2	microRNA 24-2
1454	chr8	84226925	401	*	4.092391065	3.364498825	4.573911775	-0.265006555	0.030410964	1	9.85	10.75	26.84	20.8	Nodiff	Intron (ENSMUST00000039480.6/212168, intron 5 of 13)	8	84210678	84237055	26378	2	212168	ENSMUST00000039480.6	9730	ENSMUSG00000035671	Zswim4	zinc finger SWIM-type containing 4
1455	chr3	84240595	401	*	3.879836348	3.10321453	4.381930591	-0.244693051	0.03505023	1	8.33	8.85	19.17	22.53	Nodiff	Intron (ENSMUST00000107692.7/80890, intron 1 of 11)	3	84193359	84259369	66011	2	80890	ENSMUST00000147901.7	18374	ENSMUSG00000027993	Trim2	tripartite motif-containing 2
1456	chr8	84256919	401	*	5.181913879	4.483339759	5.650569233	-0.477564747	0.001705779	0.093626709	21.97	22.77	53.68	46.79	Nodiff	Promoter (<=1kb)	8	84253931	84257247	3317	2	67873	ENSMUST00000005122.3	0	ENSMUSG00000004996	Mri1	methylthioribose-1-phosphate isomerase 1
1457	chr10	84334748	401	*	3.803616022	2.860407481	4.369140135	-0.24986636	0.022554795	1	11.36	3.16	15.34	25.99	Nodiff	Distal Intergenic	10	84375296	84392388	17093	2	77976	ENSMUST00000129355.1	57240	ENSMUSG00000020032	Nuak1	NUAK family, SNF1-like kinase, 1
1458	chr3	84411162	401	*	3.809194871	2.992923566	4.327319225	-0.244310767	0.032599671	1	8.33	7.59	21.09	19.06	Nodiff	Distal Intergenic	3	84349376	84379921	30546	2	75309	ENSMUST00000192777.1	-31242	ENSMUSG00000104004	4930565D16Rik	RIKEN cDNA 4930565D16 gene
1459	chr15	84427307	401	*	4.293766083	3.390530162	4.844975835	-0.369993031	0.005247173	0.141470556	12.12	8.85	21.09	36.39	Nodiff	Intron (ENSMUST00000080751.8/72301, intron 1 of 4)	15	84417253	84443697	26445	2	72301	ENSMUST00000186527.1	15990	ENSMUSG00000062760	Shisal1	shisa like 1
[truncated: 2,057 more rows]
