# Supplementary material for: Different congenital hydrocephalus–associated mutations in Trim71 impair stem cell differentiation via distinct gain-of-function mechanisms
Source: PLoS Biol. 2023 Feb 9;21(2):e3001947. doi: 10.1371/journal.pbio.3001947 (PMC9910693; doi:10.1371/journal.pbio.3001947)
Supplement: S4 Table — (XLSX) [file pbio.3001947.s012.xlsx]

## Sheet: Antibodies
REAGENT or RESOURCE	SOURCE	IDENTIFIER
Antibodies
Mouse anti-FLAG M2	Sigma-Aldrich	Cat# F1804
Rabbit anti-Nanog (D2A3)	Cell Signaling Technology	Cat# 8822
Mouse anti-Oct-4	BD Transduction Laboratories™	Cat# 611202
Rabbit anti-Klf2	Sigma-Aldrich	Cat#SAB2108355
Mouse anti-Klf4	Santa Cruz Biotechnology	Cat#sc-393462
Rabbit anti-CTNNB1	Bimake	Cat# A5038
Rabbit anti-CTNNB1	Bethyl	Cat# A302-011A
Rabbit monoclonal anti-beta-Tubulin	Selleckchem	Cat# A5032
Mouse monoclonal anti-GAPDH (6C5)	Santa Cruz Biotechnology	Cat# sc-32233
Rabbit anti-Pax6	antibodies-online Inc.	Cat#ABIN3043379
Rabbit anti-Sox1	Cell Signaling Technology	Cat#4194
Mouse anti-LSD1	Cell Signaling Technology	Cat#4064
Rabbit anti-mTOR	Cell Signaling Technology	Cat#2983
Rabbit anti-RagC	Cell Signaling Technology	Cat#3360
Rabbit anti-CDC2	Cell Signaling Technology	Cat#77055
Rabbit anti-hnRNP E1	Cell Signaling Technology	Cat#8534
Rabbit anti-TET2	Cell Signaling Technology	Cat#36449
Rabbit anti-TDP43	Cell Signaling Technology	Cat#89718
Rabbit anti-KRas	Cell Signaling Technology	Cat#33197
Rabbit anti N-Myc (D1V2A)	Cell Signaling Technology	Cat#84406
Nanog (D2A3) XP® Rabbit mAb (Mouse Specific) (PE Conjugate)	Cell Signaling Technology	Cat#60356
Mouse anti-Nestin, clone rat-401	Millipore	Cat#MAB353
Goat anti-Mouse IgG1, Alexa Fluor™ 488	Invitrogen	Cat# A-21121
Goat Anti-Rabbit IgG (H L)-HRP Conjugate	Bio-Rad	Cat# 170-6515
Goat Anti-Mouse IgG (H L)-HRP Conjugate	Bio-Rad	Cat# 170-6516

## Sheet: Chemicals, peptides, and recomb
REAGENT or RESOURCE	SOURCE	IDENTIFIER
Chemicals, peptides, and recombinant proteins
DMEM/F-12	Gibco	Cat# 12500096
Neurobasal™-A Medium	Gibco	Cat# 10888022
FBS	Millipore	Cat# ES-009-B
mLIF	Millipore	Cat# ESG1107
B27	Thermo Fisher Scientific	Cat# 17504044
N2	Millipore	Cat# SCM012
PD0325901	APExBio	Cat# A3013
CHIR99021	APExBio	Cat# A3011
Insulin, human recombinant, zinc solution	Gibco	Cat# 12585014
MEM NEAA	Gibco	Cat# 11140-50
Penicillin-Streptomycin	Gibco	Cat# 11548876
L-Glutamin	Sigma-Aldrich	Cat# G7513
b-mercaptoethanol	Sigma-Aldrich	Cat# M3148
Natural mouse Laminin	Thermo Fisher Scientific	Cat#23017-015
Gelatin	Sigma-Aldrich	Cat# G1890
Accutase	Millipore	Cat# SF006
Fugene6	Promega	Cat# E2691
Puromycin	Sigma-Aldrich	Cat# P9620
Doxycycline	Sigma-Aldrich	Cat# D9891
Wnt agonist1	Selleckchem	Cat#S8178
One Step-RNA Reagent	Bio Basic	Cat# BS410A
RNase1	Ambion	Cat# AM2295
DNase 1	NEB	Cat# M0303L
SUPERaseIn RNase Inhibitor	Ambion	Cat# AM2696
SuperScript™ II Reverse Transcriptase	Invitrogen	Cat# 18064014
SsoAdvanced™ Universal SYBR® Green Supermix	Bio-Rad	Cat# 1725270
Q5® High-Fidelity 2X Master Mix	NEB	Cat# M0492L
Gibson Assembly® Master Mix	NEB	Cat# E2611L
CUT&RUN Assay Kit	Cell Signaling Technology	Cat#86652
SimpleChIP® ChIP-seq DNA Library Prep Kit for Illumina	Cell Signaling Technology	Cat#56795
Pierce BCA Protein Assay Kit	Thermo Fisher Scientific	Cat# 23225
ECL Western Blot Substrate	Pierce	Cat# 32106
4% PFA in PBS	Santa Cruz	Cat#sc281692
Hoechst 33342	Thermo Fisher Scientific	Cat#H3570
Fisher Chemical™ Permount™ Mounting Medium	Fisher Chemical	Cat#SP15-100
Alkaline Phosphatase Assay Kit	System Biosciences	Cat# AP100R-1
Dual-Glo® Luciferase Assay System	Promega	Cat# E2920

## Sheet: Deposite data
REAGENT or RESOURCE	SOURCE	IDENTIFIER
Deposite data

## Sheet: Experimental models  Cell lines
REAGENT or RESOURCE	SOURCE	IDENTIFIER
Experimental models: Cell lines
ES-E14TG2a mESC	ATCC	CRL-1821
FLAG-Trim71 mESC	Liu et al., 2021	WT mESC
FLAG-Trim71(R783H) mESC	Liu et al., 2022	Trim71(R783H) mESC
FLAG-Trim71 (R595H) mESC	This study	Trim71(R595H) mESC
FLAG-Trim71 (R595H/+) mESC	This study	Trim71(R595H/+) mESC
FLAG-Trim71 (R783H/+) mESC	Liu et al., 2022	Trim71(R783H/+) mESC
FLAG-Trim71 CLIP∆ mESC	This study	CLIP∆ mESC
FLAG-Trim71(R595H)/CLIP∆ mESC	This study	Trim71(R595H)/CLIP∆ mESC
Ralb+/- mESC	This study	Ralb+/- mESC
NCCIT	ATCC	CRL-2073

## Sheet: Oligonucleotides
REAGENT or RESOURCE	SOURCE	IDENTIFIER
Oligonucleotides
qPCR primers for LSD1: Forward: GTGGTGTTATGCTTTGACCGT Reverse: GCTGCCAAAAATCCCTTTGAGA	This study	oWH5081 oWH5082
qPCR primers for N-myc: Forward: ACCATGCCGGGGATGATCT Reverse: ATCTCCGTAGCCCAATTCGAG	This study	oWH5074 oWH5075
qPCR primers for Fgf4: Forward: TACCCCGGTATGTTCATGGC Reverse: TTACCTTCATGGTAGGCGACA	This study	oWH3858 oWH3859
qPCR primers for Ctnnb1: Forward: ATGGAGCCGGACAGAAAAGC Reverse: CTTGCCACTCAGGGAAGGA	This study	oWH5561 oWH5562
qPCR primers for mouse Fgf5: Forward: AAGTAGCGCGACGTTTTCTTC Reverse: CTGGAAACTGCTATGTTCCGAG	This study	oWH3586 oWH3587
qPCR primers for mouse Otx2: Forward: TATCTAAAGCAACCGCCTTACG Reverse: GCCCTAGTAAATGTCGTCCTCTC	This study	oWH3582 oWH3583
qPCR primers for mouse Runx2: Forward: GACTGTGGTTACCGTCATGGC Reverse: ACTTGGTTTTTCATAACAGCGGA	This study	oWH3614 oWH3615
qPCR primers for mouse Flk1: Forward: TTTGGCAAATACAACCCTTCAGA Reverse: GCAGAAGATACTGTCACCACC	This study	oWH3618 oWH3619
qPCR primers for mouse FoxA2: Forward: CCCTACGCCAACATGAACTCG Reverse: GTTCTGCCGGTAGAAAGGGA	This study	oWH3602 oWH3603
qPCR primers for mouse Eomes: Forward: GCGCATGTTTCCTTTCTTGAG Reverse: GGTCGGCCAGAACCACTTC	This study	oWH3598 oWH3599
qPCR primers for mouse Sox1: Forward: TTCCCCAGGACTCCGAGGCG Reverse: GCTGTGTGCCTCCTCTGCGG	This study	oWH3791 oWH3792
qPCR primers for mouse Pax6: Forward: GGACTTCAGTACCAGGGCAACC Reverse: GCATCTGAGCTTCATCCGAGTC	This study	oWH3793 oWH3794
qPCR primers for Gapdh: Forward: GCAAAGTGGAGATTGTTGCCAT Reverse: CCTTGACTGTGCCGTTGAATTT	Liu et., 2021	oWH170 oWH171
qPCR primers for mouse Ralb: Forward: GAGCACGAGTCTTTCACAGC Reverse: GCGGGTCTTTGCAGATGTCT	This study	oWH5740 oWH5741
qPCR primers for Ralb ChIP-seq from Ctnnb1 in R595H mESC: Forward: GGAAGTACCTCTTCGGATTGGTC Reverse: TTTGTCATTGAGGAGTGGTGAGC	This study	oWH5744 oWH5745
sgRNA for introducing R595H mutation on mouse Trim71: ACGGGGAGGGCAAGCTCTGC	This study	oWH4227
Donor oligo for introducing R595H mutation on mouse Trim71: CCCGGGCTGAGCTTCGGCAGTGAAGGTGACGGGGAGGGCAAGCT TtgCACCCCTGGGGCGTGAGTGTTGATAAGGAGGGTTTCATCATAGTGGCT	This study	oWH4185
Genotyping primers for mouse Trim71R595H: Forward: GGAGAAGCTGCGGCAGAGTCTCAGC Reverse: CCCTCGAAGCCGTACTTGTTCAGGAA	This study	oWH4186 oWH4187
Dual sgRNAs for deleting the Trim71-R595H binding region in the 3’UTR of mouse Ctnnb1 mRNA: sgRNA1: gatttctaagaaccgagtaa sgRNA2: gcttattttaagcatattaa	This study	oWH5511 oWH5512
Genotyping primers for deleting the Trim71-R595H binding region in the 3’UTR of mouse Ctnnb1 mRNA: Forward: caatacaaatggatttggggagtga Reverse: aaccgcatctgttgaagcattgtat	This study	oWH5513 oWH5514
Dual sgRNAs for knocking out mouse Ralb: sgRNA1: ATCACTAGGCCACTCGACCC sgRNA2: CGACTACATCACTACGTCTG	This study	oWH5729 oWH5730
Genotyping primers for knockout mouse Ralb: Forward: TGCAGAAATCCTAAAACATGGATGC Reverse: GCTATCTGCCCCTGTTGTTGAAAG	This study	oWH5731 oWH5732

## Sheet: Recombinant DNA
REAGENT or RESOURCE	SOURCE	IDENTIFIER
Recombinant DNA
Super PiggyBac Transposase expressing vector (pWH252)	System Biosciences	Cat# PB210PA-1
sgRNA and Cas9 expressing vector (pX458) pWH464	Addgene	Cat# 48138
Inducible GFP expressing vector	Liu et al., 2021	pWH1055
Inducible mouse FLAG-Trim71 expressing vector	Liu et al., 2021	pWH826
Inducible mouse FLAG-Trim71R595H expressing vector	This study	pWH1100
Inducible mouse FLAG-Trim71R783H expressing vector	This study	pWH1101
Inducible mouse mCherry-Ctnnb1 expressing vector	This study	pWH1256
pGL4.49[luc2P/TCF-LEF RE/Hygro] Vector	Promega	Cat#JX099537
pRL-SV40	Promega	Cat#E223A
Inducible human 3xHA-Trim71 expressing vector	This study	pWH983
Inducible human 3xHA-Trim1R608H expressing vector	This study	pWH1157
Inducible human 3xHA-Trim1R796H expressing vector	This study	pWH1158

## Sheet: Software and algorithms
REAGENT or RESOURCE	SOURCE	IDENTIFIER
Software and algorithms
FastQC v0.11.4	Andrews S. 2010
Bowtie v1.1.2	PMID: 19261174
STAR v2.5.0	PMID: 23104886
CLIPper v1.1	Lovci et al., 2013
CTK package v1.0.9	PMID: 27797762
SAMtools v0.1.19	PMID: 19505943
BEDtools v2.25.0	PMID: 20110278
RNAfold v2.1.5	PMID: 22115189
WebLogo v3.6.0	PMID:15173120
Bowtie2 v2.4.5	PMID: 22388286
Picard v.2.26.11	https://broadinstitute.github.io/picard/
SEACR v1.3	PMID: 31300027
DiffBind v3.2.7	Stark R, Brown G (2011)
ChIPSeeker v1.28.3	PMID: 25765347
HOMER v4.10	PMID: 20513432
