# Supplementary material for: Different congenital hydrocephalus–associated mutations in Trim71 impair stem cell differentiation via distinct gain-of-function mechanisms
Source: PLoS Biol. 2023 Feb 9;21(2):e3001947. doi: 10.1371/journal.pbio.3001947 (PMC9910693; doi:10.1371/journal.pbio.3001947)
Supplement: S1 Data — (XLSX) [file pbio.3001947.s014.xlsx]

## Sheet: Figure1B
WT	R595H/+	R595H	R783H/+	R783
31.4685	15.534	18.8406	16.8062	19.7531
34.6154	21.4286	15	19.2857	19.8718
31.7829	18	14.7436	19.697	16.1677

## Sheet: Figure1C
	WT	WT	WT	R595H/+	R595H/+	R595H/+	R595H	R595H	R595H	R783H/+	R783H/+	R783H/+	R783	R783	R783
Nanog	1	1	1	0.07	0.09	0.03	0.12	0.15	0.11	0.06	0.07	0.04	0.01	0.02	0.04
2022-10-04	1	1	1	0.65	0.55	0.57	0.59	0.64	0.53	0.67	0.58	0.56	0.43	0.47	0.41

## Sheet: Figure1E
WT	R595H/+	R595H	R783H/+	R783
1	0.34	0.53	0.28	0.42
1	0.37	0.47	0.24	0.48
1	0.32	0.46	0.33	0.54

## Sheet: Figure1G
	WT	WT	WT	R595H	R595H	R595H	R783H	R783H	R783H
Pax6	1	1	1	4.72	4.36	4.92	6.52	5.92	6.21
Sox1	1	1	1	3.89	4.23	3.75	5.88	6.11	6.42

## Sheet: Figure1H
WT	R595H	R783H
23	82	83
18	87	77
15	89	69
