# Supplementary material for: Different congenital hydrocephalus–associated mutations in Trim71 impair stem cell differentiation via distinct gain-of-function mechanisms
Source: PLoS Biol. 2023 Feb 9;21(2):e3001947. doi: 10.1371/journal.pbio.3001947 (PMC9910693; doi:10.1371/journal.pbio.3001947)
Supplement: S2 Data — (XLSX) [file pbio.3001947.s015.xlsx]

## Sheet: Figure2E
	Trim71	Trim71	Trim71	R595H	R595H	R595H	R783H	R783H	R783H
Lsd1	0.773982	0.713309	0.819595	0.544166	0.997147	1.0166	12.9008	9.58186	8.93062
Ctnnb1	1.33265	1.34161	1.33252	12.2635	12.3532	12.9375	2.15768	2.33078	2.38969
Mycn	1.9743	1.80624	1.96452	11.7303	12.704	13.6014	13.5804	19.1343	18.6591
Fgf4	10.2556	14.9912	14.7271	7.29325	7.61846	7.09882	0.912371	0.675131	0.853486
Gapdh	1.70415	1.33586	1.54549	1.03635	0.842122	0.9264	1.10444	0.899638	0.984711
