# Supplementary material for: Different congenital hydrocephalus–associated mutations in Trim71 impair stem cell differentiation via distinct gain-of-function mechanisms
Source: PLoS Biol. 2023 Feb 9;21(2):e3001947. doi: 10.1371/journal.pbio.3001947 (PMC9910693; doi:10.1371/journal.pbio.3001947)
Supplement: S4 Data — (XLSX) [file pbio.3001947.s017.xlsx]

## Sheet: Figure5A
WT	595	783
1.03052	0.723669	0.928044
0.981163	0.680258	0.924302
0.988316	0.738445	0.968725

## Sheet: Figure5C
	WT	WT	WT	R595H	R595H	R595H	CLIP	CLIP	CLIP	CLIP/R595H	CLIP/R595H	CLIP/R595H
Ctnnb1	1.33265	1.34161	1.33252	12.2635	12.3532	12.9375	1.31438	1.33424	1.38458	1.21549	1.22001	1.34672
Mycn	1.9743	1.80624	1.96452	11.7303	12.704	13.6014	1.55703	1.50945	1.44519	14.3596	15.3575	16.6059
Fgf4	10.2556	14.9912	14.7271	7.29325	7.61846	7.09882	10.8635	10.8021	10.5617	8.57193	8.66171	9.08787
Gapdh	1.70415	1.33586	1.54549	1.03635	0.842122	0.9264	0.998929	0.859087	0.937799	1.02099	1.04163	1.09088

## Sheet: Figure5E
	WT	WT	WT	R595H	R595H	R595H	CLIP	CLIP	CLIP	CLIP/R595H	CLIP/R595H	CLIP/R595H
mRNa	1.02598	0.957077	1.01839	0.926588	0.971893	0.94322	0.959033	0.932112	0.829843	0.922181	0.936895	0.869036
Protein	1	1	1	0.38	0.45	0.49	1.07	1.03	1.01	0.84	0.89	0.93

## Sheet: Figure5F
WT	R595H	CLIP	CLIP/R595H
0.945351	0.659558	0.927353	1.07499
0.974095	0.6177	0.957168	1.03982
1.08055	0.625645	0.985994	0.919416

## Sheet: Figure5G
WT	31.4685	34.6154	31.7829
R595H	16.6667	13.7681	15.873
CLIP	30.6569	30.8219	32.3741
CLIP/R595H	25.8065	29.3103	30

## Sheet: Figure5H
WT	595	CLIP	CLIP/R595H
1	0.03	0.98	1.35
1	0.01	0.91	1.25
1	0.07	0.95	1.17

## Sheet: Figure5I
	WT	WT	WT	R595H	R595H	R595H	CLIP	CLIP	CLIP	CLIP/R595H	CLIP/R595H	CLIP/R595H
Pax6	1	1	1	4.32	4.75	4.94	1.03	0.98	1.1	1.1	1.23	1.05
Sox1	1	1	1	5.12	5.56	4.98	1.26	1.18	1.09	0.94	0.93	1.07
