# Supplementary material for: Different congenital hydrocephalus–associated mutations in Trim71 impair stem cell differentiation via distinct gain-of-function mechanisms
Source: PLoS Biol. 2023 Feb 9;21(2):e3001947. doi: 10.1371/journal.pbio.3001947 (PMC9910693; doi:10.1371/journal.pbio.3001947)
Supplement: S5 Data — (XLSX) [file pbio.3001947.s018.xlsx]

## Sheet: Figure6A
	WT	WT	WT	R595H	R595H	R595H	R783H	R783H	R783H
0	31.7829	31.2	31.6667	17.2131	17.1171	16.8142	17.7778	19.8113	18.9474
85	33.1035	34.5865	35.2201	17.9775	23.4694	23.2143	14.1304	15.9664	17.2131
90	33.3333	35.1852	35.8974	29.771	28.8288	27.5591	14.1509	16.8317	16.3265
95	36.5854	35.3383	36.0902	30.1887	30.3279	30.2521	16.5138	17.2414	14.9123

## Sheet: Figure6B
WT	R595H	R783H	WT+W	595+W	783+W
1	0.07	0.01	0.89	1.15	0.15
1	0.05	0.02	0.93	1.07	0.21
1	0.04	0.02	0.87	1.03	0.17

## Sheet: Figure6D
	WT	WT	WT	R595H	R595H	R595H
Vector	30	28.3019	29.4737	15.4472	15.5556	14.1509
Ctnnb1-GFP	32.967	37.5	34.8837	29.6296	29.0323	31.4286

## Sheet: Figure6E
	WT	WT	WT	R595H	R595H	R595H
Vector	1	1	1	0.11	0.07	0.1
Ctnnb1-GFP	1.23	1.15	1.17	0.92	0.97	0.96

## Sheet: Figure6F
Pax6	WT	WT	WT	R595H	R595H	R595H
Vector	1	1	1	5.23	5.14	4.96
Ctnnb1-GFP	1.12	1.21	1.04	2.01	1.98	2.21
Sox1
Vector	1	1	1	4.76	4.95	4.63
Ctnnb1-GFP	0.94	0.87	0.99	1.78	1.65	2.11
