# Supplementary material for: Different congenital hydrocephalus–associated mutations in Trim71 impair stem cell differentiation via distinct gain-of-function mechanisms
Source: PLoS Biol. 2023 Feb 9;21(2):e3001947. doi: 10.1371/journal.pbio.3001947 (PMC9910693; doi:10.1371/journal.pbio.3001947)
Supplement: S6 Data — (XLSX) [file pbio.3001947.s019.xlsx]

## Sheet: Figure7F
	WT	WT	WT	R595H	R595H	R595H
2i+Lif	0.986632	1.00907	1.00444	0.838571	0.830742	0.731995
-Lif	1.04386	0.998479	0.957663	0.637408	0.651365	0.595338

## Sheet: Figure7G
WT	+/- clone1	+/- clone2	+/- clone3
30.6931	15.3846	16.6667	18.3333
29.2453	16.3462	17.6471	15.126
26.7857	17.5	17.3077	16.0377
