# Supplementary material for: Different congenital hydrocephalus–associated mutations in Trim71 impair stem cell differentiation via distinct gain-of-function mechanisms
Source: PLoS Biol. 2023 Feb 9;21(2):e3001947. doi: 10.1371/journal.pbio.3001947 (PMC9910693; doi:10.1371/journal.pbio.3001947)
Supplement: S7 Data — (XLSX) [file pbio.3001947.s020.xlsx]

## Sheet: Figure8A
WT	595/+
1	0.72
1	0.61
1	0.64

## Sheet: Figure8B
WT	595+/-
0.955351	0.759558
0.984095	0.7177
1.06055	0.825645

## Sheet: Figure8C
	WT	WT	WT	R595H/+	R595H/+	R595H/+
Pax6	1	1	1	4.87	5.12	4.63
Sox1	1	1	1	4.25	4.52	4.34

## Sheet: Figure8E
	WT	WT	WT	R595H/+	R595H/+	R595H/+
Vector	28.0992	30.9352	30.9352	18.8095	22.6562	22.6087
Ctnnb1-GFP	33.3333	34.4086	30.9524	36.7347	33.6842	40.2985

## Sheet: Figure8F
	WT	WT	WT	R595H/+	R595H/+	R595H/+
Vector	1	1	1	0.15	0.18	0.07
Ctnnb1-GFP	1.05	1.07	0.98	1.67	1.82	1.56

## Sheet: Figure8G
Pax6	WT	WT	WT	R595H/+	R595H/+	R595H/+
Vector	1	1	1	5.61	5.13	4.92
Ctnnb1	1.23	1.17	1.28	2.32	2.41	2.13
Sox1
Vector	1	1	1	4.56	4.35	4.63
Ctnnb1	1.12	1.15	1.24	2.51	2.23	2.36
