# Supplementary material for: Different congenital hydrocephalus–associated mutations in Trim71 impair stem cell differentiation via distinct gain-of-function mechanisms
Source: PLoS Biol. 2023 Feb 9;21(2):e3001947. doi: 10.1371/journal.pbio.3001947 (PMC9910693; doi:10.1371/journal.pbio.3001947)
Supplement: S8 Data — (XLSX) [file pbio.3001947.s021.xlsx]

## Sheet: Sheet1
WT	33.5616	33.3333	32.5444
R595H	34.2857	34.4828	32.7103
R595H/+	31.9672	33.0357	34.1463
R783H	33.5938	35.0318	30.7692
R783H/+	34.9594	31.3043	34.9594
