# Supplementary material for: Different congenital hydrocephalus–associated mutations in Trim71 impair stem cell differentiation via distinct gain-of-function mechanisms
Source: PLoS Biol. 2023 Feb 9;21(2):e3001947. doi: 10.1371/journal.pbio.3001947 (PMC9910693; doi:10.1371/journal.pbio.3001947)
Supplement: S9 Data — (XLSX) [file pbio.3001947.s022.xlsx]

## Sheet: FigureS3A
	WT	WT	WT	WT	R595H	R595H	R595H	R595H	R783H	R783H	R783H	R783H	R595H/+	R595H/+	R595H/+	R595H/+	R783H/+	R783H/+	R783H/+	R783H/+	Trim71_KO	Trim71_KO	Trim71_KO	Trim71_KO
0	0.259	0.237	0.237	0.261	0.261	0.271	0.263	0.268	0.226	0.234	0.23	0.226	0.235	0.229	0.223	0.23	0.252	0.248	0.252	0.256	0.21	0.208	0.222	0.216
1	0.394	0.435	0.49	0.442	0.436	0.457	0.438	0.444	0.353	0.408	0.411	0.378	0.34	0.459	0.415	0.354	0.397	0.435	0.454	0.415	0.243	0.251	0.259	0.253
2	0.808	0.915	0.834	0.823	0.785	0.878	0.817	0.768	0.646	0.805	0.797	0.664	0.63	0.726	0.736	0.643	0.674	0.866	0.907	0.686	0.322	0.336	0.365	0.352
3	1.478	1.453	1.581	1.659	1.413	1.527	1.228	1.586	1.294	1.424	1.442	1.541	1.288	1.475	1.693	1.533	1.429	1.673	1.895	1.706	0.557	0.583	0.641	0.642

## Sheet: FigureS3B
	WT	WT	WT	WT	R595H	R595H	R595H	R595H	R783H	R783H	R783H	R783H	R595H/+	R595H/+	R595H/+	R595H/+	R783H/+	R783H/+	R783H/+	R783H/+	Trim71_KO	Trim71_KO	Trim71_KO	Trim71_KO
0	0.252	0.253	0.284	0.25	0.254	0.254	0.257	0.25	0.241	0.241	0.239	0.242	0.236	0.245	0.24	0.239	0.244	0.255	0.25	0.246	0.234	0.237	0.238	0.239
1	0.293	0.312	0.331	0.338	0.352	0.382	0.394	0.322	0.318	0.366	0.37	0.334	0.308	0.363	0.355	0.312	0.335	0.396	0.432	0.321	0.274	0.259	0.26	0.273
2	0.398	0.353	0.376	0.374	0.364	0.316	0.353	0.334	0.272	0.312	0.305	0.341	0.278	0.308	0.329	0.306	0.288	0.317	0.337	0.322	0.247	0.241	0.281	0.283
3	0.741	0.74	0.645	0.696	0.591	0.67	0.698	0.63	0.513	0.57	0.664	0.666	0.546	0.535	0.551	0.639	0.642	0.675	0.687	0.723	0.319	0.34	0.318	0.344

## Sheet: FigureS3C
WT	R595H/+	R595H	R783H/+	R783H	Trim71_KO
0.53	0.52	0.58	0.52	0.53	1.26
0.59	0.7	0.53	0.7	0.62	1.15
0.6	0.65	0.51	0.65	0.62	0.99

## Sheet: FigureS3D
WT	R595H/+	R595H	R783H/+	R783H	Trim71_KO
1	0.96	1.13	0.92	0.92	1.97
1.18	1.12	1.01	1.16	1.16	2.06
0.99	1.15	1.18	1.05	1.05	1.91
