# Supplementary material for: Different congenital hydrocephalus–associated mutations in Trim71 impair stem cell differentiation via distinct gain-of-function mechanisms
Source: PLoS Biol. 2023 Feb 9;21(2):e3001947. doi: 10.1371/journal.pbio.3001947 (PMC9910693; doi:10.1371/journal.pbio.3001947)
Supplement: S11 Data — (XLSX) [file pbio.3001947.s024.xlsx]

## Sheet: Sheet1
WT	R595H	R783H	R595H/Lsd1_CLIP	R783H/Ctnnb1_CLIP
32.4561	14	14.2857	14.1509	15.126
31.4961	15.4545	15.1786	13.0841	14.1593
32.0312	16.1905	11.6071	15.2	13.9535
