# Supplementary material for: Different congenital hydrocephalus–associated mutations in Trim71 impair stem cell differentiation via distinct gain-of-function mechanisms
Source: PLoS Biol. 2023 Feb 9;21(2):e3001947. doi: 10.1371/journal.pbio.3001947 (PMC9910693; doi:10.1371/journal.pbio.3001947)
Supplement: S12 Data — (XLSX) [file pbio.3001947.s025.xlsx]

## Sheet: Sheet1
	WT	R595H
Promoter (<=1kb)	32.8976	29.874
Promoter (1-2kb)	5.78763	5.24687
Promoter (2-3kb)	4.59411	4.38698
5' UTR	0.440466	0.741065
3' UTR	3.10694	4.53707
1st Exon	0.890405	1.69476
Other Exon	6.54068	7.73272
1st Intron	10.5049	9.58382
Other Intron	15.3784	14.6337
Downstream (<=300)	0.113669	0.125074
Distal Intergenic	19.7452	21.444
